# Supplementary material for: A Robust Metal‐Organic Framework With ‘Molecular Gates’ for Efficient Separation of Ethane From Ethylene
Source: Angew Chem Int Ed Engl. 2026 Apr 15;65(21):e6088623. doi: 10.1002/anie.6088623 (PMC13182193; doi:10.1002/anie.6088623)
Supplement: Supplementary file 2 — Supporting File 2: anie72217‐sup‐0002‐Data.zip. [file ANIE-65-e6088623-s002.zip]

Archive with 3 entries (3 files):
- ZAI-3N.cif
- ZAI-3N_ac.cif
- mo_wsm0726.cif
