# Supplementary material for: A Robust Metal‐Organic Framework With ‘Molecular Gates’ for Efficient Separation of Ethane From Ethylene
Source: Angew Chem Int Ed Engl. 2026 Apr 15;65(21):e6088623. doi: 10.1002/anie.6088623 (PMC13182193; doi:10.1002/anie.6088623)
Supplement: Supplementary file 2 — Supporting File 2: anie72217‐sup‐0002‐Data.zip. [file ANIE-65-e6088623-s002.zip › ZAI-3N.cif]

data_zai-3n
_audit_creation_date               2025-07-25
_audit_creation_method
;
Olex2 1.5
(compiled 2021.08.20 svn.r13c46975 for OlexSys, GUI svn.r6396)
;
_shelx_SHELXL_version_number       '2018/3'
_audit_contact_author_address      ?
_audit_contact_author_email        ?
_audit_contact_author_name         ''
_audit_contact_author_phone        ?
_publ_contact_author_id_orcid      ?
_publ_section_references
;
Dolomanov, O.V., Bourhis, L.J., Gildea, R.J, Howard, J.A.K. & Puschmann, H.
 (2009), J. Appl. Cryst. 42, 339-341.

Sheldrick, G.M. (2015). Acta Cryst. A71, 3-8.

Sheldrick, G.M. (2015). Acta Cryst. C71, 3-8.
;
_chemical_name_common              ?
_chemical_name_systematic          ?
_chemical_formula_moiety           'C11 H9 N7 O2 Zn, C3 H7 N O'
_chemical_formula_sum              'C14 H16 N8 O3 Zn'
_chemical_formula_weight           409.72
_chemical_absolute_configuration   ad
_chemical_melting_point            ?
loop_
  _atom_type_symbol
  _atom_type_description
  _atom_type_scat_dispersion_real
  _atom_type_scat_dispersion_imag
  _atom_type_scat_source
 'C' 'C' 0.0033 0.0016 'International Tables Vol C Tables 4.2.6.8 and 6.1.1.4'
 'H' 'H' 0.0000 0.0000 'International Tables Vol C Tables 4.2.6.8 and 6.1.1.4'
 'N' 'N' 0.0061 0.0033 'International Tables Vol C Tables 4.2.6.8 and 6.1.1.4'
 'O' 'O' 0.0106 0.0060 'International Tables Vol C Tables 4.2.6.8 and 6.1.1.4'
 'Zn' 'Zn' 0.2839 1.4301 'International Tables Vol C Tables 4.2.6.8 and 6.1.1.4'

_shelx_space_group_comment
;
The symmetry employed for this shelxl refinement is uniquely defined
by the following loop, which should always be used as a source of
symmetry information in preference to the above space-group names.
They are only intended as comments.
;
_space_group_crystal_system        'orthorhombic'
_space_group_IT_number             33
_space_group_name_H-M_alt          'P n a 21'
_space_group_name_Hall             'P 2c -2n'
loop_
  _space_group_symop_operation_xyz
 'x, y, z'
 '-x, -y, z+1/2'
 'x+1/2, -y+1/2, z'
 '-x+1/2, y+1/2, z+1/2'

_cell_length_a                     17.2368(6)
_cell_length_b                     11.6753(5)
_cell_length_c                     8.8219(4)
_cell_angle_alpha                  90
_cell_angle_beta                   90
_cell_angle_gamma                  90
_cell_volume                       1775.36(13)
_cell_formula_units_Z              4
_cell_measurement_reflns_used      9912
_cell_measurement_temperature      150.00
_cell_measurement_theta_max        26.40
_cell_measurement_theta_min        2.89
_shelx_estimated_absorpt_T_max     0.920
_shelx_estimated_absorpt_T_min     0.871
_exptl_absorpt_coefficient_mu      1.416
_exptl_absorpt_correction_T_max    0.7467
_exptl_absorpt_correction_T_min    0.6869
_exptl_absorpt_correction_type     multi-scan
_exptl_absorpt_process_details
;
SADABS-2016/2 (Bruker,2016/2) was used for absorption correction.
wR2(int) was 0.1182 before and 0.0711 after correction.
The Ratio of minimum to maximum transmission is 0.9199.
The \l/2 correction factor is Not present.
;
_exptl_absorpt_special_details     ?
_exptl_crystal_colour              ?
_exptl_crystal_density_diffrn      1.533
_exptl_crystal_density_meas        .
_exptl_crystal_density_method      ?
_exptl_crystal_description         block
_exptl_crystal_F_000               840
_exptl_crystal_size_max            0.1
_exptl_crystal_size_mid            0.08
_exptl_crystal_size_min            0.06
_exptl_transmission_factor_max     ?
_exptl_transmission_factor_min     ?
_diffrn_reflns_av_R_equivalents    0.0673
_diffrn_reflns_av_unetI/netI       0.0498
_diffrn_reflns_Laue_measured_fraction_full  1.000
_diffrn_reflns_Laue_measured_fraction_max  0.882
_diffrn_reflns_limit_h_max         25
_diffrn_reflns_limit_h_min         -24
_diffrn_reflns_limit_k_max         17
_diffrn_reflns_limit_k_min         -15
_diffrn_reflns_limit_l_max         12
_diffrn_reflns_limit_l_min         -12
_diffrn_reflns_number              30446
_diffrn_reflns_point_group_measured_fraction_full  0.998
_diffrn_reflns_point_group_measured_fraction_max  0.803
_diffrn_reflns_theta_full          25.242
_diffrn_reflns_theta_max           33.714
_diffrn_reflns_theta_min           2.107
_diffrn_ambient_temperature        150.00
_diffrn_detector_area_resol_mean   ?
_diffrn_measured_fraction_theta_full  1.000
_diffrn_measured_fraction_theta_max  0.882
_diffrn_measurement_device_type    'Bruker APEX-II CCD'
_diffrn_measurement_method         '\f and \w scans'
_diffrn_radiation_monochromator    'graphite'
_diffrn_radiation_type             MoK\a
_diffrn_radiation_wavelength       0.71073
_diffrn_source                     ?
_diffrn_source_current             1.4
_diffrn_source_power               0.07
_diffrn_source_voltage             50.0
_diffrn_standards_number           0
_reflns_Friedel_coverage           0.728
_reflns_Friedel_fraction_full      0.995
_reflns_Friedel_fraction_max       0.716
_reflns_number_gt                  4581
_reflns_number_total               5686
_reflns_special_details
;
 Reflections were merged by SHELXL according to the crystal
 class for the calculation of statistics and refinement.
 
 _reflns_Friedel_fraction is defined as the number of unique
 Friedel pairs measured divided by the number that would be
 possible theoretically, ignoring centric projections and
 systematic absences. Completness statistics refer to single and
 composite reflections containing twin component 1 only.
;
_reflns_threshold_expression       'I > 2\s(I)'
_computing_cell_refinement         'SAINT V8.40B (?, 2016)'
_computing_data_collection         ?
_computing_data_reduction          'SAINT V8.40B (?, 2016)'
_computing_molecular_graphics      'Olex2 1.5 (Dolomanov et al., 2009)'
_computing_publication_material    'Olex2 1.5 (Dolomanov et al., 2009)'
_computing_structure_refinement    'SHELXL 2018/3 (Sheldrick, 2015)'
_computing_structure_solution      'SHELXT 2014/5 (Sheldrick, 2014)'
_refine_diff_density_max           0.578
_refine_diff_density_min           -0.790
_refine_diff_density_rms           0.087
_refine_ls_abs_structure_details
;
 Refined as an inversion twin.
;
_refine_ls_abs_structure_Flack     0.035(17)
_refine_ls_extinction_coef         .
_refine_ls_extinction_method       none
_refine_ls_goodness_of_fit_ref     1.041
_refine_ls_hydrogen_treatment      constr
_refine_ls_matrix_type             full
_refine_ls_number_parameters       259
_refine_ls_number_reflns           5686
_refine_ls_number_restraints       27
_refine_ls_R_factor_all            0.0498
_refine_ls_R_factor_gt             0.0332
_refine_ls_restrained_S_all        1.050
_refine_ls_shift/su_max            0.002
_refine_ls_shift/su_mean           0.000
_refine_ls_structure_factor_coef   Fsqd
_refine_ls_weighting_details      
 'w=1/[\s^2^(Fo^2^)+(0.0398P)^2^+0.1949P] where P=(Fo^2^+2Fc^2^)/3'
_refine_ls_weighting_scheme        calc
_refine_ls_wR_factor_gt            0.0780
_refine_ls_wR_factor_ref           0.0849
_refine_special_details
;
 Refined as a 2-component inversion twin.
;
_olex2_refinement_description
;
1. Twinned data refinement
 Scales: 0.965(17)
 0.035(17)
2. Fixed Uiso
 At 1.2 times of:
  All C(H) groups, All C(H,H) groups, All N(H,H) groups
 At 1.5 times of:
  All C(H,H,H) groups
3. Restrained distances
 N8-C14 \\sim N8-C15
 with sigma of 0.02
 O3-C12 \\sim O3A-C12
 with sigma of 0.02
4. Uiso/Uaniso restraints and constraints
Uanis(C15) \\sim Ueq, Uanis(C14) \\sim Ueq, Uanis(O3) \\sim Ueq, Uanis(O3A)
\\sim Ueq: with sigma of 0.005 and sigma for terminal atoms of 0.01
5. Others
 Sof(H12A)=Sof(C14)=Sof(H14A)=Sof(H14B)=Sof(H14C)=Sof(O3A)=1-FVAR(1)
 Sof(O3)=Sof(H12)=Sof(C15)=Sof(H15A)=Sof(H15B)=Sof(H15C)=FVAR(1)
6.a Rotating group:
 N7(H7A,H7B)
6.b Aromatic/amide H refined with riding coordinates:
 C1(H1), C8(H8), C5(H5), C10(H10), C9(H9), C12(H12), C12(H12A)
6.c X=CH2 refined with riding coordinates:
 N5(H5A,H5B)
6.d Idealised Me refined as rotating group:
 C13(H13A,H13B,H13C), C15(H15A,H15B,H15C), C14(H14A,H14B,H14C)
;
_atom_sites_solution_hydrogens     mixed
_atom_sites_solution_primary       dual
_atom_sites_solution_secondary     ?
loop_
  _atom_site_label
  _atom_site_type_symbol
  _atom_site_fract_x
  _atom_site_fract_y
  _atom_site_fract_z
  _atom_site_U_iso_or_equiv
  _atom_site_adp_type
  _atom_site_occupancy
  _atom_site_site_symmetry_order
  _atom_site_calc_flag
  _atom_site_refinement_flags_posn
  _atom_site_refinement_flags_adp
  _atom_site_refinement_flags_occupancy
  _atom_site_disorder_assembly
  _atom_site_disorder_group
 Zn1 Zn 0.60956(2) 0.50423(2) 1.07587(9) 0.01623(8) Uani 1 1 d . . . . .
 O1 O 0.67071(12) 0.38506(19) 0.9816(3) 0.0255(5) Uani 1 1 d . . . . .
 O2 O 0.70035(15) 0.51067(18) 0.8001(3) 0.0302(5) Uani 1 1 d . . . . .
 N1 N 0.52065(13) 0.5593(2) 0.9573(3) 0.0206(5) Uani 1 1 d . . . . .
 N3 N 0.47329(14) 0.7181(2) 1.1077(3) 0.0244(5) Uani 1 1 d . . . . .
 N2 N 0.43349(13) 0.5665(2) 0.7657(3) 0.0197(5) Uani 1 1 d . . . . .
 C6 C 0.70368(17) 0.4142(3) 0.8545(3) 0.0219(6) Uani 1 1 d . . . . .
 N6 N 0.82653(13) 0.1356(2) 0.6510(3) 0.0209(5) Uani 1 1 d . . . . .
 N4 N 0.36333(15) 0.8143(2) 0.9936(3) 0.0254(5) Uani 1 1 d . . . . .
 N7 N 0.78692(17) 0.4327(2) 0.5613(3) 0.0356(6) Uani 1 1 d . . . . .
 H7A H 0.806224 0.420719 0.469853 0.043 Uiso 1 1 d R U . . .
 H7B H 0.757112 0.498248 0.588160 0.043 Uiso 1 1 d R U . . .
 N5 N 0.30795(15) 0.7620(2) 0.7663(3) 0.0282(6) Uani 1 1 d . . . . .
 H5A H 0.275325 0.819572 0.775565 0.034 Uiso 1 1 calc R U . . .
 H5B H 0.305411 0.716890 0.686524 0.034 Uiso 1 1 calc R U . . .
 C11 C 0.78501(17) 0.3328(3) 0.6394(3) 0.0220(6) Uani 1 1 d . . . . .
 C1 C 0.4951(3) 0.5144(2) 0.8268(5) 0.0207(6) Uani 1 1 d . . . . .
 H1 H 0.519172 0.449982 0.780779 0.025 Uiso 1 1 calc R U . . .
 C2 C 0.47046(15) 0.6487(2) 0.9852(3) 0.0186(5) Uani 1 1 d . . . . .
 C8 C 0.74772(19) 0.2109(3) 0.8467(4) 0.0277(7) Uani 1 1 d . . . . .
 H8 H 0.720100 0.198950 0.938527 0.033 Uiso 1 1 calc R U . . .
 C7 C 0.74644(16) 0.3186(2) 0.7790(3) 0.0208(6) Uani 1 1 d . . . . .
 C5 C 0.41732(18) 0.7973(3) 1.1008(4) 0.0275(7) Uani 1 1 d . . . . .
 H5 H 0.415552 0.849062 1.183846 0.033 Uiso 1 1 calc R U . . .
 C10 C 0.82426(15) 0.2362(2) 0.5816(4) 0.0219(5) Uani 1 1 d . . . . .
 H10 H 0.850582 0.243714 0.487524 0.026 Uiso 1 1 calc R U . . .
 C4 C 0.36161(16) 0.7431(2) 0.8737(3) 0.0210(5) Uani 1 1 d . . . . .
 C3 C 0.41692(16) 0.6543(2) 0.8676(3) 0.0180(5) Uani 1 1 d . . . . .
 O3 O 0.8775(10) 0.4084(13) 0.2760(14) 0.053(3) Uani 0.41(2) 1 d D U P A 1
 N8 N 0.9248(2) 0.3797(4) 0.0448(4) 0.0563(10) Uani 1 1 d D . . . .
 C9 C 0.78805(19) 0.1221(3) 0.7833(4) 0.0285(7) Uani 1 1 d . . . . .
 H9 H 0.789018 0.049867 0.832969 0.034 Uiso 1 1 calc R U . . .
 C12 C 0.8695(2) 0.4189(3) 0.1321(5) 0.0419(9) Uani 1 1 d D . . . .
 H12 H 0.824702 0.454093 0.090095 0.050 Uiso 0.41(2) 1 calc R U P A 1
 H12A H 0.841852 0.482730 0.092838 0.050 Uiso 0.59(2) 1 calc R U P A 2
 C13 C 0.9355(3) 0.4183(4) -0.1087(5) 0.0480(10) Uani 1 1 d . . . . .
 H13A H 0.893189 0.470233 -0.136547 0.072 Uiso 1 1 calc R U . . .
 H13B H 0.935471 0.352122 -0.177150 0.072 Uiso 1 1 calc R U . . .
 H13C H 0.985164 0.458645 -0.117098 0.072 Uiso 1 1 calc R U . . .
 C15 C 1.0020(11) 0.340(2) 0.1022(17) 0.078(6) Uani 0.41(2) 1 d D U P A 1
 H15A H 1.038188 0.404509 0.104504 0.117 Uiso 0.41(2) 1 calc R U P A 1
 H15B H 1.022244 0.280148 0.034872 0.117 Uiso 0.41(2) 1 calc R U P A 1
 H15C H 0.995962 0.308744 0.204691 0.117 Uiso 0.41(2) 1 calc R U P A 1
 C14 C 0.9639(10) 0.2726(14) 0.0939(16) 0.085(5) Uani 0.59(2) 1 d D U P A 2
 H14A H 0.957855 0.263240 0.203662 0.128 Uiso 0.59(2) 1 calc R U P A 2
 H14B H 1.019221 0.276793 0.068717 0.128 Uiso 0.59(2) 1 calc R U P A 2
 H14C H 0.940497 0.207051 0.041712 0.128 Uiso 0.59(2) 1 calc R U P A 2
 O3A O 0.8478(8) 0.3851(9) 0.2586(10) 0.053(2) Uani 0.59(2) 1 d D U P A 2

loop_
  _atom_site_aniso_label
  _atom_site_aniso_U_11
  _atom_site_aniso_U_22
  _atom_site_aniso_U_33
  _atom_site_aniso_U_23
  _atom_site_aniso_U_13
  _atom_site_aniso_U_12
 Zn1 0.01709(13) 0.01848(14) 0.01311(12) -0.00088(14) -0.00021(17) 0.00056(11)
 O1 0.0298(11) 0.0263(11) 0.0202(10) -0.0013(8) 0.0064(9) 0.0076(9)
 O2 0.0374(13) 0.0241(11) 0.0290(12) -0.0002(9) 0.0040(11) 0.0075(9)
 N1 0.0220(11) 0.0228(12) 0.0172(11) -0.0021(9) -0.0031(10) 0.0027(9)
 N3 0.0280(12) 0.0267(12) 0.0185(13) -0.0054(9) -0.0034(9) 0.0025(10)
 N2 0.0204(11) 0.0212(11) 0.0176(11) -0.0018(9) -0.0024(9) 0.0024(9)
 C6 0.0212(13) 0.0262(15) 0.0183(13) -0.0026(11) 0.0021(11) 0.0021(11)
 N6 0.0224(11) 0.0234(12) 0.0170(12) -0.0011(9) 0.0043(10) 0.0024(9)
 N4 0.0276(12) 0.0262(13) 0.0224(13) -0.0052(10) -0.0024(11) 0.0058(10)
 N7 0.0545(17) 0.0257(12) 0.0266(14) 0.0074(13) 0.0120(14) 0.0131(12)
 N5 0.0285(13) 0.0332(14) 0.0229(12) -0.0042(11) -0.0045(11) 0.0125(11)
 C11 0.0254(13) 0.0245(14) 0.0161(12) 0.0012(11) 0.0009(11) 0.0035(11)
 C1 0.0218(13) 0.0211(14) 0.0191(11) -0.0047(13) -0.0037(10) 0.0041(12)
 C2 0.0200(12) 0.0197(13) 0.0160(12) -0.0010(10) -0.0003(10) 0.0002(10)
 C8 0.0337(17) 0.0282(15) 0.0212(15) 0.0034(12) 0.0127(13) 0.0034(13)
 C7 0.0230(13) 0.0227(13) 0.0167(13) -0.0001(11) 0.0024(11) 0.0013(11)
 C5 0.0334(15) 0.0265(14) 0.0225(17) -0.0056(12) -0.0023(12) 0.0065(12)
 C10 0.0240(12) 0.0250(12) 0.0166(11) 0.0006(13) 0.0024(13) 0.0031(9)
 C4 0.0209(13) 0.0223(13) 0.0199(14) 0.0016(11) 0.0011(11) 0.0023(11)
 C3 0.0195(12) 0.0201(13) 0.0145(12) -0.0007(10) 0.0002(10) -0.0032(10)
 O3 0.066(7) 0.049(6) 0.042(5) 0.014(4) 0.024(5) -0.007(5)
 N8 0.065(2) 0.076(3) 0.0276(18) 0.0052(16) 0.0045(16) 0.038(2)
 C9 0.0349(17) 0.0242(15) 0.0264(16) 0.0060(13) 0.0120(14) 0.0038(12)
 C12 0.053(2) 0.0344(19) 0.0388(19) 0.0028(16) 0.0147(18) 0.0038(17)
 C13 0.050(2) 0.066(3) 0.0283(19) -0.0037(19) 0.0062(17) 0.001(2)
 C15 0.086(9) 0.102(11) 0.046(7) -0.007(7) -0.013(7) 0.055(8)
 C14 0.102(8) 0.091(8) 0.063(6) 0.020(6) 0.005(6) 0.052(7)
 O3A 0.075(6) 0.049(4) 0.035(3) 0.010(3) 0.023(4) -0.003(4)

_geom_special_details
;
 All esds (except the esd in the dihedral angle between two l.s. planes)
 are estimated using the full covariance matrix.  The cell esds are taken
 into account individually in the estimation of esds in distances, angles
 and torsion angles; correlations between esds in cell parameters are only
 used when they are defined by crystal symmetry.  An approximate (isotropic)
 treatment of cell esds is used for estimating esds involving l.s. planes.
;
loop_
  _geom_bond_atom_site_label_1
  _geom_bond_atom_site_label_2
  _geom_bond_distance
  _geom_bond_site_symmetry_2
  _geom_bond_publ_flag
 Zn1 O1 1.934(2) . ?
 Zn1 N1 1.964(2) . ?
 Zn1 N2 2.009(2) 2_665 ?
 Zn1 N6 2.001(2) 4_655 ?
 O1 C6 1.302(4) . ?
 O2 C6 1.226(4) . ?
 N1 C1 1.339(5) . ?
 N1 C2 1.378(4) . ?
 N3 C2 1.352(4) . ?
 N3 C5 1.338(4) . ?
 N2 C1 1.337(5) . ?
 N2 C3 1.393(4) . ?
 C6 C7 1.494(4) . ?
 N6 C10 1.325(4) . ?
 N6 C9 1.352(4) . ?
 N4 C5 1.341(4) . ?
 N4 C4 1.345(4) . ?
 N7 H7A 0.8837 . ?
 N7 H7B 0.9522 . ?
 N7 C11 1.355(4) . ?
 N5 H5A 0.8800 . ?
 N5 H5B 0.8800 . ?
 N5 C4 1.343(4) . ?
 C11 C7 1.409(4) . ?
 C11 C10 1.410(4) . ?
 C1 H1 0.9500 . ?
 C2 C3 1.390(4) . ?
 C8 H8 0.9500 . ?
 C8 C7 1.392(4) . ?
 C8 C9 1.368(4) . ?
 C5 H5 0.9500 . ?
 C10 H10 0.9500 . ?
 C4 C3 1.409(4) . ?
 O3 C12 1.283(13) . ?
 N8 C12 1.307(5) . ?
 N8 C13 1.439(5) . ?
 N8 C15 1.498(12) . ?
 N8 C14 1.486(10) . ?
 C9 H9 0.9500 . ?
 C12 H12 0.9500 . ?
 C12 H12A 0.9500 . ?
 C12 O3A 1.242(8) . ?
 C13 H13A 0.9800 . ?
 C13 H13B 0.9800 . ?
 C13 H13C 0.9800 . ?
 C15 H15A 0.9800 . ?
 C15 H15B 0.9800 . ?
 C15 H15C 0.9800 . ?
 C14 H14A 0.9800 . ?
 C14 H14B 0.9800 . ?
 C14 H14C 0.9800 . ?

loop_
  _geom_angle_atom_site_label_1
  _geom_angle_atom_site_label_2
  _geom_angle_atom_site_label_3
  _geom_angle
  _geom_angle_site_symmetry_1
  _geom_angle_site_symmetry_3
  _geom_angle_publ_flag
 O1 Zn1 N1 115.57(11) . . ?
 O1 Zn1 N2 105.32(10) . 2_665 ?
 O1 Zn1 N6 113.20(9) . 4_655 ?
 N1 Zn1 N2 106.88(10) . 2_665 ?
 N1 Zn1 N6 110.80(10) . 4_655 ?
 N6 Zn1 N2 104.02(11) 4_655 2_665 ?
 C6 O1 Zn1 114.87(19) . . ?
 C1 N1 Zn1 125.9(2) . . ?
 C1 N1 C2 104.1(2) . . ?
 C2 N1 Zn1 129.97(19) . . ?
 C5 N3 C2 110.6(2) . . ?
 C1 N2 Zn1 116.3(2) . 2_664 ?
 C1 N2 C3 103.7(3) . . ?
 C3 N2 Zn1 139.86(19) . 2_664 ?
 O1 C6 C7 113.9(3) . . ?
 O2 C6 O1 123.8(3) . . ?
 O2 C6 C7 122.3(3) . . ?
 C10 N6 Zn1 122.9(2) . 4_644 ?
 C10 N6 C9 119.2(3) . . ?
 C9 N6 Zn1 117.8(2) . 4_644 ?
 C5 N4 C4 118.6(2) . . ?
 H7A N7 H7B 123.9 . . ?
 C11 N7 H7A 109.7 . . ?
 C11 N7 H7B 123.5 . . ?
 H5A N5 H5B 120.0 . . ?
 C4 N5 H5A 120.0 . . ?
 C4 N5 H5B 120.0 . . ?
 N7 C11 C7 123.8(3) . . ?
 N7 C11 C10 119.5(3) . . ?
 C7 C11 C10 116.7(3) . . ?
 N1 C1 H1 122.3 . . ?
 N2 C1 N1 115.5(3) . . ?
 N2 C1 H1 122.3 . . ?
 N1 C2 C3 108.6(2) . . ?
 N3 C2 N1 125.1(2) . . ?
 N3 C2 C3 126.4(3) . . ?
 C7 C8 H8 119.4 . . ?
 C9 C8 H8 119.4 . . ?
 C9 C8 C7 121.2(3) . . ?
 C11 C7 C6 122.3(3) . . ?
 C8 C7 C6 119.4(2) . . ?
 C8 C7 C11 118.3(3) . . ?
 N3 C5 N4 129.4(3) . . ?
 N3 C5 H5 115.3 . . ?
 N4 C5 H5 115.3 . . ?
 N6 C10 C11 123.8(3) . . ?
 N6 C10 H10 118.1 . . ?
 C11 C10 H10 118.1 . . ?
 N4 C4 C3 118.0(3) . . ?
 N5 C4 N4 117.9(2) . . ?
 N5 C4 C3 124.0(3) . . ?
 N2 C3 C4 134.8(3) . . ?
 C2 C3 N2 108.1(2) . . ?
 C2 C3 C4 117.0(3) . . ?
 C12 N8 C13 122.6(4) . . ?
 C12 N8 C15 123.9(7) . . ?
 C12 N8 C14 117.0(6) . . ?
 C13 N8 C15 107.5(9) . . ?
 C13 N8 C14 118.6(6) . . ?
 N6 C9 C8 120.9(3) . . ?
 N6 C9 H9 119.6 . . ?
 C8 C9 H9 119.6 . . ?
 O3 C12 N8 118.1(8) . . ?
 O3 C12 H12 120.9 . . ?
 N8 C12 H12 120.9 . . ?
 N8 C12 H12A 115.2 . . ?
 O3A C12 N8 129.6(6) . . ?
 O3A C12 H12A 115.2 . . ?
 N8 C13 H13A 109.5 . . ?
 N8 C13 H13B 109.5 . . ?
 N8 C13 H13C 109.5 . . ?
 H13A C13 H13B 109.5 . . ?
 H13A C13 H13C 109.5 . . ?
 H13B C13 H13C 109.5 . . ?
 N8 C15 H15A 109.5 . . ?
 N8 C15 H15B 109.5 . . ?
 N8 C15 H15C 109.5 . . ?
 H15A C15 H15B 109.5 . . ?
 H15A C15 H15C 109.5 . . ?
 H15B C15 H15C 109.5 . . ?
 N8 C14 H14A 109.5 . . ?
 N8 C14 H14B 109.5 . . ?
 N8 C14 H14C 109.5 . . ?
 H14A C14 H14B 109.5 . . ?
 H14A C14 H14C 109.5 . . ?
 H14B C14 H14C 109.5 . . ?

loop_
  _geom_hbond_atom_site_label_D
  _geom_hbond_atom_site_label_H
  _geom_hbond_atom_site_label_A
  _geom_hbond_distance_DH
  _geom_hbond_distance_HA
  _geom_hbond_distance_DA
  _geom_hbond_angle_DHA
  _geom_hbond_site_symmetry_A
  _geom_hbond_publ_flag
 N7 H7A O3 0.88 2.11 2.976(13) 165.8 . yes
 N7 H7A O3A 0.88 2.04 2.922(9) 177.0 . yes
 N7 H7B O2 0.95 2.11 2.737(4) 121.7 . yes
 N5 H5B O1 0.88 2.20 3.065(4) 166.0 2_664 yes

loop_
  _geom_torsion_atom_site_label_1
  _geom_torsion_atom_site_label_2
  _geom_torsion_atom_site_label_3
  _geom_torsion_atom_site_label_4
  _geom_torsion
  _geom_torsion_site_symmetry_1
  _geom_torsion_site_symmetry_2
  _geom_torsion_site_symmetry_3
  _geom_torsion_site_symmetry_4
  _geom_torsion_publ_flag
 Zn1 O1 C6 O2 3.5(4) . . . . ?
 Zn1 O1 C6 C7 -176.36(18) . . . . ?
 Zn1 N1 C1 N2 -179.8(2) . . . . ?
 Zn1 N1 C2 N3 -0.7(4) . . . . ?
 Zn1 N1 C2 C3 179.7(2) . . . . ?
 Zn1 N2 C1 N1 -176.8(2) 2_664 . . . ?
 Zn1 N2 C3 C2 175.0(2) 2_664 . . . ?
 Zn1 N2 C3 C4 -6.5(5) 2_664 . . . ?
 Zn1 N6 C10 C11 -174.4(2) 4_644 . . . ?
 Zn1 N6 C9 C8 175.4(3) 4_644 . . . ?
 O1 C6 C7 C11 179.1(3) . . . . ?
 O1 C6 C7 C8 0.1(4) . . . . ?
 O2 C6 C7 C11 -0.7(5) . . . . ?
 O2 C6 C7 C8 -179.8(3) . . . . ?
 N1 C2 C3 N2 0.5(3) . . . . ?
 N1 C2 C3 C4 -178.3(2) . . . . ?
 N3 C2 C3 N2 -179.0(3) . . . . ?
 N3 C2 C3 C4 2.2(4) . . . . ?
 N4 C4 C3 N2 -179.8(3) . . . . ?
 N4 C4 C3 C2 -1.4(4) . . . . ?
 N7 C11 C7 C6 -0.1(5) . . . . ?
 N7 C11 C7 C8 178.9(3) . . . . ?
 N7 C11 C10 N6 179.0(3) . . . . ?
 N5 C4 C3 N2 -0.8(5) . . . . ?
 N5 C4 C3 C2 177.6(3) . . . . ?
 C1 N1 C2 N3 178.9(3) . . . . ?
 C1 N1 C2 C3 -0.7(3) . . . . ?
 C1 N2 C3 C2 -0.2(3) . . . . ?
 C1 N2 C3 C4 178.3(3) . . . . ?
 C2 N1 C1 N2 0.6(4) . . . . ?
 C2 N3 C5 N4 -0.4(5) . . . . ?
 C7 C11 C10 N6 -0.1(4) . . . . ?
 C7 C8 C9 N6 -1.5(5) . . . . ?
 C5 N3 C2 N1 179.3(3) . . . . ?
 C5 N3 C2 C3 -1.3(4) . . . . ?
 C5 N4 C4 N5 -179.1(3) . . . . ?
 C5 N4 C4 C3 0.0(4) . . . . ?
 C10 N6 C9 C8 -0.7(5) . . . . ?
 C10 C11 C7 C6 179.0(3) . . . . ?
 C10 C11 C7 C8 -2.0(4) . . . . ?
 C4 N4 C5 N3 1.0(5) . . . . ?
 C3 N2 C1 N1 -0.3(4) . . . . ?
 C9 N6 C10 C11 1.5(4) . . . . ?
 C9 C8 C7 C6 -178.1(3) . . . . ?
 C9 C8 C7 C11 2.8(5) . . . . ?
 C13 N8 C12 O3 -159.0(10) . . . . ?
 C13 N8 C12 O3A 170.8(10) . . . . ?
 C15 N8 C12 O3 -9.7(14) . . . . ?
 C14 N8 C12 O3A 6.3(11) . . . . ?

_shelx_res_file
;
TITL zai-3n_b.res in Pna2(1)
    zai-3n.res
    created by SHELXL-2018/3 at 21:59:56 on 25-Jul-2025
REM Old TITL ZAI-3N in Pnma
REM SHELXT solution in Pna2(1)
REM R1 0.082, Rweak 0.007, Alpha 0.033, Orientation a'=-a, b'=c, c'=b
REM Flack x = 0.060 ( 0.008 ) from Parsons' quotients
REM Formula found by SHELXT: C17 N5 O4 Zn
CELL 0.71073 17.2368 11.6753 8.8219 90 90 90
ZERR 4 0.0006 0.0005 0.0004 0 0 0
LATT -1
SYMM -X,-Y,0.5+Z
SYMM 0.5+X,0.5-Y,+Z
SYMM 0.5-X,0.5+Y,0.5+Z
SFAC C H N O Zn
UNIT 56 64 32 12 4
EQIV $1 1-X,1-Y,-0.5+Z
ISOR 0.005 0.01 C15 C14 O3 O3A
SADI N8 C14 N8 C15
SADI O3 C12 O3A C12

L.S. 10
PLAN  10
SIZE 0.1 0.08 0.06
TEMP -123.15
CONF
HTAB N7 O3
HTAB N5 O1_$1
HTAB N7 O2
HTAB N7 O3A
LIST 4
MORE -1
BOND $H
fmap 2
acta
TWIN -1 0 0 0 -1 0 0 0 -1 2
OMIT 19 7 6
REM <olex2.extras>
REM <HklSrc "%.\\ZAI-3N.hkl">
REM </olex2.extras>

WGHT    0.039800    0.194900
BASF   0.03498
FVAR       0.56492   0.40766
ZN1   5    0.609559    0.504233    1.075872    11.00000    0.01709    0.01848 =
         0.01311   -0.00088   -0.00021    0.00056
O1    4    0.670707    0.385064    0.981585    11.00000    0.02985    0.02633 =
         0.02022   -0.00134    0.00639    0.00758
O2    4    0.700355    0.510667    0.800055    11.00000    0.03741    0.02414 =
         0.02897   -0.00025    0.00398    0.00749
N1    3    0.520647    0.559267    0.957257    11.00000    0.02198    0.02278 =
         0.01716   -0.00209   -0.00309    0.00272
N3    3    0.473293    0.718143    1.107702    11.00000    0.02795    0.02674 =
         0.01852   -0.00540   -0.00339    0.00253
N2    3    0.433494    0.566462    0.765686    11.00000    0.02039    0.02116 =
         0.01762   -0.00182   -0.00236    0.00236
C6    1    0.703681    0.414164    0.854471    11.00000    0.02124    0.02616 =
         0.01825   -0.00263    0.00212    0.00206
N6    3    0.826533    0.135630    0.650970    11.00000    0.02237    0.02342 =
         0.01698   -0.00106    0.00426    0.00235
N4    3    0.363332    0.814267    0.993633    11.00000    0.02760    0.02620 =
         0.02239   -0.00521   -0.00242    0.00583
N7    3    0.786923    0.432659    0.561302    11.00000    0.05454    0.02565 =
         0.02660    0.00738    0.01200    0.01308
AFIX   7
H7A   2    0.806224    0.420719    0.469853    11.00000   -1.20000
H7B   2    0.757112    0.498248    0.588160    11.00000   -1.20000
AFIX   0
N5    3    0.307949    0.762024    0.766260    11.00000    0.02853    0.03324 =
         0.02295   -0.00422   -0.00450    0.01246
AFIX  93
H5A   2    0.275325    0.819572    0.775565    11.00000   -1.20000
H5B   2    0.305411    0.716890    0.686524    11.00000   -1.20000
AFIX   0
C11   1    0.785011    0.332752    0.639417    11.00000    0.02539    0.02447 =
         0.01608    0.00118    0.00089    0.00351
C1    1    0.495131    0.514412    0.826811    11.00000    0.02177    0.02112 =
         0.01913   -0.00474   -0.00366    0.00413
AFIX  43
H1    2    0.519172    0.449982    0.780779    11.00000   -1.20000
AFIX   0
C2    1    0.470462    0.648737    0.985202    11.00000    0.02001    0.01975 =
         0.01600   -0.00097   -0.00029    0.00024
C8    1    0.747716    0.210941    0.846695    11.00000    0.03373    0.02819 =
         0.02119    0.00341    0.01270    0.00341
AFIX  43
H8    2    0.720100    0.198950    0.938527    11.00000   -1.20000
AFIX   0
C7    1    0.746443    0.318609    0.778976    11.00000    0.02301    0.02266 =
         0.01672   -0.00006    0.00241    0.00128
C5    1    0.417321    0.797325    1.100803    11.00000    0.03344    0.02653 =
         0.02246   -0.00560   -0.00228    0.00646
AFIX  43
H5    2    0.415552    0.849062    1.183846    11.00000   -1.20000
AFIX   0
C10   1    0.824259    0.236201    0.581611    11.00000    0.02405    0.02499 =
         0.01662    0.00058    0.00243    0.00309
AFIX  43
H10   2    0.850582    0.243714    0.487524    11.00000   -1.20000
AFIX   0
C4    1    0.361611    0.743079    0.873746    11.00000    0.02087    0.02227 =
         0.01991    0.00164    0.00110    0.00235
C3    1    0.416917    0.654281    0.867587    11.00000    0.01947    0.02006 =
         0.01452   -0.00072    0.00016   -0.00322

PART 1
O3    4    0.877510    0.408429    0.275964    21.00000    0.06629    0.04933 =
         0.04194    0.01378    0.02374   -0.00701
PART 0
N8    3    0.924775    0.379750    0.044798    11.00000    0.06505    0.07635 =
         0.02758    0.00515    0.00450    0.03788

C9    1    0.788046    0.122058    0.783323    11.00000    0.03493    0.02418 =
         0.02642    0.00601    0.01195    0.00381
AFIX  43
H9    2    0.789018    0.049867    0.832969    11.00000   -1.20000
AFIX   0

C12   1    0.869513    0.418895    0.132058    11.00000    0.05251    0.03445 =
         0.03885    0.00285    0.01472    0.00379
PART 1
AFIX  43
H12   2    0.824702    0.454093    0.090095    21.00000   -1.20000
AFIX  43
PART 2
H12A  2    0.841852    0.482730    0.092838   -21.00000   -1.20000
AFIX   0
PART 0
C13   1    0.935506    0.418259   -0.108746    11.00000    0.04959    0.06604 =
         0.02832   -0.00373    0.00621    0.00095
AFIX 137
H13A  2    0.893189    0.470233   -0.136547    11.00000   -1.50000
H13B  2    0.935471    0.352122   -0.177150    11.00000   -1.50000
H13C  2    0.985164    0.458645   -0.117098    11.00000   -1.50000
AFIX   0
PART 1
C15   1    1.001964    0.339838    0.102175    21.00000    0.08597    0.10206 =
         0.04645   -0.00670   -0.01274    0.05527
AFIX 137
H15A  2    1.038188    0.404509    0.104504    21.00000   -1.50000
H15B  2    1.022244    0.280148    0.034872    21.00000   -1.50000
H15C  2    0.995962    0.308744    0.204691    21.00000   -1.50000
AFIX   0
PART 2
C14   1    0.963919    0.272585    0.093903   -21.00000    0.10171    0.09107 =
         0.06291    0.02014    0.00450    0.05245
AFIX 137
H14A  2    0.957855    0.263240    0.203662   -21.00000   -1.50000
H14B  2    1.019221    0.276793    0.068717   -21.00000   -1.50000
H14C  2    0.940497    0.207051    0.041712   -21.00000   -1.50000
AFIX   0
O3A   4    0.847776    0.385053    0.258634   -21.00000    0.07500    0.04875 =
         0.03456    0.01011    0.02293   -0.00291
HKLF 4


REM  zai-3n_b.res in Pna2(1)
REM wR2 = 0.0849, GooF = S = 1.041, Restrained GooF = 1.050 for all data
REM R1 = 0.0332 for 4581 Fo > 4sig(Fo) and 0.0498 for all 5686 data
REM 259 parameters refined using 27 restraints

END

WGHT      0.0398      0.1949

REM Highest difference peak  0.578,  deepest hole -0.790,  1-sigma level  0.087
Q1    1   0.8570  0.0839  0.5801  11.00000  0.05    0.58
Q2    1   0.6446  0.4249  1.0909  11.00000  0.05    0.51
Q3    1   0.5775  0.5765  1.0753  11.00000  0.05    0.46
Q4    1   0.5671  0.4365  1.0857  11.00000  0.05    0.43
Q5    1   0.8282  0.1497  0.5872  11.00000  0.05    0.36
Q6    1   0.6406  0.4334  1.0130  11.00000  0.05    0.34
Q7    1   0.8243  0.4983  0.5853  11.00000  0.05    0.33
Q8    1   0.7806  0.3441  0.6882  11.00000  0.05    0.33
Q9    1   0.4201  0.5611  0.6600  11.00000  0.05    0.32
Q10   1   0.8607  0.1792 -0.0216  11.00000  0.05    0.32
;
_shelx_res_checksum                67264
_shelx_hkl_file
;
   0   0   1    0.30    0.30
   0   0  -1   -0.10    0.30
   0   0  -1    0.00    1.40
   0   0  -2 2268.27  131.29
   0   0  -3   -0.30    1.00
   0   0   3    0.10    1.00
   0   0  -3    0.90    3.30
   0   0  -3    0.10    4.40
   0   0  -4 6832.62  389.26
   0   0  -5    2.70    6.40
   0   0   5    2.30    1.90
   0   0  -5    1.40    1.90
   0   0   5    0.60    1.60
   0   0  -5    6.70    9.30
   0   0   6 2307.27  114.49
   0   0  -6 1901.71  114.39
   0   0  -6 1925.11  127.69
   0   0  -6 1925.81  131.69
   0   0  -7    8.00   12.10
   0   0  -7    0.40   13.70
   0   0  -7    3.30    2.70
   0   0   7    2.70    2.50
   0   0   7    3.60    2.60
   0   0  -8  508.15   49.30
   0   0  -8  471.25   53.69
   0   0  -8  513.15   32.00
   0   0  -9   12.80   18.20
   0   0  -9    1.70    3.50
   0   0   9    2.70    3.10
   0   0   9   -0.80    3.00
   0   0  -9   10.10   22.70
   0   0 -10 1483.15  126.09
   0   0 -10 1648.64   93.99
   0   0 -10 1629.64  121.19
   0   0 -11   22.10   34.80
   0   1  -1 1962.20  109.19
   0  -1   1 1897.31  109.09
   0  -1   1 1894.71  105.89
   0  -1  -1 2138.69  109.79
   0   1   1 1813.12  108.99
   0   1  -1 1811.72  105.89
   0  -1  -2    0.70    0.80
   0   1   2   -1.50    2.90
   0  -1  -2    0.70    0.80
   0  -1   2    0.20    1.00
   0   1  -2    1.90    1.00
   0   1   2   -0.10    0.70
   0  -1  -2    1.70    4.00
   0   1  -2    0.40    2.80
   0  -1   2    7.60    6.90
   0   1   3  906.71   49.60
   0  -1  -3  846.82   49.50
   0   1  -3  834.12   49.70
   0   1   3  929.21   58.09
   0  -1  -3 1003.50   59.39
   0  -1   3  860.91   49.70
   0   1   3  828.12   49.40
   0   1  -4    2.90    1.70
   0  -1   4    2.00    1.70
   0   1   4    1.20    1.30
   0   1   4    2.20    1.50
   0   1  -4   -5.80    5.50
   0  -1  -4    2.30    6.70
   0   1  -4    3.60    5.50
   0  -1  -5  551.54   32.30
   0   1  -5  549.65   43.60
   0   1  -5  440.36   43.30
   0   1   5  571.64   32.10
   0  -1  -5  562.14   46.10
   0  -1   5  540.45   32.30
   0   1   5  555.34   32.20
   0   1  -5  536.35   32.40
   0  -1  -6   -0.60    7.30
   0  -1   6    1.10    2.10
   0   1  -6   -3.30    9.20
   0  -1  -6    0.80    2.10
   0   1  -6    2.30    2.30
   0  -1  -6   -0.20   11.30
   0   1  -6   12.10   11.90
   0   1   6    1.90    2.00
   0   1   6    1.40    1.90
   0  -1  -7   15.40   12.40
   0   1   7   24.50    4.40
   0   1  -7   26.00   13.90
   0   1  -7   15.30   14.60
   0  -1  -7   14.30   14.30
   0  -1  -7   19.50    4.30
   0  -1   7   31.00    5.10
   0   1  -7   21.20    4.60
   0   1  -8    2.50    3.20
   0  -1   8    0.80    2.80
   0  -1  -8    1.10   12.50
   0   1  -8  -15.30   13.10
   0   1   8    2.50    2.80
   0   1  -8    0.00   18.50
   0  -1  -8   13.20   17.60
   0  -1  -8    1.70    3.00
   0  -1   9  142.49   11.80
   0  -1  -9  113.99   28.50
   0   1  -9  159.78   38.70
   0   1   9  120.89   11.30
   0   1  -9  162.08   34.10
   0   1  -9  132.69   12.00
   0  -1   9  113.39   11.40
   0  -1  -9  123.59   11.70
   0   1 -10   14.60   27.60
   0  -1 -10   40.00   27.30
   0  -1 -10   -3.70   30.20
   0   1 -10   18.60   26.10
   0  -1 -10    0.80    4.40
   0  -1  11    5.20    6.00
   0   1 -11   -8.50   31.60
   0  -1 -11   10.40   32.40
   0  -1 -11    2.90    5.00
   0   1  11    5.20    6.10
   0  -2   0 1019.70   62.09
   0   2   0 1062.99   58.69
   0  -2   0 1071.79   58.69
   0   2   0 1109.69   62.89
   0  -2   0 1041.50   58.49
   0   2   0 1018.80   58.49
   0  -2  -1    1.00    0.70
   0   2   1    1.10    0.70
   0   2  -1   -1.00    2.20
   0  -2  -1   -1.10    3.00
   0   2   1   -1.20    3.10
   0  -2   1    1.50    2.60
   0  -2   1    0.90    0.90
   0   2  -1    1.80    1.00
   0  -2  -2  462.55   24.60
   0   2   2  391.06   24.40
   0   2   2  385.86   30.20
   0  -2  -2  473.45   31.80
   0   2   3   -0.60    4.70
   0  -2   3    3.10    4.60
   0  -2  -3   -1.30    5.10
   0  -2   3   -1.00    1.00
   0  -2  -3    0.90    1.10
   0   2  -3    0.90    1.30
   0   2   3   -0.60    0.80
   0   2  -3    2.20    6.10
   0  -2  -3    1.50    1.20
   0  -2  -4 2056.59  122.19
   0   2  -4 2310.17  121.89
   0   2   4 2429.36  134.19
   0   2   4 2066.39  121.19
   0  -2   4 2011.70  121.49
   0   2  -4 2345.37  133.19
   0  -2  -4 2087.99  133.39
   0   2  -5    3.90    2.20
   0   2  -5    3.20    6.80
   0   2   5   -2.80    7.40
   0   2   5   -0.60    1.40
   0  -2  -5    3.30    1.90
   0  -2   5    0.20    1.90
   0  -2  -5    6.30    9.90
   0  -2   6  912.91   53.29
   0  -2  -6  915.81   53.09
   0   2   6  922.51   52.79
   0   2  -6  803.32   68.79
   0   2  -6  950.00   53.49
   0  -2  -7    3.00   12.10
   0   2  -7   -2.50    2.40
   0   2  -7   -1.20   12.40
   0  -2  -7    4.50   14.50
   0  -2  -7   -0.50    2.20
   0   2   7    1.00    2.20
   0   2  -7  -16.00   11.30
   0  -2   7    0.90    2.70
   0  -2  -8 1542.95  114.09
   0   2   8 1436.66   87.99
   0  -2  -8 1672.63   88.99
   0  -2   8 1532.25   88.49
   0   2  -8 1523.65  109.39
   0   2  -8 1503.45  113.99
   0  -2   9   -0.40    3.30
   0   2   9    1.30    3.00
   0   2  -9    6.00    4.10
   0  -2   9    0.20    3.70
   0   2  -9   28.80   30.40
   0  -2  -9    6.00    3.90
   0   2  -9   -1.70   19.40
   0  -2  -9  -15.60   16.60
   0  -2 -10  221.68   42.60
   0   2 -10  205.78   40.30
   0   2 -10  279.97   20.60
   0  -2  10  273.47   21.50
   0  -2 -10  261.67   20.10
   0  -2  10  271.47   20.20
   0  -2  11   -2.00    4.50
   0  -2 -11   43.20   60.99
   0   2 -11    4.60    5.00
   0   2 -11   13.30   34.40
   0   2  11  -12.70    6.70
   0  -2 -11    7.40    5.30
   0  -2  12  269.37   23.80
   0  -3   0    0.00    0.70
   0   3   0   -0.50    1.00
   0   3   0   -0.70    3.00
   0  -3   0   -1.70    1.00
   0  -3   0    0.30    3.80
   0  -3  -1  715.23   47.00
   0  -3   1  645.64   49.10
   0   3  -1  726.83   40.70
   0  -3  -1  730.13   40.50
   0   3  -1  768.12   47.10
   0   3   1  752.02   48.00
   0  -3   1  698.43   40.60
   0   3   1  699.83   40.40
   0   3   2    5.90    6.00
   0   3  -2    1.20    1.20
   0   3   2   -0.40    0.70
   0  -3  -2    1.90    1.10
   0  -3  -2    1.10    4.70
   0   3  -2   -2.60    3.60
   0   3   3   53.39    4.50
   0   3   3   43.20   11.10
   0  -3   3   61.79   15.70
   0  -3   3   49.50    4.80
   0  -3  -3   52.99    4.50
   0  -3  -3   78.39   15.60
   0   3  -3   51.29    4.90
   0   3  -4   15.40   10.40
   0  -3   4  -17.20   13.10
   0   3   4   -0.70    1.10
   0   3  -4   -0.90    1.70
   0  -3  -4    1.00    1.70
   0  -3   4   -0.40    1.70
   0  -3  -4   -0.10    1.60
   0  -3  -4   -0.50    7.40
   0   3   4    0.40    6.50
   0   3   5  288.27   18.50
   0   3  -5  288.47   19.00
   0  -3   5  289.07   19.00
   0   3   5  271.67   30.30
   0  -3   5  251.57   29.70
   0  -3  -5  325.37   18.90
   0   3  -5  291.17   30.00
   0  -3  -5  306.87   33.40
   0  -3  -5  300.97   18.60
   0  -3  -6    3.20    2.50
   0   3   6    4.70   11.00
   0  -3  -6   -5.00   11.70
   0   3   6    0.50    2.10
   0   3  -6    0.20    2.40
   0   3  -6    1.00    9.30
   0  -3   6   -1.50    2.20
   0   3  -7  152.58   35.80
   0   3   7  120.19    9.90
   0   3  -7  120.19   10.80
   0  -3  -7  119.89   10.30
   0  -3  -7  184.18   34.00
   0   3  -7  101.29   23.00
   0  -3   7  126.49   10.80
   0   3  -8    1.40   16.50
   0   3  -8   -0.10    3.20
   0   3   8   -1.30    2.60
   0  -3  -8   -4.20    2.60
   0  -3  -8    4.30   14.10
   0   3  -8    7.10   16.70
   0  -3  -8    4.20   19.50
   0  -3   8    1.20    3.70
   0  -3  -9  175.68   32.60
   0   3   9  175.58   13.90
   0  -3  -9  175.88   14.40
   0   3  -9  145.39   30.30
   0  -3  -9  235.28   49.00
   0   3  -9  130.49   35.90
   0   3  -9  172.68   14.70
   0   3 -10  -31.00   31.90
   0   3 -10  -20.70   27.40
   0  -3  10   -1.00    4.40
   0  -3 -10   -6.30    4.10
   0  -3 -10  -16.20   21.60
   0  -3  10   -7.10    4.50
   0   3 -10   -1.10    4.10
   0  -3 -11    9.20    6.10
   0  -3  11   11.80    6.00
   0   3 -11   18.00   37.40
   0   3 -11   14.10    6.10
   0  -3  11    8.10    6.30
   0  -4   0 1491.35   91.49
   0  -4   0 1522.65   84.79
   0  -4   0 1510.55   84.49
   0   4   0 1574.24   84.89
   0   4   0 1450.15   92.59
   0   4   1    1.50    1.10
   0   4  -1   -2.40    4.50
   0  -4  -1   -0.80    4.00
   0   4   1   18.60    8.00
   0  -4  -1    2.30    1.40
   0   4  -1   -0.70    1.20
   0  -4   1   -0.70    4.10
   0  -4   1    1.40    1.30
   0  -4  -1    0.90    1.00
   0  -4  -2 1293.07   82.69
   0   4   2 1344.77   72.69
   0   4   2 1310.17   82.89
   0   4  -2 1294.57   73.79
   0  -4  -2 1253.57   72.69
   0   4  -2 1229.88   81.39
   0  -4   2 1324.67   72.99
   0   4  -3   -0.80    5.60
   0  -4  -3    1.00    1.30
   0   4  -3   -1.90    1.50
   0  -4   3    6.50    6.70
   0   4   3   -2.90    5.70
   0   4   3    1.10    1.20
   0  -4   3    1.80    1.70
   0  -4  -3    4.60    6.70
   0   4  -4 5006.80  287.67
   0   4  -4 4860.61  274.57
   0   4   4 4999.50  274.07
   0  -4   4 4900.31  274.57
   0  -4  -4 4784.82  274.17
   0  -4  -4 4863.51  288.97
   0   4   4 5285.97  288.37
   0   4  -5   -9.10   10.80
   0  -4   5    4.40    9.50
   0   4   5    1.70    1.70
   0  -4  -5   -5.10   11.10
   0  -4   5    0.50    2.20
   0   4  -5    0.70    2.10
   0  -4  -5    0.30    1.80
   0  -4  -5   -0.20    1.70
   0   4   5    3.80    9.70
   0  -4  -6 2120.69  120.49
   0   4   6 2109.39  137.79
   0  -4  -6 2199.78  141.89
   0   4   6 2169.58  120.39
   0  -4  -6 2249.97  120.79
   0   4  -6 2183.88  121.19
   0  -4   6 2086.49  121.19
   0  -4   6 1949.41  137.89
   0   4  -7   -9.60   12.50
   0  -4  -7    1.90    2.80
   0  -4   7    2.90    3.50
   0   4   7   -1.60    2.20
   0   4   7    6.00   13.50
   0   4  -7    0.10    2.80
   0  -4  -7   -7.80   15.80
   0   4  -8 1582.94   93.19
   0  -4   8 1833.32   93.79
   0   4   8 1545.55   91.99
   0  -4  -8 1391.76  119.39
   0   4  -8 1550.34  114.59
   0  -4  -8 1629.14   92.79
   0  -4  -9  -24.50   26.90
   0   4  -9    4.40    4.20
   0  -4  -9    3.10   17.80
   0  -4   9    0.80    5.10
   0  -4  -9   -1.50    3.50
   0   4   9    2.20    3.30
   0   4  -9  -15.10   30.80
   0   4  -9   28.10   25.10
   0  -4 -10  302.17   49.80
   0   4 -10  186.88   43.40
   0  -4 -10  250.07   20.20
   0   4 -10  316.67   21.80
   0   4 -11   -3.00    5.20
   0   4  11   -4.30    4.70
   0  -4  11    0.10    5.30
   0  -4  11    3.70    7.40
   0  -5   0    1.10    1.20
   0   5   0    3.10    6.90
   0  -5   0    0.20    1.50
   0  -5   0    2.90    5.80
   0   5   0    0.10    1.70
   0   5   1  859.01   61.59
   0  -5   1  885.91   59.59
   0   5  -1  856.51   60.39
   0  -5  -1  937.91   50.69
   0   5  -1  903.01   51.09
   0  -5  -1  851.41   59.49
   0  -5  -1  932.21   51.09
   0  -5   1  894.41   50.79
   0  -5   1  861.61   50.59
   0   5   1  862.51   50.49
   0  -5  -2    2.00    1.70
   0   5   2    5.80    7.30
   0   5  -2   -5.00    5.70
   0  -5   2    1.40    1.80
   0  -5  -2   -1.10    6.30
   0  -5   2    5.50    7.20
   0   5   2    3.10    1.60
   0   5  -2   -0.10    1.70
   0  -5  -3 1251.07   70.99
   0  -5   3 1258.87   71.39
   0   5  -3 1345.97   84.39
   0  -5  -3 1159.28   83.39
   0   5   3 1262.17   70.89
   0   5   3 1178.18   82.99
   0   5  -3 1292.97   71.49
   0  -5   4    2.00    7.70
   0  -5   4    1.40    2.20
   0   5  -4    1.50    2.30
   0   5  -4   -4.30    8.10
   0   5   4   -1.30    1.50
   0  -5  -4   -1.20    1.70
   0  -5  -4   -1.00    9.70
   0   5   4    1.40    8.70
   0  -5   5   24.90   18.70
   0  -5  -5   36.70   16.70
   0   5   5   10.20   12.40
   0   5  -5   13.80   11.00
   0  -5  -5   29.30    4.40
   0   5  -5   26.70    4.60
   0   5   5   20.00    3.60
   0  -5   5   18.40    4.30
   0  -5  -6   -0.60    2.30
   0   5   6    0.30    2.20
   0  -5  -6   -4.70   13.50
   0   5  -6   -1.10    2.70
   0   5   6   -5.50   12.20
   0   5  -6    9.10   13.30
   0  -5  -6    0.50    2.30
   0  -5   6  -15.10   30.10
   0  -5   6   -0.20    2.80
   0  -5  -7  830.92   76.19
   0   5  -7  963.50   74.99
   0  -5  -7  863.81   52.99
   0   5   7  847.32   72.19
   0  -5   7  953.70   54.19
   0   5  -7  911.51   55.49
   0   5   8    0.00    2.80
   0   5  -8   -6.90   18.40
   0  -5  -8   -4.00    3.00
   0   5  -8   -3.70   23.30
   0   5  -8   -2.50    3.70
   0  -5  -9   64.19    9.00
   0   5  -9   64.39   29.90
   0   5   9   62.29    8.00
   0  -5  -9   16.40   32.10
   0  -5  -9   52.09   23.20
   0   5  -9   37.20   27.00
   0  -5   9   80.19   10.40
   0   5  -9   53.29    8.70
   0   5  10   -4.10    4.00
   0   5 -10    4.90    5.10
   0  -5  10    0.50    6.00
   0  -5 -10    3.80    5.00
   0  -5 -10   15.60   25.20
   0   5 -10  -18.20   29.30
   0   5 -10  -13.10   25.20
   0  -5 -11    0.80    6.40
   0   5 -11   -2.50    6.00
   0   5  11    8.10    5.50
   0  -6   0  728.73   41.40
   0  -6   0  700.63   41.00
   0   6   0  681.63   52.99
   0   6   0  743.23   41.60
   0  -6   0  653.03   49.99
   0  -6  -1    3.30    2.10
   0   6  -1   -4.30    5.70
   0  -6   1   -1.50    1.30
   0   6  -1   -0.80    1.90
   0  -6   1   -0.50    1.70
   0  -6  -1    3.10    7.00
   0  -6   1   -0.90    5.70
   0  -6  -1    1.40    1.50
   0   6   1    2.80    1.60
   0   6   1    2.50    9.20
   0   6  -2 1462.25   81.09
   0  -6  -2 1403.36   80.49
   0   6   2 1420.16   80.39
   0  -6  -2 1428.66   81.09
   0  -6  -2 1513.65   93.59
   0   6   2 1289.27   93.39
   0  -6   2 1435.16   80.79
   0  -6  -3   -1.50    1.70
   0   6  -3  -11.40   10.80
   0  -6  -3   -0.60    9.80
   0  -6   3   -0.80    1.90
   0   6  -3    1.80    2.20
   0   6   3   13.70   11.20
   0   6   3    0.70    1.50
   0  -6   3    8.80   11.20
   0  -6  -4 1035.20   80.39
   0   6  -4 1110.99   80.39
   0  -6   4 1176.68   65.59
   0   6  -4 1180.78   65.69
   0   6   4 1104.79   86.69
   0  -6   4 1133.59   80.79
   0   6   4 1124.39   64.79
   0  -6  -4 1128.69   64.89
   0  -6   5    2.70    3.00
   0  -6  -5   -1.50    1.90
   0   6  -5    3.60    3.00
   0   6  -5   15.10   12.50
   0   6   5    0.30    1.80
   0  -6  -5    1.30   13.50
   0  -6   5   -0.50   10.40
   0   6   5    0.30    9.20
   0  -6   6  123.39   33.70
   0  -6  -6   79.69    8.20
   0   6   6   87.89   22.00
   0  -6  -6   60.79   23.40
   0   6   6  103.69    8.40
   0  -6  -6   70.39    8.00
   0   6  -6   83.59    8.90
   0  -6   6  108.19    9.90
   0   6  -6   70.29   20.40
   0  -6   7   -3.00    3.70
   0  -6  -7  -22.70   19.50
   0  -6  -7   -4.20    2.40
   0  -6  -7    4.00    3.40
   0   6  -7   -3.00    2.90
   0  -6   7   18.00   24.10
   0   6   7   -0.10    2.50
   0   6  -7    1.20   15.40
   0   6   7    3.10   17.80
   0  -6  -8  617.34   40.80
   0   6   8  596.44   61.99
   0  -6  -8  695.53   70.29
   0   6  -8  568.34   38.30
   0   6   8  621.24   37.40
   0  -6   8  578.94   38.40
   0  -6  -9   -2.90    3.90
   0   6  -9    7.30    4.90
   0   6  -9   -9.00   39.90
   0   6  -9   13.00   26.50
   0  -6   9   -4.80    5.10
   0   6 -10  196.28   54.89
   0  -6 -10  140.39   14.30
   0   6 -10  119.49   15.80
   0   6  10  174.88   14.30
   0   6 -10  117.99   49.30
   0  -6 -11   -8.20    5.60
   0   6  11   -9.80    5.90
   0  -7   0   -9.20    6.50
   0   7   0    0.30    2.40
   0   7   0   -0.90   10.30
   0  -7   0    0.70    2.30
   0  -7   0    1.30    1.90
   0  -7  -1  907.61   64.79
   0  -7   1  953.70   65.69
   0  -7   1  915.11   53.09
   0  -7  -1  850.61   53.39
   0   7  -1  900.11   53.69
   0   7   1 1067.59   71.59
   0  -7  -1  915.61   53.09
   0   7  -1  959.00   68.49
   0  -7   1  912.41   53.29
   0   7  -2  -11.90    8.10
   0  -7   2   -2.60    8.50
   0   7   2   -1.30   10.80
   0  -7   2   -0.60    1.60
   0   7  -2    3.30    2.60
   0  -7  -2    0.40    2.40
   0  -7  -2   11.20    9.10
   0  -7  -2   -1.00    1.60
   0  -7   2   -0.90    2.10
   0   7   2    1.40    1.70
   0  -7  -3  139.79   22.20
   0  -7  -3  116.79    9.00
   0   7  -3  124.59    9.90
   0  -7  -3  109.89    9.70
   0   7   3   93.09   20.20
   0   7  -3  112.79   23.70
   0   7   3   98.29    8.50
   0  -7   3   80.29   17.50
   0  -7   3  103.89    9.20
   0  -7   4  -14.30    9.70
   0   7  -4   -2.30    2.70
   0   7  -4    8.90   14.50
   0   7   4   -1.10   10.70
   0  -7  -4    1.70    2.20
   0  -7  -4    3.80   12.90
   0   7   4   -0.90    2.00
   0  -7  -5   48.80    6.20
   0   7  -5   62.19    7.80
   0   7  -5   81.69   23.10
   0  -7   5   39.50    6.50
   0  -7   5   64.79   36.40
   0   7   5   41.40    5.90
   0  -7  -5   43.80   20.20
   0   7   6   -6.40   15.20
   0  -7  -6   -2.10    2.70
   0   7  -6   -2.30    3.00
   0  -7  -6   17.10   21.70
   0  -7   6   -9.30   19.70
   0   7  -6   -4.50   14.20
   0  -7   6   -2.80    3.10
   0  -7  -6    1.50    3.00
   0   7   6   -0.90    2.50
   0   7   7  132.89   11.00
   0  -7  -7  131.29   11.40
   0   7  -7  120.79   12.20
   0  -7   7  216.58   51.49
   0   7  -7   84.69   25.00
   0   7  -8   17.80   26.30
   0   7   8   -7.30   22.00
   0  -7  -8   45.30   29.00
   0   7  -9   45.10   43.90
   0  -7  -9    7.70    5.20
   0  -7   9    6.20    6.00
   0   7  -9    3.00    5.10
   0   7  -9   29.10   33.70
   0   7  10   -8.30    4.50
   0   7 -10   -4.40   36.30
   0   7 -10   -5.60    5.50
   0  -7 -10   -2.30    5.10
   0   7 -10   -2.10   35.80
   0  -7 -11   27.00    7.90
   0  -8   0 1684.23  107.09
   0   8   0 1605.74  111.19
   0  -8   0 1617.24   93.39
   0  -8   0 1644.74   93.09
   0   8   0 1655.83   93.59
   0  -8  -1    0.20    1.60
   0  -8   1   21.20   12.50
   0  -8   1   -0.20    2.40
   0  -8   1   -2.10    1.90
   0  -8  -1   -2.30   10.30
   0   8  -1   -2.50   10.50
   0  -8  -1    2.30    2.70
   0   8  -1    5.80    3.30
   0  -8   2  696.83   40.10
   0   8  -2  574.94   55.29
   0  -8   2  755.12   55.99
   0  -8  -2  679.83   40.60
   0  -8  -2  614.94   53.29
   0  -8   2  734.93   40.40
   0   8   2  652.03   57.89
   0   8  -2  624.14   40.50
   0  -8  -2  664.13   39.80
   0   8   2  655.83   39.80
   0   8   3   -3.40   13.00
   0  -8   3   10.30   17.70
   0  -8  -3   -0.40    2.10
   0   8  -3   12.70   15.20
   0  -8  -3   -7.50   10.50
   0  -8  -3    2.10    3.10
   0   8  -3   -0.50    2.70
   0   8   3    1.70    2.40
   0   8   4 1343.97   71.79
   0   8   4 1125.79   88.69
   0  -8  -4 1275.47   70.79
   0  -8   4 1209.48   71.19
   0  -8  -4 1122.79   87.89
   0   8  -4 1191.78   71.39
   0  -8   4 1224.58   91.89
   0  -8  -4 1212.78   71.69
   0  -8  -5   -5.10   18.80
   0   8  -5    9.80   26.90
   0  -8  -5    1.30    2.60
   0   8  -5    0.10    3.30
   0  -8   5    5.00   19.40
   0   8   5    1.70    2.80
   0   8   5  -18.40   13.20
   0  -8  -6  512.95   30.50
   0   8   6  447.36   50.29
   0   8  -6  416.26   52.89
   0   8  -6  490.25   31.20
   0   8   6  444.56   29.60
   0  -8  -7    3.10   24.20
   0  -8   7   15.50   54.29
   0   8  -7   -4.00    3.90
   0   8  -7   -5.30   21.20
   0   8   7   -0.20    3.00
   0   8   7   -2.10   19.90
   0  -8   7   -0.30    4.50
   0  -8  -7    2.30    3.90
   0   8  -8  415.86   61.19
   0  -8  -8  398.86   27.90
   0  -8  -8  435.86   28.10
   0  -8   8  419.66   29.50
   0   8  -8  406.96   29.20
   0  -8  -9    0.20    4.80
   0   8  -9    3.40    5.70
   0   8  -9  -25.80   34.10
   0   8   9   -1.00    4.40
   0   8 -10  148.89   51.99
   0   8 -10  259.07   23.90
   0  -8 -10  299.07   23.20
   0   8 -10  186.88   57.39
   0   8  10  300.07   21.60
   0  -9   0   -2.50    2.60
   0   9   0   -2.80    2.90
   0  -9   0    0.80   11.00
   0   9   0   -6.60   10.90
   0  -9   0   -1.60    2.10
   0   9  -1  257.77   37.70
   0  -9  -1  271.07   18.20
   0  -9  -1  304.27   32.20
   0  -9   1  233.88   17.60
   0  -9  -1  273.27   17.60
   0   9   1  205.88   33.50
   0  -9   1  231.08   31.30
   0  -9   1  246.08   17.40
   0  -9  -2    1.70    3.40
   0  -9  -2    5.10   12.00
   0  -9   2    0.10    3.00
   0  -9  -2   -1.80    2.00
   0   9  -2    6.40    3.90
   0  -9   2   -6.50   12.60
   0   9  -2    5.90   16.30
   0   9   2   -5.60   14.80
   0  -9   2    0.30    2.60
   0   9   2   -1.20    2.00
   0  -9  -3  385.46   40.70
   0  -9   3  384.56   42.40
   0   9   3  391.56   24.10
   0   9  -3  323.37   42.80
   0  -9   3  403.56   25.00
   0   9   3  358.36   43.50
   0   9  -3  321.47   24.60
   0  -9  -3  390.86   25.20
   0  -9   3  382.66   24.30
   0  -9  -3  350.06   23.90
   0  -9  -4    1.20    2.90
   0   9   4  -18.50   15.00
   0   9   4    1.50    2.80
   0   9  -4    8.40   18.30
   0   9  -4   -0.50    3.50
   0  -9   4    6.50   17.60
   0  -9   4   -3.10    3.50
   0  -9  -4   -3.60    3.40
   0  -9  -4    6.50   14.80
   0  -9  -5   88.19   10.90
   0  -9  -5   88.79    9.00
   0   9   5   93.09   27.80
   0   9  -5   86.49   15.40
   0  -9   5   77.89   24.60
   0   9  -5  107.49   29.50
   0   9   5   80.89    8.70
   0  -9   6  -75.29   46.60
   0  -9  -6    6.30   25.10
   0   9   6    5.90    3.30
   0   9  -6    2.00    4.30
   0   9  -6  -19.40   21.10
   0   9   6    4.30   20.80
   0  -9  -7   11.90    4.80
   0   9  -7    9.20    5.50
   0  -9   7   15.90    6.00
   0   9  -7    7.70   27.80
   0  -9  -7    6.60    4.80
   0  -9   7   13.20   29.10
   0  -9  -8    0.80    4.30
   0   9  -8   40.50   35.40
   0  -9   8  -14.90   52.69
   0  -9   8   -7.60    6.30
   0   9  -8    0.70    5.40
   0   9   8   -2.30    4.00
   0  -9  -8    0.30    4.80
   0   9  -9   32.80    8.20
   0   9   9   34.60    7.70
   0   9  -9   65.49   44.60
   0  -9  -9   32.80    7.70
   0  -9 -10  -13.50    5.60
   0   9 -10  -21.40   37.80
   0 -10   0  780.92   47.20
   0  10   0  749.42   69.59
   0 -10   0  723.13   62.59
   0 -10   0  817.22   46.80
   0  10  -1   -6.40   14.50
   0 -10  -1   -1.20    2.30
   0  10   1   20.60   20.50
   0 -10   1   -0.60    2.50
   0 -10   1    7.30   12.30
   0 -10  -1    3.90   13.90
   0  10  -1    0.90    3.90
   0 -10   1    1.80    3.50
   0  10  -2  521.45   34.50
   0 -10   2  546.15   33.90
   0 -10  -2  521.95   33.50
   0 -10  -2  508.75   50.19
   0  10  -2  494.95   56.89
   0 -10   2  563.24   33.80
   0 -10   2  601.24   53.69
   0  10   2  559.34   57.49
   0 -10  -3    5.20    3.40
   0 -10   3   -2.00    2.70
   0  10  -3    2.00   24.90
   0 -10   3    0.50   18.40
   0 -10  -3    2.90    4.10
   0 -10  -3    1.40   15.90
   0  10  -3   -3.70    3.80
   0  10   3   -1.00    2.70
   0 -10   3   -3.60    3.70
   0  10   3   21.90   19.70
   0 -10  -4  980.70   60.39
   0  10   4  992.50   59.09
   0 -10  -4 1076.39   59.89
   0 -10   4  986.60   59.49
   0 -10   4 1028.70   59.99
   0 -10   4  833.92   79.99
   0  10   4  994.20   82.89
   0  10  -4 1027.20   60.59
   0 -10   5   -6.30    4.40
   0 -10  -5   16.40   21.20
   0  10  -5   -4.50   22.80
   0 -10  -5    2.00    3.30
   0 -10   5   27.00   33.00
   0  10  -5   -1.00    4.30
   0 -10  -5    2.10    5.10
   0  10   5  -14.90   19.70
   0  10   5    4.90    3.30
   0 -10  -6  287.77   22.70
   0  10  -6  298.07   22.40
   0 -10   6  379.96   59.19
   0 -10  -6  273.97   20.70
   0  10  -6  258.87   45.20
   0 -10   7  -53.69   32.80
   0 -10  -7    2.20    4.60
   0  10  -7    5.30    6.00
   0  10  -7  -14.50   31.10
   0 -10  -7    1.30    4.30
   0  10   7    0.60    4.10
   0 -10   7    3.20    6.70
   0  10  -8  345.27   26.00
   0 -10  -8  307.67   23.70
   0  10  -8  276.57   56.89
   0  10   8  339.27   24.10
   0 -10  -8  344.17   24.50
   0 -10  -9   12.70    6.10
   0  10  -9   -6.10    7.20
   0  10   9   -1.80    5.50
   0  10  -9   68.29   56.79
   0 -10 -10   21.90    8.20
   0  11   0   -3.70   24.40
   0 -11   0   12.00   19.10
   0 -11   0   -1.40    2.50
   0 -11   0   -1.90    3.80
   0  11  -1  105.69   11.80
   0  11  -1   91.09   27.90
   0 -11  -1  139.19   12.30
   0 -11  -1   82.79   25.20
   0  11   1  141.89   33.70
   0 -11   1  130.09   12.20
   0 -11   1  169.38   32.70
   0 -11  -1  101.99   10.50
   0  11   2  -28.20   19.30
   0  11  -2  -15.10   23.30
   0 -11   2   -0.10    4.00
   0 -11  -2   -3.30    3.90
   0 -11   2    0.10   19.00
   0 -11  -2   -2.00    2.90
   0  11  -2    6.10    4.40
   0 -11   2   -0.60    2.80
   0  11  -3   81.89   23.90
   0 -11  -3   87.79    9.90
   0 -11   3  105.69   10.40
   0  11  -3  100.29   11.80
   0  11   3   23.40   30.90
   0 -11  -3   98.79   11.40
   0 -11   3  119.99   11.60
   0 -11   3   62.99   23.70
   0  11  -4   -4.10    5.10
   0  11   4    3.90   23.80
   0 -11  -4  -10.50   20.70
   0 -11  -4    2.20    3.90
   0 -11   4   39.20   29.10
   0  11  -4   39.50   26.90
   0 -11  -4    8.90    5.60
   0 -11   4    2.00    5.00
   0 -11   4    6.40    4.50
   0 -11   5   98.19   17.60
   0 -11   5   85.89   10.40
   0  11  -5   80.69   11.30
   0  11  -5   27.70   31.60
   0 -11  -5   81.19   10.10
   0  11   5  109.29   10.50
   0 -11   5   63.39   34.70
   0 -11  -5   88.09   11.90
   0 -11  -6   -1.60    7.30
   0  11   6    1.30    4.10
   0 -11   6    0.10    6.10
   0 -11  -6    2.30    4.60
   0  11  -6   -1.00    5.70
   0  11  -6    8.40   32.60
   0 -11  -7   48.30   12.80
   0  11  -7   50.89   10.20
   0  11   7   82.59   10.70
   0 -11   7   37.00   45.40
   0 -11  -7   55.59    9.30
   0  11  -7   49.90   44.40
   0 -11  -8   -9.20    4.90
   0  11  -8  -13.70   48.90
   0  11  -8   -4.20    6.90
   0 -11  -8  -18.30   10.40
   0 -11   8  -17.80   47.70
   0 -11  -8   -5.30    5.00
   0  11   8   -6.60    5.90
   0 -11  -9   29.70    8.40
   0 -11  -9   33.70    8.80
   0  12   0  614.74   84.19
   0 -12   0  826.52   48.30
   0 -12   0  775.22   47.50
   0 -12  -1   -3.10    4.50
   0  12   1   18.00   29.70
   0 -12   1   -3.50    4.80
   0 -12  -1    7.10    4.40
   0 -12  -1   15.70   20.70
   0  12  -1   -5.00    4.60
   0 -12   1    1.80    3.50
   0  12  -2  147.29   15.30
   0 -12  -2  151.98   32.70
   0  12   2  109.09   32.60
   0 -12  -2  187.38   16.00
   0 -12   2  167.28   14.30
   0  12  -2  151.88   79.29
   0 -12  -2  204.98   15.00
   0 -12   2  163.98   15.50
   0 -12  -3  -13.60   22.50
   0 -12   3   -4.90    5.00
   0  12  -3  -28.50   43.50
   0 -12  -3   -3.50    5.40
   0 -12  -3    3.00    3.70
   0  12   3   -1.60   25.80
   0 -12   3   -0.50    3.60
   0 -12  -4  563.34   37.10
   0 -12   4  579.54   36.60
   0 -12   4  527.25   68.89
   0  12  -4  500.45   36.60
   0 -12   4  555.64   35.60
   0 -12  -4  541.55   35.40
   0  12  -4  566.44   72.89
   0  12  -5  -13.10   28.60
   0 -12  -5    6.10    7.20
   0 -12   5   -2.20    3.60
   0  12  -5  -10.10    5.60
   0 -12   5   -2.40    6.50
   0 -12  -5   -3.80    3.70
   0 -12   5   -1.70   38.70
   0 -12  -6  295.07   22.40
   0  12  -6  308.07   24.40
   0  12  -6  224.18   55.79
   0  12   6  292.87   22.20
   0 -12   6  316.17   23.70
   0 -12  -6  280.07   30.50
   0 -12  -7  -19.40    9.60
   0 -12   7   -6.80    4.60
   0  12   7    6.40    7.30
   0 -12  -7    0.00    4.90
   0 -12  -8  103.69   13.20
   0  12  -8   82.29   13.70
   0 -12  -8   93.19   14.90
   0 -12  -9   -9.30    8.20
   0 -13   0  -11.90   22.40
   0 -13   0   -4.50    3.60
   0 -13   0    9.50    6.30
   0  13   0    0.90   39.60
   0 -13  -1   33.00    6.70
   0 -13   1    3.40   23.30
   0 -13  -1   20.10    7.50
   0 -13   1   17.70    6.80
   0 -13   1   13.00    4.50
   0  13  -1   59.19   39.60
   0 -13   2  -11.50    9.50
   0 -13   2    4.40   23.70
   0 -13  -2    0.60    6.10
   0  13  -2    4.40    5.50
   0  13  -2   42.70   39.50
   0 -13   2    1.10    4.10
   0 -13  -2    0.70    3.80
   0  13  -3   13.90    7.20
   0 -13   3   41.30    8.60
   0 -13   3   58.19   32.10
   0 -13  -3   28.70    8.30
   0 -13  -3   25.30    6.10
   0  13  -3   13.50   40.00
   0 -13   3   36.60    7.20
   0 -13  -4   -4.90    7.70
   0 -13   4    9.30    5.10
   0 -13   4    3.90    9.30
   0  13  -4    9.70    7.00
   0 -13  -4    5.70    5.20
   0  13  -5  155.58   16.90
   0 -13  -5  116.59   16.60
   0 -13  -5  121.49   13.10
   0 -13   5   94.79   12.60
   0 -13  -6  -12.40   10.50
   0  13  -6   -3.00    7.80
   0 -13   6   -0.20    5.70
   0 -13  -6   -2.00    5.30
   0 -13  -7   -3.60    5.50
   0  13  -7   -3.80    8.90
   0 -13  -8   -1.70    7.40
   0 -14   0  605.64   38.80
   0 -14   0  557.74   37.80
   0 -14  -1    1.70    4.60
   0 -14  -1   -6.70    7.20
   0 -14   1    3.40    4.80
   0 -14   1   -2.80    6.90
   0 -14  -2  304.47   24.40
   0 -14   2  300.27   26.10
   0  14  -2  312.67   25.30
   0 -14   2  297.47   23.00
   0 -14  -2  287.17   22.80
   0 -14  -3    1.30    4.80
   0  14  -3   -2.70    7.20
   0 -14   3    9.70    5.40
   0 -14  -3    5.20    8.30
   0  14  -4  333.97   28.00
   0 -14  -4  402.66   30.40
   0 -14  -4  327.67   29.00
   0 -14   4  375.96   26.60
   0 -14  -5    1.20    5.60
   0  14  -5   -2.20    8.30
   0 -14   5   -0.80    7.40
   0  14  -6  106.69   15.80
   0 -14  -6  122.09   14.60
   0 -15   0   -1.50    5.30
   0 -15  -1   43.60    8.10
   0 -15   1   46.80    8.40
   0 -15   2    4.50    5.70
   0 -15  -2   -1.60    5.40
   0 -15  -3  109.59   13.70
   0  15  -3  104.29   14.80
   0 -15  -4   -1.60    6.20
   0  15  -4    6.00    9.30
   0  15  -6    3.80   12.60
   0  16  -4  233.08   25.80
   0  16  -5    3.80   13.20
   0  17  -4  -17.60   18.20
  -1   0  -1    0.00    3.50
  -1   0  -1    0.00    0.40
   1   0   1    0.20    0.40
   1   0  -1    2.20    1.50
   1   0   1   -1.10    1.60
  -1   0   1    0.10    0.40
   1   0  -1    0.20    0.30
  -1   0  -2   -6.40    2.90
   1   0   2    0.50    4.80
  -1   0  -2    0.60    0.90
   1   0  -2   -0.70    0.70
   1   0  -2    0.50    2.40
  -1   0   2    0.00    0.70
   1   0  -3   -2.60    3.40
   1   0  -3    0.00    1.00
  -1   0  -3   -0.20    0.90
  -1   0   3   -1.50    1.00
   1   0   3    0.60    1.10
  -1   0  -3    5.80    5.50
   1   0  -3    7.60    5.00
  -1   0  -4    2.90    7.00
   1   0  -4   -2.50    5.50
   1   0   4    2.70    1.70
  -1   0   4    1.40    1.30
  -1   0  -4    1.50    1.50
   1   0  -4    1.70    4.70
   1   0   5    1.60    1.80
   1   0  -5    0.50    7.60
   1   0  -5   -0.10    1.70
  -1   0   5    0.60    1.60
  -1   0  -5   -0.30    1.60
   1   0  -5   -3.70    5.50
  -1   0  -5   -1.00   15.50
  -1   0  -5   -7.50    8.10
   1   0   5   -1.20    1.40
  -1   0   5    0.70    1.70
   1   0  -6   -8.20    9.40
  -1   0  -6    3.50    8.00
   1   0  -6   -1.90    1.90
  -1   0  -6    0.60    2.10
   1   0   6    0.00    1.70
  -1   0   6   -0.30    1.90
  -1   0   6   -0.10    1.80
  -1   0  -6   23.40   12.30
   1   0  -6    1.50    8.50
   1   0   6    0.00    2.00
  -1   0   7   -2.00    1.80
   1   0   7    0.90    2.30
  -1   0   7   -0.80    2.20
  -1   0  -7    2.60    2.70
   1   0   7    3.40    2.60
   1   0  -7   -6.00    9.30
   1   0  -7    4.50   14.90
  -1   0  -7   -6.00   11.90
   1   0  -7   -1.50    2.30
  -1   0  -7    4.00   10.80
   1   0  -8   -4.00   13.30
   1   0   8   -1.10    2.50
  -1   0  -8   -1.30    3.00
  -1   0  -8   11.30   18.60
  -1   0  -8    3.00   13.30
  -1   0   8   -4.10    3.10
  -1   0   8    3.00    2.80
   1   0  -8    3.80    3.30
   1   0  -8    9.30   18.50
   1   0  -9  -27.20   16.30
  -1   0  -9   -5.10   18.90
   1   0   9    0.50    3.10
   1   0   9    4.90    3.60
   1   0  -9    0.30    3.50
  -1   0  -9  -21.60   17.80
  -1   0   9   -2.00    2.60
  -1   0  -9   -4.40    3.00
   1   0 -10   -0.10    3.90
  -1   0  10   -6.30    2.80
   1   0 -10   24.40   30.00
   1   0 -10  -13.30   22.50
  -1   0 -10   -1.20    4.10
  -1   0 -10   18.90   36.10
  -1   0 -10   16.50   24.40
   1   0  10    1.70    4.00
   1   0 -11   -3.80    4.80
  -1   0  11   -5.20    4.50
   1   0 -11  -14.90   28.40
  -1   0 -11  -58.49   30.30
   1   0  11   -2.10    4.00
  -1   0  12    1.40    5.50
   1   1   0 5000.80  264.77
  -1   1   0 4686.63  261.77
   1  -1   0 4530.35  261.47
  -1  -1   0 4735.13  264.17
   1   1   1 3814.12  208.98
  -1  -1   1 3711.93  207.38
   1  -1  -1 3949.30  206.18
  -1   1  -1 3832.62  207.58
  -1   1  -1 3639.54  203.98
   1  -1   1 3497.65  203.98
   1  -1   1 3772.92  207.58
   1   1  -1 3838.52  207.58
  -1  -1  -1 3272.57  208.38
  -1   1   1 3708.83  205.88
   1  -1  -2  288.37   24.10
  -1   1  -2  370.16   25.90
   1  -1  -2  335.37   20.10
  -1   1  -2  362.76   20.60
  -1  -1  -2  375.16   20.50
   1   1  -2  384.76   25.60
  -1  -1  -2  375.16   20.60
  -1  -1  -2  379.86   27.50
   1   1  -2  319.07   20.30
   1  -1  -3  527.75   27.60
   1   1   3  490.15   27.80
  -1  -1   3  467.45   27.70
  -1   1  -3  500.25   35.40
  -1  -1   3  478.65   34.60
   1   1   3  490.45   27.70
  -1   1  -3  458.75   27.80
   1  -1  -3  445.26   34.40
  -1  -1  -3  419.86   35.90
   1   1  -3  470.05   34.30
   1  -1   3  507.05   28.00
  -1  -1  -3  489.95   27.80
   1   1  -3  433.26   27.60
  -1   1   3  475.95   27.40
   1  -1  -4 1294.37   77.19
   1   1   4 1267.27   77.99
  -1  -1   4 1101.29   65.09
   1  -1  -4 1181.48   73.69
   1   1   4 1084.39   65.09
   1   1   4 1090.29   65.19
  -1   1  -4 1199.38   78.09
   1  -1  -4 1205.08   65.19
  -1   1  -4 1215.88   75.89
  -1   1  -4 1174.48   65.49
   1   1  -4 1162.58   65.39
  -1   1   4 1111.89   64.89
  -1  -1  -4 1199.98   65.49
  -1  -1  -4 1232.88   78.59
  -1   1   4 1020.40   64.59
   1  -1   4 1077.19   65.29
   1   1   5  433.06   25.40
   1  -1  -5  383.26   25.00
   1   1   5  413.76   25.10
  -1   1  -5  495.75   40.80
   1  -1  -5  496.45   39.40
  -1   1  -5  414.56   25.50
  -1  -1   5  421.36   25.20
  -1  -1  -5  377.06   37.80
   1   1  -5  402.36   25.30
  -1   1   5  378.46   24.80
   1   1  -5  491.55   37.40
   1  -1   5  409.56   25.40
   1   1  -5  468.15   39.00
  -1   1   5  393.46   24.60
   1  -1  -6  411.56   40.10
   1  -1  -6  365.06   23.50
   1   1   6  434.06   23.80
  -1   1  -6  332.97   38.50
   1  -1  -6  384.36   35.20
  -1  -1   6  400.56   23.60
  -1  -1  -6  336.97   23.50
  -1  -1  -6  352.36   35.40
   1   1  -6  337.37   23.50
   1  -1   6  437.56   24.10
  -1  -1  -6  333.37   38.90
   1   1  -6  329.77   34.70
   1  -1  -7  283.67   37.80
   1  -1  -7  339.17   35.10
   1  -1  -7  293.27   21.20
   1   1   7  357.36   21.30
   1   1   7  359.56   21.60
  -1   1  -7  249.78   34.30
  -1   1  -7  283.37   38.90
   1   1  -7  308.87   21.40
   1   1  -7  317.57   39.10
  -1  -1  -7  322.27   21.60
  -1  -1  -7  289.07   34.90
  -1  -1  -7  278.47   39.60
   1  -1   7  367.06   22.00
   1  -1   7  354.76   21.70
   1   1   8  861.21   51.09
  -1   1  -8  842.62   52.39
   1  -1  -8  750.32   66.49
   1  -1  -8  859.31   51.29
   1  -1  -8  988.10   76.99
  -1   1  -8  824.02   75.09
  -1   1  -8  989.70   73.19
   1   1  -8  850.61   51.39
  -1  -1  -8  854.41   69.79
  -1  -1  -8  833.02   75.79
   1   1  -8  855.41   69.99
  -1   1   8  869.61   50.79
   1  -1   8  881.61   51.39
  -1  -1  -8  813.92   51.19
   1  -1   8  856.51   51.09
   1   1  -8  843.22   74.69
  -1  -1   9  191.38   14.20
  -1  -1   9  172.88   14.10
  -1   1  -9  236.48   37.30
  -1   1  -9  158.78   14.30
   1  -1  -9  181.98   14.70
  -1   1  -9  245.68   50.09
   1   1   9  178.68   14.40
  -1  -1  -9  166.08   34.30
  -1  -1  -9  150.08   45.80
   1   1  -9  161.08   14.30
   1   1  -9  194.48   35.30
  -1   1   9  184.28   14.00
   1  -1   9  209.08   14.90
  -1  -1  -9  168.18   14.50
   1  -1   9  172.38   14.50
   1   1  -9  107.39   29.60
  -1  -1  10  432.16   27.40
   1   1  10  368.76   29.00
  -1   1 -10  529.45   74.49
   1  -1 -10  455.25   28.70
  -1   1 -10  418.46   28.50
  -1   1 -10  422.96   56.99
   1   1 -10  354.76   27.70
   1   1 -10  489.05   55.59
  -1  -1 -10  429.56   28.50
   1  -1  10  382.46   27.70
  -1  -1 -10  354.86   51.99
  -1  -1 -10  453.55   65.79
   1   1 -10  423.76   65.99
  -1   1 -11  221.68   25.20
   1  -1 -11  162.68   44.10
   1  -1 -11  206.68   18.30
   1   1  11  230.38   18.40
  -1  -1  11  202.28   17.70
  -1   1 -11  249.68   49.20
  -1   1  11  234.28   18.00
  -1  -1 -11  240.08   50.29
   1   1 -11  233.88   25.30
   1  -1  11  245.38   18.80
  -1  -1 -11  210.18   21.90
  -1  -1  12  157.48   17.40
  -1   1  12  139.79   15.20
  -1   2   0 2018.50  110.59
   1   2   0 1847.62  107.59
  -1  -2   0 2001.30  112.79
  -1   2   0 1893.21  107.39
  -1  -2   0 2089.89  107.99
   1  -2   0 1931.21  107.49
   1  -2   0 1909.81  110.09
  -1  -2   0 1893.01  107.59
   1   2   0 1934.51  107.89
  -1   2  -1 1625.24   89.09
  -1  -2   1 1626.04   89.19
  -1  -2   1 1632.94   94.09
   1   2   1 1645.04   95.89
   1   2   1 1566.04   89.09
  -1   2  -1 1639.24   93.39
   1  -2  -1 1582.34   88.79
   1  -2  -1 1717.53   92.89
   1   2  -1 1479.35   89.09
  -1  -2  -1 1564.14   95.49
  -1   2   1 1589.04   88.79
  -1   2   1 1584.44   92.49
  -1  -2  -1 1609.94   89.09
   1  -2   1 1677.93   93.59
   1  -2   1 1566.84   88.99
   1  -2  -2   92.59    6.00
   1  -2  -2   79.09   10.40
   1   2   2  115.09   13.40
  -1   2  -2   91.79   11.30
   1   2   2   95.69    6.30
  -1  -2   2   99.09   11.60
  -1   2  -2   91.29    6.40
  -1  -2   2   92.79    6.40
   1   2  -2   89.89    6.40
  -1   2   2   80.49   10.10
   1   2  -2   85.99   11.00
   1  -2   2   99.89    6.50
   1  -2   2  104.59   11.80
  -1  -2  -2   87.39    6.30
  -1  -2  -2   93.99   12.50
  -1   2   2   92.19    6.00
   1   2   3  113.19   16.70
  -1   2  -3   98.69   17.70
  -1   2  -3   73.39    5.90
   1  -2  -3   80.89   13.10
   1   2   3   80.99    5.80
   1  -2  -3   62.29    5.30
   1  -2  -3   79.79    5.50
  -1  -2   3   79.99    5.90
   1   2  -3   81.29   11.90
  -1  -2  -3   59.59   12.50
   1  -2   3   74.09    5.90
  -1  -2  -3   84.09    5.80
  -1   2   3   69.39    5.30
   1  -2   3   54.89   10.50
   1   2  -3   76.49    5.90
  -1   2   3   79.19   12.20
  -1  -2  -3   80.39    5.90
  -1  -2   4   52.09    5.00
   1  -2  -4   48.80    4.60
  -1   2  -4  117.89   25.70
  -1   2  -4   44.80    5.00
   1   2   4   57.29   13.70
   1   2   4   47.10    4.70
   1  -2  -4   67.89   14.80
  -1  -2   4   98.79   20.50
   1   2  -4   46.40    5.00
   1  -2   4   52.29    5.20
   1   2  -4   52.29   12.30
  -1   2   4   52.59    4.50
  -1  -2  -4   48.10   12.70
  -1  -2  -4   45.50    4.80
  -1   2   4   71.29   14.30
  -1  -2   5  118.99    9.50
   1  -2  -5  127.99    9.30
  -1   2  -5  115.89   20.00
   1  -2  -5  138.19   23.10
   1   2   5   90.49   18.40
  -1   2  -5  128.29    9.80
  -1   2  -5  101.19   19.30
   1   2   5  136.89    9.60
   1   2  -5  130.29    9.80
  -1  -2  -5  145.89    9.90
  -1   2   5  127.69    9.10
   1  -2   5  124.29    9.80
  -1  -2  -5  113.09   20.80
   1   2  -5  126.59   20.30
  -1   2  -6    7.80   11.90
  -1   2  -6    8.40   11.10
  -1   2  -6   27.10    4.80
   1   2   6   20.10    4.00
   1  -2  -6   27.30    4.40
  -1  -2   6   20.90    4.30
   1  -2  -6   24.80   10.40
   1  -2  -6   41.20   16.00
  -1   2   6   25.10    4.00
   1   2  -6   10.00   10.70
   1  -2   6   23.60    4.40
  -1  -2  -6   25.00    4.40
  -1  -2  -6   27.10   16.20
   1   2  -6   25.90    4.70
   1   2  -6   28.70   13.60
   1  -2  -7   11.30   10.90
   1  -2  -7    9.10    3.10
  -1   2  -7   13.00   25.00
  -1  -2   7    7.90    3.20
   1  -2  -7   -4.10   14.60
  -1   2  -7   14.60   13.60
  -1   2  -7    8.40    3.40
   1   2   7    7.50    3.30
   1   2  -7   13.30   12.90
   1   2  -7    5.60    3.10
  -1  -2  -7   33.90   18.10
  -1  -2  -7    7.70    3.40
   1  -2   7    8.20    3.80
  -1   2   7    4.80    2.60
   1   2  -7    3.70   15.60
   1  -2  -8   54.19   24.10
   1   2   8   58.79    7.30
  -1   2  -8   63.99    9.40
   1  -2  -8   62.89    7.50
   1  -2  -8   62.89   18.90
  -1  -2   8   52.79    7.40
  -1   2  -8   54.19   20.60
  -1   2  -8  107.29   49.00
   1  -2   8   61.99    8.20
   1   2  -8   59.19   23.50
  -1  -2  -8   68.29   26.60
  -1  -2  -8   48.40    7.40
  -1   2   8   58.89    6.90
  -1  -2  -8   70.99   18.80
   1  -2  -9   -7.70   17.70
   1  -2  -9   -0.60    3.50
  -1   2  -9   -0.60    3.30
  -1   2  -9   -1.60   23.60
  -1  -2   9    3.80    3.70
  -1  -2   9    5.00    4.00
   1  -2  -9   -8.30   27.40
   1   2   9    1.90    3.30
  -1   2  -9   20.80   22.20
   1  -2   9    5.60    3.70
  -1  -2  -9    1.70    3.70
   1   2  -9   -4.10   17.80
  -1  -2  -9   -2.90   16.10
   1  -2   9    6.90    3.70
   1   2  -9    5.50    3.80
  -1   2   9   -1.00    2.80
   1   2  -9   -5.80   22.20
  -1   2 -10    2.70   27.70
   1   2  10   20.80    5.70
  -1   2 -10   23.60    6.70
   1  -2 -10   21.00   22.40
  -1   2 -10   -5.20   34.40
   1  -2 -10   31.60    6.70
   1  -2  10   37.90    7.30
  -1  -2 -10   51.39   40.40
  -1  -2 -10   30.20    6.80
   1   2 -10   43.40   34.30
   1   2 -10   31.40    7.10
   1  -2  10   28.10    6.60
   1   2 -10   43.30   30.80
  -1   2  10   19.00    5.10
  -1  -2 -10   36.00   21.50
   1  -2 -11   25.50    7.10
  -1   2 -11  -11.20   32.80
   1   2  11   19.80    6.30
   1  -2 -11   29.40   48.90
  -1  -2  11   12.90    6.50
  -1   2 -11   22.80    7.20
   1   2 -11   21.50   36.80
  -1  -2 -11   30.30    9.50
   1   2 -11   21.70    7.20
  -1  -2 -11   10.20   39.80
   1  -2  11   18.90    6.10
  -1   2  11   27.40    6.30
   1  -2  11   18.30    6.90
  -1   2  12   18.20    7.40
   1  -3   0 3937.21  222.38
  -1   3   0 4169.28  228.28
   1   3   0 4032.40  222.48
   1   3   0 3936.01  222.88
  -1   3   0 4149.98  222.48
  -1  -3   0 3878.51  229.18
   1  -3   0 4022.90  222.38
   1  -3   0 4244.78  227.08
  -1  -3   0 3912.81  222.38
  -1   3  -1  493.25   32.10
  -1   3  -1  485.25   25.60
  -1  -3   1  381.26   25.50
   1  -3  -1  475.15   25.40
   1   3   1  385.46   32.60
   1  -3   1  386.56   30.00
  -1   3   1  378.36   25.20
  -1  -3  -1  503.25   34.10
   1   3  -1  500.45   32.90
  -1  -3  -1  485.05   26.10
  -1   3   1  427.66   30.80
  -1   3  -2 1514.75   92.19
  -1  -3   2 1548.15   84.99
   1  -3  -2 1652.83   92.49
   1  -3  -2 1454.05   84.49
   1   3   2 1522.15   84.79
  -1   3  -2 1471.35   84.89
   1   3  -2 1430.76   84.89
   1  -3   2 1551.64   84.99
  -1  -3  -2 1506.75   94.69
  -1   3   2 1544.15   84.59
  -1  -3  -2 1456.15   84.79
   1   3  -2 1519.25   92.79
  -1   3   2 1615.74   91.79
   1  -3  -3 1030.10   60.29
  -1   3  -3  998.30   60.69
  -1  -3   3 1171.28   60.99
   1  -3  -3  956.00   68.59
  -1   3  -3  987.50   69.19
  -1  -3   3 1167.28   71.09
   1   3   3 1168.88   60.79
  -1   3   3 1174.48   60.39
  -1  -3  -3 1045.30   72.19
   1   3  -3  993.00   60.69
   1  -3   3 1176.48   61.09
  -1  -3  -3  974.40   60.59
  -1   3  -4 2213.28  124.29
   1  -3  -4 2322.17  136.59
   1  -3  -4 2349.56  123.79
  -1  -3   4 2032.00  124.09
   1   3   4 2095.29  123.89
  -1   3  -4 2290.57  136.49
   1   3   4 2096.49  136.39
   1  -3  -4 2193.98  124.69
  -1  -3  -4 2301.77  124.19
  -1  -3  -4 2371.16  124.09
  -1   3   4 2161.88  123.59
  -1  -3  -4 2231.98  138.99
   1  -3   4 2100.79  124.19
  -1   3   4 2128.19  133.99
   1   3  -4 2396.66  124.39
  -1  -3   5 1145.69   74.59
   1  -3  -5 1111.79   74.49
  -1   3  -5 1010.30   59.29
   1  -3  -5 1039.50   58.59
   1   3   5 1061.49   74.29
   1   3   5 1030.70   58.89
  -1  -3   5  999.20   59.09
  -1   3  -5  977.00   72.09
  -1   3   5 1007.80   70.89
  -1  -3  -5 1102.39   76.99
  -1  -3  -5 1009.80   58.89
   1   3  -5  991.80   59.09
   1  -3   5  986.90   59.19
  -1   3   5 1004.10   58.49
  -1  -3   6  922.71   52.69
  -1   3  -6  802.12   66.69
   1  -3  -6  842.12   51.89
   1   3   6  875.51   52.09
  -1   3  -6  923.91   52.79
   1  -3  -6  888.11   69.69
  -1   3  -6  936.01   72.09
  -1  -3  -6  843.22   71.19
  -1  -3  -6  892.61   52.39
   1   3  -6  916.01   52.79
  -1   3   6  975.50   52.09
   1   3  -6  818.22   66.39
   1  -3   6  933.91   52.89
   1  -3  -7  345.97   37.00
   1  -3  -7  366.86   24.10
   1   3   7  399.16   24.30
  -1   3  -7  347.27   43.50
  -1   3  -7  441.26   43.80
   1  -3  -7  365.76   43.70
  -1   3  -7  390.76   24.90
  -1   3   7  384.46   23.80
  -1  -3  -7  374.06   24.50
   1   3  -7  353.56   43.00
   1   3  -7  350.46   24.50
   1  -3   7  392.86   24.90
  -1  -3  -7  356.16   45.30
   1   3  -7  373.36   41.00
  -1   3  -8  741.43   44.50
  -1  -3   8  750.12   44.20
   1  -3  -8  641.04   59.39
  -1   3  -8  662.33   63.69
   1  -3  -8  813.82   44.20
   1   3   8  652.13   43.20
   1  -3  -8  862.61   71.79
   1  -3   8  687.53   44.00
  -1  -3  -8  731.43   44.10
  -1  -3  -8  643.84   68.49
   1   3  -8  706.93   67.89
   1   3  -8  734.43   44.30
   1   3  -8  724.13   64.39
  -1   3  -9  218.18   46.20
   1  -3  -9  165.88   14.00
  -1   3  -9  156.58   14.10
  -1   3  -9  255.97   43.70
  -1  -3   9  148.89   13.60
   1  -3  -9  148.39   28.70
   1  -3  -9  222.68   44.20
   1   3   9  162.28   13.50
   1   3  -9  168.88   36.30
   1   3  -9  181.78   14.50
  -1  -3  -9  265.37   42.30
  -1  -3  -9  138.89   13.60
  -1  -3  -9  243.98   49.30
  -1   3   9  159.48   13.00
   1   3  10  107.69   11.40
  -1  -3  10  124.59   12.30
  -1   3 -10  176.18   42.70
  -1  -3  10  120.89   12.30
  -1   3 -10  104.19   12.30
   1  -3 -10  119.69   12.10
   1  -3 -10   78.09   26.30
  -1   3 -10  107.39   37.70
  -1  -3 -10  108.19   12.10
   1   3 -10  127.99   34.20
   1  -3  10  119.79   12.70
   1  -3  10  102.89   11.90
  -1  -3 -10   82.99   28.00
   1   3 -10  124.59   12.40
   1  -3 -11   70.69   10.70
  -1  -3  11   79.49   10.90
  -1   3 -11   69.09   40.00
   1   3  11   57.49    9.40
  -1   3 -11   72.89   10.90
  -1  -3  11   66.49   10.40
   1  -3  11   64.19    9.90
   1   3 -11   35.10   61.99
   1  -3  11   70.89   10.80
  -1   3  11   71.89    9.50
   1   3 -11   77.99   11.20
  -1   3  12  138.49   15.00
   1   4   0 1195.68   68.69
   1  -4   0 1212.58   68.59
  -1   4   0 1266.97   68.79
  -1  -4   0 1283.77   77.39
  -1  -4   0 1162.58   68.99
   1  -4   0 1272.07   74.89
  -1   4   0 1260.77   76.09
  -1  -4   0 1174.88   68.69
   1   4   0 1219.08   69.29
   1  -4   0 1233.48   68.79
   1  -4  -1  258.87   21.60
   1  -4  -1  269.17   15.70
  -1   4  -1  295.77   23.20
  -1   4  -1  261.67   16.00
   1   4   1  252.67   15.80
  -1  -4   1  289.97   23.80
  -1  -4   1  251.67   16.00
   1   4   1  202.18   23.70
  -1  -4   1  261.07   15.80
  -1  -4  -1  267.57   16.40
   1  -4   1  280.87   22.40
   1  -4   1  248.88   15.80
  -1   4   1  246.68   15.60
  -1  -4  -1  247.08   23.80
   1   4  -1  280.47   24.30
   1   4  -1  273.87   16.40
  -1   4   1  270.07   23.20
   1   4   2  210.98   22.20
  -1   4  -2  201.88   19.90
  -1   4  -2  185.78   12.30
   1  -4  -2  182.78   11.80
   1  -4  -2  191.58   19.30
  -1  -4   2  245.88   24.20
  -1  -4   2  183.78   12.30
   1   4   2  190.48   12.10
  -1   4   2  232.28   20.70
   1  -4   2  194.08   12.30
   1   4  -2  182.58   13.20
   1  -4   2  183.08   19.30
   1   4  -2  234.18   24.40
  -1  -4  -2  170.88   12.00
  -1   4   2  189.78   11.80
  -1  -4  -2  148.09   20.30
  -1   4  -3   32.00    4.10
   1  -4  -3   32.60    3.50
   1   4   3   28.40    3.90
  -1  -4   3   27.50    8.90
  -1   4  -3   51.29   15.00
  -1  -4   3   26.10    3.90
   1   4   3   40.10   12.70
   1  -4  -3   31.80    9.70
  -1   4   3   16.70    8.20
  -1  -4  -3   31.90    3.80
   1  -4   3   24.60    3.90
  -1   4   3   27.20    3.20
   1   4  -3   29.10    4.10
   1   4  -3   31.40   10.10
  -1  -4  -3   13.00    9.20
   1  -4   3   34.30   10.70
   1  -4  -4   47.90    4.80
   1  -4  -4   62.69   14.80
  -1   4  -4   39.90    5.10
  -1  -4   4   41.30    5.10
  -1  -4   4   91.99   22.10
   1   4   4   40.00    4.60
  -1   4  -4  104.19   25.20
   1  -4   4  105.09   23.60
  -1   4   4   48.60    4.60
   1   4  -4   42.30    5.20
  -1  -4  -4   47.40   13.80
   1  -4   4   50.09    5.50
  -1  -4  -4   42.50    4.90
   1   4  -4  105.89   26.00
  -1   4   4   68.29   15.30
  -1  -4   5   96.89    8.40
   1  -4  -5  139.39   30.80
  -1   4  -5   88.19    8.20
   1   4   5   95.79    7.90
   1   4   5  153.68   25.40
   1  -4  -5  108.09    7.90
  -1   4  -5   66.59   16.00
  -1  -4   5  108.89   23.70
   1  -4  -5   89.29    7.70
   1   4  -5   83.19   17.70
   1   4  -5  104.79    8.60
  -1  -4  -5   94.69    8.00
  -1  -4  -5   81.49   20.00
   1  -4   5  101.99   21.00
  -1   4   5   99.69   18.80
   1  -4   5   97.39    8.70
  -1  -4  -5   92.09    8.10
  -1   4   5   98.99    7.70
  -1  -4   6   64.79   24.90
   1  -4  -6   34.10    5.00
   1   4   6   28.50   15.20
  -1   4  -6   36.10   19.90
  -1   4  -6   26.20    5.10
  -1  -4   6   37.30    5.80
   1   4   6   36.10    5.20
   1  -4  -6   39.70   19.30
  -1  -4  -6   28.10    5.00
  -1  -4  -6   35.80   18.70
   1   4  -6   33.60   16.20
  -1   4   6   31.40   15.40
  -1   4   6   35.50    4.90
  -1  -4  -6   25.40    4.70
   1   4  -6   27.40    5.20
   1  -4  -7   31.90    5.40
   1   4   7   27.20   19.20
  -1   4  -7   25.50    5.30
   1  -4  -7   53.99   21.90
  -1  -4   7   33.50    5.90
  -1   4  -7   13.30   26.10
  -1   4  -7    5.30   20.50
  -1   4   7   42.70    5.80
   1   4  -7   39.30   16.40
  -1  -4  -7   32.20    5.60
   1  -4   7   34.40    6.40
  -1  -4  -7   37.90   21.80
   1   4  -7   28.30    5.50
   1  -4  -8   35.50    6.20
   1  -4  -8   23.60   16.30
  -1   4  -8   47.10   21.80
  -1   4  -8   42.80    7.30
  -1  -4   8   45.90    7.50
  -1   4  -8   76.39   35.40
   1   4   8   58.19    7.30
  -1   4   8   43.80    6.50
   1   4  -8   30.90   19.60
  -1  -4  -8   63.79    8.40
   1   4  -8   50.49    7.60
   1  -4   8   34.50    7.00
  -1  -4  -8   63.89   28.60
   1   4  -8   50.79   25.40
  -1   4  -9    0.90    4.00
  -1   4  -9   29.40   37.60
   1   4   9    5.40    3.30
   1  -4  -9   -5.70   16.90
  -1   4  -9  -44.60   20.20
   1  -4  -9   -6.10   25.70
   1  -4  -9    3.70    3.80
   1   4  -9   33.00   49.40
  -1   4   9    2.70    3.10
  -1  -4  -9   -2.60    3.30
   1   4  -9    2.80    3.90
   1  -4   9    3.00    4.70
  -1  -4  -9   14.40   20.20
  -1  -4  -9   13.60   28.90
   1   4  -9    4.20   24.20
   1  -4 -10   15.20    5.70
   1   4  10    3.70    4.20
  -1   4 -10    8.00    5.40
   1  -4 -10   -3.10   23.30
  -1  -4  10    3.10    5.80
  -1   4 -10    3.50   31.30
  -1   4 -10    0.30   28.80
   1  -4  10    9.80    5.80
  -1  -4 -10   37.20   23.70
   1   4 -10  -18.50   21.90
   1   4 -10    8.20    5.10
  -1  -4 -10    4.10    4.90
   1   4 -10   14.40   27.10
   1   4  11    5.20    5.00
  -1  -4  11    0.00    6.40
  -1   4 -11   -3.10    5.20
  -1   4 -11   21.30   55.49
   1  -4 -11    4.60    5.60
  -1  -4  11   -1.10    5.30
   1   4 -11  -10.00    5.40
  -1  -4 -11   -6.10    5.70
  -1   4  11    6.20    6.00
  -1   4  12   25.00   12.70
   1  -5   0 2045.50  122.29
   1  -5   0 2003.00  114.69
  -1   5   0 2201.38  114.89
  -1  -5   0 2018.90  124.49
   1   5   0 1979.50  126.39
  -1  -5   0 2052.59  114.69
  -1  -5   0 2024.90  115.09
   1   5   0 2104.79  115.39
   1  -5   0 2003.40  114.69
  -1   5   0 2104.19  124.49
  -1  -5   1  449.86   34.80
  -1  -5   1  399.26   25.10
  -1  -5   1  391.86   25.30
   1   5   1  392.36   25.00
   1  -5  -1  521.75   34.20
   1   5   1  407.46   36.70
   1  -5   1  381.56   32.30
  -1  -5  -1  480.15   26.10
   1  -5   1  397.76   25.10
  -1   5   1  413.86   34.70
  -1  -5  -1  517.05   36.90
  -1   5  -2  746.33   56.19
  -1   5  -2  816.12   47.10
  -1  -5   2  882.61   47.30
   1  -5  -2  802.12   46.70
   1   5   2  851.21   47.00
   1   5   2  806.72   59.79
  -1  -5   2  913.91   58.69
   1  -5  -2  753.72   55.29
  -1   5   2  855.71   46.80
  -1   5   2  844.62   57.59
   1  -5   2  817.82   47.10
  -1  -5  -2  803.52   47.60
   1   5  -2  762.62   47.20
  -1  -5  -2  791.22   46.90
  -1  -5  -2  688.23   57.39
   1  -5   2  871.31   57.39
   1   5  -2  887.91   59.19
  -1   5  -3 3360.86  185.68
   1   5   3 3219.08  199.78
   1  -5  -3 3417.46  185.18
  -1  -5   3 3268.87  185.68
   1  -5  -3 3448.35  197.98
  -1   5  -3 3328.47  197.98
   1   5   3 3259.07  185.28
   1   5  -3 3307.77  185.78
  -1  -5  -3 3205.58  185.38
  -1   5   3 3446.66  197.28
   1   5  -3 3407.26  199.08
  -1   5   3 3303.27  185.08
   1  -5   3 3234.88  185.68
  -1  -5  -3 3554.94  201.98
   1  -5  -4 1890.61  114.99
   1   5   4 2034.90  115.39
   1  -5  -4 1950.90  128.89
  -1   5  -4 2184.68  130.69
  -1  -5   4 2096.79  115.89
  -1   5  -4 2113.59  115.89
   1   5   4 1779.32  128.99
  -1   5   4 2071.69  115.09
  -1   5   4 2148.89  128.49
  -1  -5  -4 2032.30  132.89
   1  -5   4 2072.99  115.89
   1   5  -4 2104.49  115.99
   1  -5   4 2182.88  131.09
   1   5  -4 2164.28  130.99
  -1  -5  -4 2032.20  115.49
  -1   5  -5   99.79    8.60
  -1  -5   5   69.19    7.90
   1   5   5   77.59    7.50
   1   5   5   91.29   19.70
   1  -5  -5  105.29   22.70
  -1  -5   5   90.79   22.10
  -1  -5  -5  103.59    8.10
   1   5  -5   94.49   19.30
  -1  -5  -5   97.99    8.20
  -1  -5  -5   85.79   21.40
   1   5  -5   97.69    8.50
   1  -5   5   83.89   21.10
  -1   5   5   69.29   17.70
   1  -5  -6  875.51   48.90
   1  -5  -6  865.01   48.70
   1   5   6  671.63   64.29
  -1   5  -6 1018.60   78.49
   1  -5  -6  820.32   67.69
  -1  -5   6  776.62   66.99
   1   5   6  783.02   48.60
  -1   5  -6  837.52   49.50
  -1  -5   6  830.02   49.50
   1   5  -6  911.31   68.59
   1  -5   6  762.42   66.89
   1   5  -6  823.92   49.50
  -1  -5  -6  877.71   49.30
  -1   5   6  767.72   48.20
  -1   5   6  719.53   62.79
  -1  -5  -6  888.91   49.10
   1  -5   6  807.32   49.50
  -1  -5  -6  934.11   72.69
  -1  -5   7 1656.93  115.89
   1  -5  -7 1653.93   91.59
  -1  -5   7 1558.34   92.39
   1  -5  -7 1644.04  116.29
  -1   5  -7 1679.23   94.29
   1   5   7 1588.44   91.59
  -1   5  -7 1524.25  112.49
  -1   5   7 1513.65   91.09
   1  -5   7 1619.24   92.59
  -1   5   7 1689.63  111.69
   1   5  -7 1694.03  114.59
   1   5  -7 1576.04   97.69
  -1  -5  -7 1626.84  118.49
  -1  -5  -7 1499.85   91.59
  -1   5  -8  421.86   51.39
  -1   5  -8  439.06   55.99
   1  -5  -8  421.16   28.20
  -1   5  -8  466.45   29.50
   1   5   8  571.94   61.39
   1   5   8  393.86   27.80
  -1   5   8  396.76   27.40
   1   5  -8  507.55   53.39
   1   5  -8  468.65   29.40
  -1  -5  -8  456.95   34.20
  -1   5  -9  116.49   12.60
  -1   5  -9  133.19   41.00
  -1  -5   9  145.99   14.10
  -1   5  -9   96.29   29.90
   1  -5  -9  102.29   11.50
   1  -5  -9   84.69   25.80
  -1  -5  -9   60.99   37.00
  -1   5   9  153.78   11.70
   1   5  -9  111.69   12.50
  -1  -5  -9  130.49   12.30
   1   5  -9  180.98   52.49
   1  -5   9  161.38   14.20
   1   5  -9  111.59   26.60
   1   5  10  100.89   11.60
  -1   5 -10  136.59   60.19
  -1   5 -10  106.79   12.80
  -1   5 -10    8.00   59.79
   1  -5 -10  123.19   58.09
  -1  -5  10  102.99   13.30
   1  -5 -10  115.49   11.90
   1   5 -10   66.09   37.40
  -1  -5 -10   98.09   34.60
   1  -5  10  113.09   13.40
   1   5 -10  140.29   41.20
   1   5 -10  115.99   12.90
  -1  -5 -10   75.89   11.00
   1   5  11  179.08   16.70
  -1   5 -11  185.88   19.20
   1   5 -11  198.18   19.40
  -1   5  11  183.78   17.50
  -1  -5 -11  193.28   17.80
   1  -6   0  353.86   22.80
   1   6   0  405.36   23.60
  -1   6   0  357.26   22.80
  -1  -6   0  376.46   23.20
   1  -6   0  379.06   22.70
  -1  -6   0  361.86   22.70
   1  -6   0  392.86   31.50
  -1   6   0  366.46   33.20
   1   6   0  351.66   34.80
  -1  -6   0  408.36   33.50
  -1  -6   1  133.09    9.90
   1   6   1  151.88   24.80
   1  -6  -1  149.69   10.40
   1  -6  -1  170.28   18.70
  -1  -6   1  129.79   10.20
  -1  -6   1  158.38   20.10
  -1   6  -1  135.89   19.20
   1  -6  -1  147.99   10.00
   1   6   1  127.09    9.80
   1   6  -1  214.08   27.80
   1   6  -1  155.38   11.00
   1  -6   1  133.79    9.90
   1  -6   1  137.09   10.10
  -1  -6  -1  151.18   19.70
  -1  -6  -1  149.59   10.10
  -1   6   1  142.59   20.70
  -1  -6  -1  135.69   10.60
   1  -6   1  121.39   17.10
   1  -6  -2  330.77   19.60
   1  -6  -2  312.87   29.10
  -1   6  -2  327.47   30.90
   1   6   2  314.87   19.60
  -1   6  -2  325.77   20.20
  -1  -6   2  287.57   19.80
   1   6   2  266.27   32.10
   1  -6  -2  335.57   20.10
  -1  -6   2  324.67   31.00
  -1  -6  -2  310.27   31.90
   1   6  -2  322.17   20.50
   1   6  -2  324.87   32.30
   1  -6   2  296.87   29.30
  -1   6   2  312.67   31.00
   1  -6   2  304.97   19.80
  -1  -6  -2  337.37   19.90
  -1  -6  -2  318.87   20.50
  -1   6   2  298.07   19.40
   1  -6  -3   40.80   12.70
  -1  -6   3   70.59    6.70
   1   6   3   71.99   19.40
  -1  -6   3   81.89   19.10
   1   6   3   68.39    6.00
  -1   6  -3   65.99    6.60
  -1   6  -3   55.09   14.50
   1  -6  -3   48.90    5.40
   1  -6   3   76.69   22.30
   1   6  -3   36.60   12.20
  -1   6   3   43.30   15.10
   1   6  -3   59.79    6.50
  -1  -6  -3   44.40   15.00
  -1  -6  -3   50.49    5.70
  -1   6   3   66.89    5.70
   1  -6   3   55.39    6.30
  -1  -6   4   76.59    7.80
  -1   6  -4  118.89   22.40
  -1   6  -4   80.89    7.80
  -1  -6   4   81.59   19.50
   1  -6  -4   79.09   19.60
   1  -6  -4   80.19    7.20
   1   6   4   70.59    7.00
   1   6  -4   72.19   17.40
  -1  -6  -4   99.19    7.80
   1  -6   4   84.39    8.00
  -1  -6  -4   65.39   22.80
   1  -6   4   84.39   18.40
   1   6  -4   88.59    8.10
  -1   6   4   89.39   19.70
  -1   6   4   77.99    6.90
  -1   6  -5   25.90    5.20
  -1  -6   5   25.90   13.60
   1   6   5   36.20   17.10
  -1  -6   5   29.80    5.50
  -1   6  -5   20.40   14.40
   1  -6  -5   20.30   13.80
   1  -6  -5   31.30    4.90
   1   6   5   39.50    5.00
   1  -6   5   41.70   31.40
  -1   6   5   41.90   15.60
  -1  -6  -5   32.00    5.60
  -1  -6  -5   18.80   15.40
   1  -6   5   35.60    5.80
   1   6  -5   29.90    5.40
  -1   6   5   36.20    5.00
   1   6  -5   33.40   15.50
  -1  -6   6   13.50   15.60
  -1   6  -6   11.70    4.00
   1  -6  -6   12.20    3.60
  -1  -6   6    4.70    3.80
   1   6   6   12.90   16.60
   1  -6  -6   37.50   18.70
  -1   6  -6   12.40   15.90
   1  -6  -6   13.30    3.60
  -1   6   6    5.70    2.70
   1   6  -6   12.90    4.20
  -1  -6  -6   12.80    3.80
  -1   6   6   -1.30   12.70
  -1  -6  -6   14.70    4.30
   1  -6   6    0.30   16.20
  -1  -6  -6    0.40   18.00
   1  -6   6    3.50    3.30
   1   6  -6   -7.30   19.10
  -1  -6   7  101.59   10.60
  -1   6  -7   98.79   10.00
  -1   6  -7  167.58   37.30
   1  -6  -7   66.29   26.40
   1  -6  -7   81.49    8.70
   1   6   7   90.09    8.80
   1  -6  -7   78.49    8.60
  -1  -6   7   68.99   26.50
   1   6   7   51.09   22.50
   1   6  -7   86.19    9.60
  -1  -6  -7   75.59   28.30
  -1   6   7   91.29   25.60
  -1  -6  -7   69.69    8.80
   1   6  -7  119.69   31.60
  -1  -6  -7   86.29    9.00
  -1   6   7   99.19    8.70
   1  -6   7   98.99   10.50
  -1   6  -8  131.39   44.20
   1  -6  -8  113.19   12.10
  -1   6  -8  139.09   13.10
   1   6   8  159.48   36.70
   1   6   8  139.79   11.90
   1  -6  -8  133.49   34.40
  -1  -6   8  128.19   14.40
  -1   6  -8  157.38   35.10
   1   6  -8  101.29   27.90
  -1  -6  -8  156.28   38.00
   1   6  -8  123.49   12.50
  -1   6   8  145.19   11.60
   1  -6   8  136.49   13.40
  -1  -6  -8  145.99   12.60
   1   6   9   23.20    6.60
  -1   6  -9   21.10    6.30
   1  -6  -9   20.80    5.80
   1  -6  -9   24.90   21.60
  -1   6  -9   39.80   34.00
  -1   6  -9   17.90   27.80
  -1  -6  -9   12.80    5.70
  -1   6   9   23.20    5.40
   1  -6   9   26.10    7.20
   1   6  -9   21.70   62.29
   1   6  -9   18.20    6.00
   1   6  -9  -10.80   31.00
   1  -6 -10  -27.70   26.20
  -1   6 -10   49.70   42.80
   1  -6 -10    4.00    5.20
  -1   6 -10    1.00    5.90
  -1   6 -10   15.80   49.50
   1   6  10   -2.40    6.30
  -1  -6  10    0.00    6.80
   1   6 -10   25.00  113.09
  -1   6  10    6.70    4.70
  -1  -6 -10   20.30   28.00
   1   6 -10   12.60    6.60
  -1  -6 -10    8.30    5.60
   1   6 -10   -4.70   49.10
   1  -6 -11   -8.10    5.60
  -1   6  11    1.30    6.10
  -1  -6 -11   -5.60    5.80
   1  -7   0 1609.04   88.39
  -1  -7   0 1532.95   88.59
   1  -7   0 1590.54   88.09
  -1  -7   0 1610.04   88.29
   1  -7   0 1654.73   99.79
  -1   7   0 1428.76   89.09
  -1   7   0 1509.05  102.19
   1   7   0 1518.45  104.69
  -1  -7   0 1554.14  101.09
   1   7   0 1567.44   88.99
   1   7   1  766.32   43.90
   1  -7  -1  733.93   43.70
  -1  -7   1  736.83   43.80
  -1   7  -1  740.63   57.39
   1   7   1  763.52   61.19
  -1  -7   1  781.12   56.89
   1  -7  -1  785.82   54.69
  -1  -7   1  758.32   44.20
  -1   7  -1  761.82   44.30
   1  -7  -1  756.62   44.20
   1   7  -1  768.62   44.80
   1  -7   1  715.73   54.59
   1   7  -1  798.32   60.69
  -1   7   1  715.53   57.99
  -1  -7  -1  775.92   44.60
  -1  -7  -1  717.53   56.39
   1  -7   1  722.53   43.80
  -1  -7  -1  768.72   43.90
   1  -7   1  710.43   43.70
   1   7   2  645.24   39.80
   1  -7  -2  701.73   39.80
  -1   7  -2  680.03   54.09
   1  -7  -2  655.13   50.89
  -1  -7   2  612.34   51.99
  -1  -7   2  673.33   40.00
   1   7   2  637.04   56.09
  -1   7  -2  685.83   40.40
   1  -7  -2  751.82   40.60
  -1  -7   2  646.24   40.10
   1   7  -2  670.43   40.70
   1  -7   2  651.73   40.00
  -1  -7  -2  706.63   54.59
   1  -7   2  669.43   52.19
  -1   7   2  661.43   39.70
  -1  -7  -2  715.73   40.10
  -1  -7  -2  699.23   40.90
  -1   7   2  689.43   54.29
   1  -7  -3  631.44   50.59
  -1   7  -3  620.04   38.00
  -1  -7   3  647.34   38.10
   1  -7  -3  613.94   37.40
  -1   7  -3  625.74   52.19
   1   7   3  656.63   37.70
   1  -7  -3  592.64   37.90
  -1  -7   3  656.53   52.89
   1   7  -3  585.54   38.10
   1  -7   3  626.64   51.89
  -1   7   3  634.54   51.99
   1  -7   3  635.04   37.90
  -1  -7  -3  626.14   37.60
  -1  -7  -3  625.14   60.29
  -1   7   3  651.33   37.40
  -1  -7  -3  684.93   38.90
  -1   7  -4  898.21   53.29
   1   7   4  978.90   72.59
  -1   7  -4  929.31   70.39
  -1  -7   4  863.41   69.29
   1  -7  -4  809.52   66.59
   1  -7  -4  888.01   52.49
   1   7   4  931.71   52.79
  -1  -7  -4  775.62   69.19
   1   7  -4 1063.09   79.99
   1   7  -4  894.21   53.39
   1  -7   4  901.51   58.09
  -1   7   4 1023.80   69.89
  -1   7   4  917.11   52.49
  -1  -7  -4  861.31   52.69
   1  -7   4  898.51   69.59
  -1   7  -5  404.66   24.30
  -1  -7   5  361.06   41.50
   1   7   5  350.46   26.70
   1  -7  -5  358.66   23.10
  -1   7  -5  388.36   41.90
   1   7   5  361.56   40.90
   1  -7  -5  350.76   41.20
  -1  -7   5  347.87   23.90
   1   7  -5  344.77   42.10
   1   7  -5  358.06   24.00
  -1   7   5  351.06   22.80
  -1   7   5  300.77   37.00
  -1  -7  -5  378.86   45.40
   1  -7   5  386.06   42.00
  -1  -7  -5  365.06   23.40
   1  -7   5  351.96   23.90
  -1   7  -6  188.58   14.80
   1   7   6  187.88   13.80
   1   7   6  171.08   30.00
  -1  -7   6  334.57   62.39
  -1  -7   6  183.28   14.90
   1  -7  -6  204.58   42.30
   1  -7  -6  179.18   13.70
  -1   7  -6  163.68   31.80
   1  -7   6  131.79   28.10
  -1   7   6  123.69   26.80
  -1  -7  -6  199.08   36.70
   1   7  -6  177.98   15.80
   1   7  -6  256.87   39.20
  -1  -7  -6  188.98   14.00
  -1  -7  -6  176.98   14.00
  -1  -7   7  352.26   49.70
   1   7   7  382.96   59.09
   1  -7  -7  299.37   21.50
   1  -7  -7  313.47   21.40
  -1   7  -7  301.87   44.30
  -1   7  -7  319.97   22.80
   1   7   7  317.57   21.50
  -1   7   7  372.36   47.90
  -1  -7  -7  307.77   22.00
   1   7  -7  255.37   43.00
  -1  -7  -7  327.27   21.90
   1   7  -7  331.87   22.80
   1  -7   7  372.36   50.19
  -1   7   7  308.27   21.10
   1  -7  -8  214.78   16.70
  -1  -7   8  227.68   44.10
  -1   7  -8  218.28   18.10
   1  -7  -8  184.28   47.20
  -1   7  -8  205.58   42.40
   1   7   8  162.28   39.30
  -1  -7   8  235.48   19.00
  -1  -7  -8  210.08   47.90
   1   7  -8  198.08   17.70
  -1   7   8  223.98   57.79
   1  -7   8  234.28   19.30
  -1  -7  -8  219.98   17.30
  -1  -7  -8  218.98   17.20
   1   7  -8  256.17   55.79
  -1   7   8  237.28   16.50
  -1   7  -9  248.38   51.89
  -1  -7   9  151.68   16.40
  -1   7  -9  188.68   16.40
   1  -7  -9  168.38   15.10
  -1   7  -9  169.48   52.39
   1   7   9  134.89   14.10
  -1  -7  -9  198.08   15.80
   1   7  -9  183.38   16.40
   1   7  -9  214.98   49.10
   1  -7   9  164.58   16.90
  -1   7 -10  139.59   41.60
  -1   7 -10  239.68   72.99
   1   7  10  223.98   17.20
  -1   7 -10  198.68   18.20
   1  -7 -10  164.88   16.30
   1   7 -10  148.49   50.19
   1   7 -10   94.99   43.30
  -1  -7 -10  185.48   17.40
  -1   7  10  201.28   16.30
   1   7 -10  187.38   18.40
   1  -7 -11  139.19   14.70
  -1   7  11   99.19   13.20
  -1  -7 -11  127.89   15.10
  -1   8   0   73.79   22.00
   1   8   0   69.89    8.20
   1  -8   0   77.69    7.50
  -1  -8   0  113.09   23.80
   1  -8   0   82.89    7.30
  -1   8   0   72.49    7.60
  -1  -8   0   77.19    7.30
   1   8   0   63.59   18.70
  -1  -8   0   84.89    8.20
  -1  -8   1  169.78   12.70
  -1   8  -1  171.28   13.30
   1   8   1  206.38   36.00
   1  -8  -1  185.98   23.80
   1  -8  -1  182.48   13.30
  -1  -8   1  145.99   12.80
  -1   8  -1  256.87   37.20
   1  -8  -1  186.78   12.80
   1  -8   1  165.68   23.90
   1   8  -1  178.88   14.00
   1   8  -1  247.78   38.60
  -1  -8  -1  226.48   38.60
   1  -8   1  182.98   12.80
  -1  -8  -1  190.48   13.60
   1  -8   1  159.48   12.80
  -1   8   1  204.08   30.90
  -1  -8  -1  184.88   12.90
   1  -8  -2   16.80   12.10
   1   8   2    9.10   12.20
  -1   8  -2   17.60    4.30
  -1   8  -2    5.30   12.10
   1   8   2   13.30    3.30
  -1  -8   2    8.60    3.50
   1  -8  -2   13.50    3.10
   1  -8  -2   19.90    4.30
  -1  -8   2   15.80    3.40
  -1  -8   2   14.90   10.00
   1  -8   2    9.10    3.00
   1  -8   2    7.20    3.20
  -1  -8  -2   16.10   10.50
   1   8  -2   31.50   17.90
   1   8  -2   18.60    4.40
  -1  -8  -2    5.60    3.40
   1  -8   2    7.20    9.30
  -1   8   2    8.20    2.70
  -1   8   2    9.90   12.30
  -1  -8  -2   19.30    3.90
  -1  -8   3    2.10    2.50
   1   8   3    2.30    2.30
   1  -8  -3    2.50    2.50
  -1   8  -3   10.40   14.90
  -1  -8   3    8.50   12.70
   1   8   3  -10.60   15.00
  -1  -8   3    2.80    3.30
   1  -8  -3   12.70   11.10
   1  -8  -3    5.50    3.30
  -1   8  -3    1.50    3.00
  -1   8   3    6.60    2.90
  -1  -8  -3    5.70   11.70
  -1  -8  -3    4.00    2.90
   1   8  -3    8.30    4.00
   1  -8   3   -0.30    3.20
   1   8  -3   -4.30   13.30
  -1   8   3   -3.80   12.90
  -1  -8  -3    5.60    3.50
   1  -8  -4    3.70    3.60
  -1   8  -4    9.00    3.90
  -1  -8   4   36.70   33.60
   1  -8  -4    4.10   13.60
   1   8   4   23.10   16.60
   1  -8  -4    8.10    3.30
  -1  -8   4    9.70    4.00
  -1   8  -4  -11.00   21.10
   1   8   4    2.20    2.50
   1   8  -4   10.10   15.80
  -1   8   4   10.10   12.90
  -1  -8  -4   14.30   14.40
  -1  -8  -4    2.50    3.60
   1  -8   4    6.40    3.80
  -1  -8  -4   16.10    4.10
  -1   8   4    8.00    3.10
   1  -8   4    4.70   13.70
   1   8  -4    4.10    3.50
   1  -8  -5   58.29    6.90
  -1  -8   5   19.40   17.00
   1  -8  -5   60.69   22.80
   1   8   5   67.99    7.30
  -1   8  -5   67.29    8.40
   1   8   5   35.20   18.50
  -1   8  -5   67.19   23.30
   1   8  -5   43.40   20.00
  -1  -8  -5   66.49   24.40
   1  -8   5   44.60    7.10
  -1   8   5   61.29    6.80
   1  -8   5  101.79   33.40
  -1   8   5   45.60   16.50
   1   8  -5   58.79    8.10
  -1   8  -6   14.60   18.50
   1   8   6   -4.70    2.30
   1   8   6   15.90   19.00
   1  -8  -6    2.60    3.20
  -1  -8   6   -2.60   26.90
  -1   8  -6    1.10    3.80
  -1   8   6   -9.80   17.70
  -1  -8  -6    1.10    3.00
  -1   8   6   -2.40    2.40
   1   8  -6    1.90    3.90
   1  -8   6  -47.30   26.90
   1  -8  -7    1.70   23.50
   1  -8  -7    1.90    3.40
  -1   8  -7   -1.30   21.80
  -1   8  -7    7.30    4.60
  -1  -8   7    4.90    5.00
  -1  -8   7   22.40   26.10
   1  -8  -7    2.90    3.50
   1   8   7  -18.10   20.40
   1   8   7   10.80    4.00
   1   8  -7    3.50    4.50
  -1   8   7    9.40    4.10
  -1   8   7   -7.70   18.90
   1  -8   7    3.80    5.40
   1   8  -7    0.50   47.70
  -1  -8  -7   -2.30    3.30
  -1  -8  -7    7.30    4.10
   1  -8   7   -4.40   24.80
  -1  -8  -7   13.90   27.20
   1  -8  -8   12.90    4.80
  -1  -8   8   41.10   34.50
  -1  -8   8   16.70    6.50
   1   8   8   10.00    4.90
  -1   8  -8    7.80    5.50
  -1   8  -8    4.20   23.60
   1  -8  -8   11.10    4.80
   1   8  -8    8.90   30.60
   1  -8   8    9.40    7.00
   1   8  -8   11.70    5.80
  -1  -8  -8    1.90    4.60
  -1  -8  -8   13.00    5.10
  -1   8  -9   36.80   39.70
  -1   8  -9    5.00   79.49
   1  -8  -9   35.90    7.00
  -1   8  -9   19.50    7.60
   1   8   9   42.70   11.80
   1   8  -9   46.20   37.70
   1   8  -9   26.30    9.50
  -1  -8  -9   38.80    7.90
  -1   8   9   29.20    6.60
  -1   8 -10    5.90    6.70
  -1   8 -10   31.10   37.10
   1   8  10    1.00    6.00
   1  -8 -10   -5.60    5.40
  -1   8 -10   14.40   46.40
   1   8 -10  -24.60   47.70
   1   8 -10 -106.39   66.69
  -1   8  10    9.70    6.30
   1   8 -10    2.00    8.30
   1  -8 -11    7.50    9.40
   1  -9   0  479.95   44.90
  -1  -9   0  513.65   32.30
  -1  -9   0  596.64   49.30
   1  -9   0  543.65   32.40
  -1   9   0  425.66   47.90
  -1  -9   0  532.55   32.70
   1  -9   0  544.25   32.60
   1   9   0  521.35   33.20
   1   9   0  569.94   54.69
   1   9   1 1032.90   82.39
   1  -9  -1 1034.20   73.19
  -1  -9   1 1039.30   59.09
   1  -9  -1 1002.40   58.89
  -1  -9   1 1004.80   75.59
  -1  -9   1 1014.10   59.89
  -1   9  -1  947.01   77.49
  -1   9  -1 1041.20   59.59
   1  -9  -1 1020.30   59.39
   1   9  -1  973.60   59.99
   1  -9   1  951.30   72.99
   1   9  -1 1053.59   81.89
  -1  -9  -1 1045.50   75.59
   1  -9   1 1033.60   59.09
  -1  -9  -1  990.40   58.99
  -1  -9  -1 1014.80   59.69
  -1   9   1  995.10   79.39
   1  -9   1 1013.00   59.19
  -1  -9   2  834.62   64.99
   1   9   2  813.92   46.80
   1  -9  -2  757.72   47.00
  -1  -9   2  798.52   46.80
  -1   9  -2  817.92   47.50
  -1   9  -2  802.02   66.59
   1   9   2  905.41   71.99
  -1  -9   2  767.42   47.00
   1  -9  -2  820.92   61.29
   1  -9  -2  753.02   46.40
   1  -9   2  802.22   46.80
   1   9  -2  770.42   47.80
  -1  -9  -2  786.72   46.70
  -1   9   2  822.62   67.09
  -1  -9  -2  756.22   63.19
   1   9  -2  748.23   67.89
   1  -9   2  763.72   62.39
  -1  -9  -2  717.73   47.20
   1  -9  -3  579.34   34.30
   1   9   3  406.76   51.69
   1  -9  -3  549.65   33.10
  -1  -9   3  616.14   52.89
   1   9   3  546.85   33.20
  -1  -9   3  517.95   33.60
  -1   9  -3  536.95   34.00
  -1  -9   3  542.05   33.40
   1  -9  -3  544.05   48.80
  -1   9  -3  602.84   54.09
  -1  -9  -3  509.85   50.89
   1   9  -3  518.15   34.30
  -1   9   3  531.95   33.00
   1   9  -3  493.15   53.79
  -1  -9  -3  551.34   33.30
  -1   9   3  504.75   51.29
  -1  -9  -3  521.25   34.30
   1  -9   3  571.74   33.80
   1  -9   3  499.35   49.70
   1  -9  -4  748.73   46.20
   1  -9  -4  730.63   45.20
  -1  -9   4  789.32   45.80
  -1   9  -4  773.22   46.40
   1  -9  -4  662.13   61.89
  -1  -9   4  730.43   66.39
   1   9   4  774.52   45.50
  -1   9  -4  794.02   68.79
   1   9   4  757.42   68.19
  -1  -9   4  814.52   46.40
  -1  -9  -4  712.83   48.00
   1  -9   4  745.73   66.49
  -1   9   4  690.43   63.49
   1  -9   4  784.02   46.20
  -1  -9  -4  758.32   67.09
   1   9  -4  933.81   84.99
  -1   9   4  776.42   45.30
   1   9  -4  726.53   46.40
  -1  -9  -4  724.43   45.40
   1   9   5  315.97   43.00
  -1   9  -5  271.97   19.50
  -1   9  -5  382.66   58.19
   1  -9  -5  242.88   18.10
  -1  -9   5  269.37   45.30
   1   9   5  255.17   18.30
   1  -9   5  322.07   43.80
  -1  -9  -5  247.18   18.30
  -1   9   5  173.98   32.90
  -1  -9  -5  287.37   57.09
  -1   9   5  276.37   18.30
  -1  -9  -5  245.88   19.80
   1   9  -5  262.27   43.40
   1   9  -5  265.47   21.30
  -1   9  -6  103.89   31.30
   1   9   6  191.28   14.20
  -1  -9   6  170.48   38.00
   1  -9  -6  164.08   14.00
  -1   9  -6  173.68   15.30
   1   9  -6  242.08   43.60
   1  -9   6  299.97   55.59
   1   9  -6  178.28   15.80
  -1  -9  -6  165.98   14.30
  -1   9   6  175.38   32.90
  -1   9   6  186.78   14.00
  -1  -9   7  145.89   40.30
  -1   9  -7  199.58   44.20
  -1  -9   7  179.38   18.30
   1  -9  -7  185.68   15.20
   1  -9  -7  207.08   15.30
   1   9   7  202.28   18.30
  -1   9  -7  192.08   16.50
   1   9  -7  161.68   41.80
  -1  -9  -7  188.88   15.50
  -1  -9  -7  184.68   15.50
   1   9  -7  160.58   16.40
   1  -9   7  144.89   37.00
   1  -9   7  178.58   16.50
   1   9   8  283.37   20.60
  -1   9  -8  257.07   21.50
   1  -9  -8  292.37   20.60
  -1  -9   8  230.38   22.00
  -1   9  -8  271.27   51.39
  -1  -9   8  404.06   81.19
   1  -9  -8  296.27   20.80
  -1   9   8  258.17   19.80
   1   9  -8  353.66   70.39
  -1  -9  -8  270.07   20.80
   1  -9   8  258.17   26.70
  -1  -9  -8  264.57   20.90
   1   9  -8  305.27   22.90
   1  -9  -9   92.09   12.20
  -1   9  -9  151.78   54.79
  -1   9  -9  126.29   15.00
   1   9   9  112.49   12.70
   1   9  -9   80.69   45.00
  -1   9   9  138.69   21.70
  -1  -9  -9  126.49   13.40
   1   9  -9  127.69   15.00
  -1   9 -10   30.60   66.19
   1  -9 -10   62.29   11.30
  -1   9  10   81.89   11.40
  -1  -9 -10   75.19   11.00
  -1 -10   0  590.74   36.90
   1  10   0  591.24   60.69
   1 -10   0  617.24   53.19
  -1 -10   0  614.94   37.60
  -1 -10   0  575.44   53.79
   1 -10   0  616.24   37.00
  -1  10   0  586.14   58.79
   1 -10  -1  147.89   12.70
   1  10   1  180.98   39.10
   1 -10  -1  157.08   28.20
  -1  10  -1  107.89   28.30
   1 -10  -1  158.98   12.30
  -1 -10   1  156.98   13.10
  -1 -10   1  165.98   12.60
  -1  10  -1  150.38   13.20
  -1 -10   1  121.99   24.30
  -1 -10  -1  155.38   12.40
   1 -10   1  157.68   13.00
  -1  10   1  125.69   31.90
   1 -10   1  142.89   27.60
   1 -10   1  154.88   12.40
   1  10  -1  154.28   13.80
  -1 -10  -1  149.29   13.30
  -1 -10  -1  148.69   30.40
  -1  10  -2  127.79   12.90
   1  10   2  133.99   30.00
   1 -10  -2  151.98   12.20
  -1 -10   2  182.98   34.70
  -1 -10   2  156.88   12.30
  -1 -10   2  175.58   13.20
   1 -10  -2  150.68   27.80
  -1  10  -2  122.89   28.30
   1 -10   2  157.68   12.40
  -1 -10  -2  141.09   12.10
  -1 -10  -2  128.49   13.50
   1 -10   2  165.98   12.80
   1  10  -2  154.98   13.80
  -1 -10  -2   92.49   25.40
   1 -10   2  157.48   31.50
  -1  10   2  107.39   26.30
   1  10  -2  110.99   26.80
   1 -10  -3   65.99   10.10
  -1 -10   3   82.69    9.60
  -1  10  -3   55.89   25.80
   1  10   3  123.89   32.80
  -1 -10   3   93.39    9.70
  -1 -10   3   56.89   22.40
   1  10   3   90.99    8.90
  -1  10  -3   66.99    9.30
   1 -10  -3   68.19   21.10
   1 -10  -3   73.99    8.40
   1 -10   3  100.99    9.80
  -1 -10  -3   66.39    8.40
  -1  10   3   56.19   23.30
   1  10  -3   85.49   10.40
   1  10  -3   57.09   32.60
   1 -10   3   99.59    9.40
  -1 -10  -3   66.49    9.50
  -1 -10  -3   47.90   22.70
   1 -10   3   83.39   27.40
  -1 -10   4  234.78   42.50
   1  10   4  233.18   41.20
   1 -10  -4  248.28   17.90
  -1  10  -4  243.88   19.10
   1  10   4  266.47   18.10
  -1 -10   4  235.28   18.00
   1 -10  -4  235.28   18.90
  -1 -10  -4  266.07   19.70
   1  10  -4  241.58   19.60
   1 -10   4  259.87   18.90
   1 -10   4  247.18   38.50
  -1  10   4  232.48   17.60
  -1  10  -5  131.99   13.50
   1 -10  -5  151.38   14.10
  -1 -10   5  144.79   12.70
  -1  10  -5  194.08   39.50
   1  10   5  130.79   35.80
   1 -10  -5  107.09   16.50
  -1  10   5  153.78   12.20
   1 -10   5  126.19   31.30
  -1 -10  -5  131.19   12.20
   1  10  -5  166.68   38.30
  -1 -10  -5  156.58   35.80
   1  10  -5  125.59   13.60
   1 -10   5  132.49   13.20
  -1  10   5   82.89   27.30
  -1 -10  -5  126.39   14.20
  -1 -10   6   69.99   15.60
   1 -10  -6   45.00    7.20
   1  10   6   58.89    8.50
   1 -10  -6   50.19    9.40
  -1  10  -6   56.89   28.80
   1  10   6   23.20   44.30
  -1  10  -6   47.30    8.60
  -1 -10   6   28.30   31.00
  -1 -10  -6   46.80    9.40
   1  10  -6   65.39    9.70
   1  10  -6  187.98   65.69
  -1 -10  -6   41.30   45.80
  -1 -10  -6   44.40    7.70
   1 -10   6   64.19   34.20
   1  10   7   27.80    5.70
  -1  10  -7   26.80    7.20
  -1  10  -7    3.70   34.40
  -1 -10   7   23.10    7.70
  -1 -10   7   18.10   34.50
   1 -10  -7   13.20    5.20
   1  10  -7   -6.60   32.20
  -1 -10  -7   29.30    9.30
   1 -10   7  -12.90   36.30
  -1 -10  -7   20.80    6.00
  -1 -10  -7   18.70    6.00
   1  10  -7   13.90    6.50
  -1  10   7   21.40    5.70
   1 -10   7   20.80    7.80
  -1 -10   8   31.50   47.60
   1 -10  -8   44.30    8.10
   1  10   8   38.60    7.80
   1 -10  -8   41.50    8.10
  -1  10  -8   49.90    9.60
  -1  10  -8    9.00   71.59
  -1  10   8   62.69   13.90
   1  10  -8  124.19   80.59
  -1 -10  -8   52.99    8.60
   1  10  -8   42.90   11.90
  -1 -10  -8   50.59    8.70
  -1  10  -9  -63.59   96.29
  -1  10  -9   12.10    8.00
   1 -10  -9   20.30    6.50
   1 -10  -9   17.10    6.50
  -1  10   9   10.80    6.80
  -1 -10  -9    4.80    6.00
   1  10  -9   22.00    8.50
   1  10  -9  -14.90   99.59
   1 -10 -10   40.40    9.40
   1 -11   0   38.00   19.40
  -1 -11   0   39.60    6.20
   1  11   0   55.79   30.90
  -1 -11   0   49.20    7.70
   1 -11   0   52.49    7.40
  -1  11   0   53.29   25.00
   1 -11   0   48.90    7.30
  -1 -11   0   68.99   24.60
   1 -11  -1  308.57   39.70
   1  11   1  271.27   47.90
  -1 -11   1  260.17   20.70
   1 -11  -1  331.27   23.40
   1 -11  -1  316.77   21.80
  -1  11  -1  338.87   22.20
  -1 -11   1  274.17   21.70
  -1  11  -1  314.17   46.20
  -1 -11  -1  346.97   22.50
   1 -11   1  267.27   21.10
   1 -11   1  255.97   38.20
  -1 -11  -1  314.27   41.40
   1 -11   1  271.47   20.80
  -1 -11  -1  349.77   21.70
   1  11  -1  364.36   23.20
   1  11  -1  340.97   56.99
  -1 -11   2  158.18   12.70
  -1 -11   2  137.79   30.10
  -1  11  -2  148.39   13.70
   1 -11  -2  143.89   13.20
  -1  11  -2   76.69   31.40
   1 -11  -2  147.59   13.50
   1  11   2  164.18   42.00
  -1 -11   2  172.98   13.70
   1 -11   2  160.08   33.80
   1  11  -2  135.39   13.90
   1 -11   2  145.99   12.60
   1 -11   2  165.18   13.60
  -1 -11  -2  135.69   13.70
   1  11  -2  135.69   33.40
  -1 -11  -2  141.39   12.50
  -1 -11  -2  113.89   32.30
  -1  11   2  128.89   31.80
  -1 -11   3  240.28   50.09
   1 -11  -3  142.49   12.90
   1 -11  -3  138.49   13.90
  -1 -11   3  169.68   13.70
  -1 -11   3  157.18   14.50
  -1  11  -3  124.59   33.80
  -1  11  -3  140.79   14.10
  -1 -11  -3  162.38   14.70
  -1 -11  -3  165.58   13.50
   1  11  -3  149.39   14.90
   1 -11   3  176.08   14.70
   1 -11   3  159.78   13.50
   1 -11   3  147.19   32.80
   1 -11  -4  379.96   25.00
  -1 -11   4  383.76   25.40
   1 -11  -4  377.56   26.40
  -1 -11   4  349.57   25.80
  -1  11  -4  385.56   55.29
   1 -11  -4  385.26   46.70
   1 -11   4  299.37   47.50
   1 -11   4  371.96   25.90
  -1 -11  -4  378.46   25.20
   1  11  -4  358.46   26.50
  -1 -11  -4  346.67   48.70
   1 -11   4  363.06   25.20
   1  11  -4  502.25   76.39
  -1 -11  -4  378.96   26.80
  -1  11   4  253.67   43.90
  -1 -11   5  191.88   16.30
  -1  11  -5  227.48   17.90
   1 -11  -5  217.68   18.40
   1 -11  -5  232.68   16.60
  -1 -11   5  130.99   36.00
   1  11   5  179.18   16.00
  -1  11  -5  271.07   57.69
  -1 -11   5  194.98   18.40
   1  11  -5  221.68   18.50
  -1 -11  -5  183.28   18.40
  -1 -11  -5  199.18   16.30
   1  11  -5  150.38   36.50
   1 -11   5  188.38   23.80
   1 -11  -6  248.78   21.70
  -1 -11   6  198.88   20.20
  -1  11  -6  234.78   20.90
   1 -11  -6  273.97   19.60
   1  11   6  259.87   21.70
  -1 -11   6  242.28   19.40
  -1 -11   6  335.67   96.99
  -1 -11  -6  256.67   19.60
  -1 -11  -6  288.27   23.10
  -1  11   6  249.78   19.00
   1 -11   6  228.88   20.80
   1  11  -6  284.97   21.80
   1  11  -6  289.17   66.19
  -1  11  -7  134.39   14.50
   1  11   7  122.59   13.00
  -1  11  -7   62.09   41.00
   1 -11  -7  109.69   12.00
   1 -11  -7  104.09   15.30
   1  11  -7  132.09   15.40
   1  11  -7  136.29   81.39
  -1 -11  -7  110.99   18.40
  -1 -11  -7   86.69   11.90
   1 -11   7  114.89   48.90
   1 -11  -8  197.88   23.10
  -1 -11   8  120.99   63.29
   1 -11  -8  236.68   18.50
   1 -11  -8  206.58   18.10
  -1  11  -8  164.18   81.59
  -1  11  -8  200.68   19.90
  -1 -11  -8  230.68   18.60
   1  11  -8  197.38   20.50
   1 -11   8  226.88  134.69
  -1 -11  -8  203.68   18.50
  -1  11   8  194.18   17.90
   1  11  -8  187.48   59.59
   1 -11  -9   83.49   12.50
  -1 -11  -9   95.09   12.50
  -1 -11  -9   91.79   13.40
   1 -12   0   30.20   19.90
  -1 -12   0   17.80    6.00
  -1  12   0   26.50   29.70
   1 -12   0   25.90    6.00
   1  12   0   52.99   42.10
   1 -12   0   20.90    6.10
  -1 -12   0   24.40    6.10
   1 -12  -1   53.69    8.40
  -1  12  -1   46.00    7.50
   1 -12  -1   16.10   21.10
   1 -12  -1   36.70    7.50
  -1 -12   1   45.10    6.90
  -1  12  -1   41.40   32.20
   1  12   1   44.00   34.30
  -1 -12   1   49.60    8.00
   1 -12   1   20.40   23.80
   1  12  -1   41.80    8.30
   1  12  -1    3.90   23.30
  -1 -12  -1   11.90   26.30
  -1  12   1   26.20   30.20
   1 -12   1   43.20    6.90
  -1 -12  -1   39.00    6.80
  -1 -12  -1   43.20    8.20
   1 -12   1   45.60    7.70
  -1  12  -2   44.60    7.60
  -1 -12   2   29.20    5.90
   1 -12  -2   25.80    7.00
   1  12   2    4.60   32.10
  -1 -12   2   23.90    6.60
   1 -12  -2   21.90   22.00
  -1  12  -2    5.90   25.20
   1 -12  -2   19.60    5.00
   1 -12   2   20.10    5.90
   1 -12   2  -14.60   32.40
  -1 -12  -2   34.90    6.50
   1  12  -2   26.00   23.00
   1 -12   2   23.30    6.50
   1  12  -2   25.70    7.00
  -1 -12  -2   32.10   21.70
  -1 -12  -2   28.30    7.40
  -1  12   2  -20.40   23.20
   1  12   3   -1.00   26.30
   1 -12  -3   35.80   25.30
  -1  12  -3   29.40    7.50
  -1  12  -3   26.60   26.90
   1 -12  -3   29.10    7.40
   1 -12  -3   27.80    6.40
  -1 -12   3   34.60    8.30
  -1 -12   3   49.40    7.70
   1 -12   3   40.50    6.90
   1 -12   3   40.60    8.00
   1  12  -3   33.60   32.10
  -1 -12  -3   27.60    6.20
  -1 -12  -3   24.40    7.50
  -1  12   3   46.20   35.10
   1 -12   3   33.20   31.40
  -1 -12  -3   36.00   22.90
   1  12  -3   30.60    8.30
   1  12   4   34.60    7.40
   1 -12  -4   43.80    8.70
  -1  12  -4   25.10   36.10
   1 -12  -4   38.80    7.00
  -1 -12   4   55.29    9.70
  -1  12  -4   28.20    7.70
  -1 -12   4   37.40    6.90
  -1 -12  -4   32.20    7.00
   1 -12   4   46.50    7.80
  -1 -12  -4   48.50    9.10
   1  12  -4   38.40    8.70
   1 -12   4   36.00   31.50
   1  12  -4   38.60   48.30
   1 -12   4   44.20    9.00
  -1 -12   5  101.59   13.20
   1 -12  -5   84.59   12.60
  -1 -12   5   87.59   10.90
   1 -12  -5   98.89   11.00
  -1  12  -5   88.59   38.80
  -1  12  -5  101.29   13.30
   1  12   5   93.19   10.80
  -1 -12   5  130.59   49.20
  -1 -12  -5   92.99   10.90
   1 -12   5   80.69   11.60
   1  12  -5  124.19   14.00
  -1 -12  -5   65.29   11.50
   1  12  -5  130.99   59.69
   1 -12   5   60.29   36.20
   1 -12   5   67.89   10.30
  -1  12  -6   17.30   52.09
  -1  12  -6   24.90    8.20
   1  12   6   17.20    5.90
  -1 -12   6    8.20   40.50
   1 -12  -6   18.50    9.90
  -1 -12   6   22.10    7.20
   1 -12  -6   24.80    6.50
   1 -12   6   29.40   10.60
   1 -12   6   44.80   42.10
   1  12  -6   38.30    8.90
  -1 -12  -6   25.60    6.50
  -1 -12  -6   21.80   10.60
  -1  12   6   22.10    6.10
   1  12  -6   26.00   35.90
   1 -12  -7   10.40   10.90
  -1 -12   7   23.70    7.20
  -1  12  -7   32.60    9.50
   1 -12  -7   41.60    8.60
  -1 -12   7  125.69   60.09
  -1 -12  -7   39.40    8.00
   1  12  -7   39.50   11.80
  -1 -12  -7   24.40   12.30
   1  12  -7  -48.30  108.29
  -1  12   7   41.40    7.80
  -1  12  -8   17.00    9.50
   1 -12  -8   -3.50    7.60
  -1 -12  -8   -1.50    6.30
  -1 -12  -8    3.50    6.70
   1 -12  -9   44.90   10.30
   1 -12  -9   56.29   10.80
   1 -13   0  551.04   35.40
  -1 -13   0  556.64   36.40
   1 -13   0  563.44   36.00
  -1 -13   0  435.76   59.89
   1 -13  -1   53.99    9.00
  -1 -13   1   23.40   30.20
  -1 -13   1   46.60    7.90
  -1 -13   1   24.90    7.90
  -1  13  -1   62.49   56.99
   1 -13  -1   52.29    8.30
   1 -13   1   20.90   24.40
   1 -13   1   36.30    6.80
   1 -13   1   42.00    8.30
  -1 -13  -1   41.60    8.80
   1  13  -1   57.09   38.70
  -1 -13  -1   42.50    8.00
  -1 -13  -1   11.30   35.80
   1 -13  -2  181.18   16.80
  -1 -13   2  159.98   16.70
   1 -13  -2  187.98   15.50
  -1 -13   2  161.78   40.70
  -1 -13   2  156.58   14.80
  -1  13  -2  187.48   16.90
  -1  13  -2  105.59   63.89
   1 -13   2  185.68   15.40
   1 -13   2   78.39   43.40
   1  13  -2  194.88   18.40
  -1 -13  -2  170.98   15.40
  -1 -13  -2  166.38   16.80
   1 -13  -3  240.98   19.80
  -1 -13   3  216.48   17.90
   1 -13  -3  214.78   17.60
  -1  13  -3  192.38   20.50
  -1 -13   3  293.17   55.29
  -1 -13   3  224.78   19.30
  -1 -13  -3  192.48   19.50
   1  13  -3  142.29   45.90
   1 -13   3  243.38   18.20
   1  13  -3  203.88   19.70
  -1 -13  -3  212.28   17.70
   1 -13   3  222.68   19.60
   1 -13  -4  263.07   22.20
  -1 -13   4  144.49   49.99
  -1 -13   4  262.27   20.10
  -1  13  -4  211.48   20.80
   1 -13  -4  265.07   19.80
   1 -13   4  280.87   23.40
   1  13  -4  175.38   53.09
  -1 -13  -4  249.88   19.80
   1 -13   4  263.87   20.00
   1  13  -4  218.58   21.60
   1 -13  -5   91.99   11.70
  -1 -13   5   98.59   12.60
   1 -13  -5  111.19   21.60
  -1  13  -5   87.89   13.00
  -1 -13  -5   94.89   11.90
   1  13  -5   81.29   12.90
  -1 -13  -5   93.49   14.20
   1 -13   5  106.09   12.50
  -1 -13   6  112.69   13.50
   1 -13  -6  132.89   17.10
   1 -13  -6  119.09   13.70
  -1  13  -6  133.49   16.70
  -1 -13  -6  111.69   20.60
   1 -13   6  113.39   13.60
   1  13  -6  115.09   16.90
   1 -13  -7  152.58   15.10
  -1  13  -7  113.49   16.30
   1  13  -7  175.38   19.70
  -1 -13  -7  122.29   15.30
   1 -13  -8   89.39   12.70
   1 -13  -8   68.29   11.30
  -1 -14   0    5.00    5.50
   1 -14   0   -4.90    6.80
   1 -14   0    1.70    4.30
  -1 -14   0   -6.70    6.90
   1 -14  -1  100.09   16.00
  -1 -14   1   85.89   11.30
   1 -14  -1  121.69   12.20
  -1 -14   1   88.39   12.70
  -1 -14  -1   76.39   11.40
   1 -14   1   96.79   12.00
  -1 -14  -1  119.79   15.10
   1 -14   1  120.99   13.90
  -1  14  -2   27.70    7.90
   1 -14  -2   27.10   14.30
   1 -14  -2   14.00    5.40
  -1 -14   2   28.80    7.80
   1 -14   2   26.20    9.20
   1  14  -2   22.50    8.10
  -1 -14  -2   20.00    9.10
  -1 -14  -2   20.70    6.50
   1 -14   2   19.60    5.80
  -1  14  -3   36.10    9.30
   1 -14  -3   24.00   10.10
  -1 -14   3   39.60    7.90
   1 -14  -3   27.70    7.30
   1 -14   3   46.60    8.40
   1  14  -3   34.00    9.60
  -1 -14  -3   54.19   11.00
  -1 -14  -3   27.10    7.00
   1 -14  -4   81.49   12.80
  -1 -14   4   44.00    8.70
   1 -14  -4   66.79   10.00
  -1  14  -4   50.29   11.00
   1 -14   4   50.99    9.00
  -1 -14  -4   81.99   14.60
   1  14  -4   59.49   11.60
  -1 -14  -4   74.69   13.60
   1 -14  -5   70.99   11.40
  -1 -14   5   71.19   12.20
   1 -14  -5   87.59   14.40
  -1  14  -5   55.19   11.90
   1 -14   5   67.79   13.70
   1  14  -5   95.59   13.70
  -1 -14  -5   75.69   10.40
   1 -14  -6   49.60   10.50
   1  14  -6   63.19   13.00
  -1 -14  -6   41.60    9.50
  -1  14  -7   20.20   14.10
  -1 -15   0  127.49   14.00
   1 -15   0  132.89   14.20
  -1 -15   1  136.89   14.40
   1 -15  -1  106.49   13.70
   1 -15   1  136.09   14.10
  -1 -15  -1  117.59   14.20
  -1 -15   2   58.19    9.70
   1 -15  -2   38.00    8.10
   1 -15   2   62.99   10.30
  -1 -15  -2   34.30    8.40
   1 -15  -3   11.80    6.30
  -1  15  -3   21.80    9.70
   1  15  -3   12.10    9.70
  -1 -15  -3   23.00    7.20
   1 -15  -4   39.00    9.00
  -1  15  -4   32.20   10.90
  -1 -15  -4   57.19   14.50
  -1  15  -5   28.20   11.50
   1  15  -5    9.70   11.30
  -1  15  -6   23.10   13.20
   1  16  -3   -2.30   11.60
  -1  16  -4    9.70   11.80
   1  16  -4  -10.10   20.50
  -1  16  -5  -11.10   13.10
   1  16  -5   -6.30   13.90
   1  17  -4   62.49   18.20
   2   0   0  162.38   11.50
  -2   0   0  148.89    8.80
   2   0   0  153.08    8.80
  -2   0   0  160.48    8.80
   2   0   0  149.59    8.80
   2   0   1 2712.53  155.18
  -2   0   1 2943.61  154.78
  -2   0   1 2891.81  157.08
  -2   0  -1 2510.85  155.18
   2   0   1 2879.01  160.18
   2   0  -1 2955.00  157.28
   2   0   2 3038.90  182.08
  -2   0  -2 3186.38  182.18
  -2   0   2 3314.17  181.68
   2   0   2 3400.26  189.88
  -2   0  -2 3213.28  189.68
   2   0  -2 3352.26  181.78
  -2   0   2 3623.04  186.38
   2   0  -2 3253.07  185.78
   2   0  -3 3349.06  190.48
   2   0   3 3308.37  184.58
  -2   0  -3 3499.85  195.88
  -2   0  -3 3248.27  184.58
   2   0  -3 3153.28  184.18
  -2   0   3 3457.25  184.18
  -2   0   4  298.77   17.40
   2   0   4  299.77   18.10
   2   0  -4  324.67   25.80
   2   0   4  307.07   18.00
   2   0  -4  251.07   25.50
  -2   0  -4  257.77   17.80
  -2   0  -4  314.07   29.90
   2   0  -4  263.27   17.70
  -2   0  -5  705.83   40.30
  -2   0   5  675.73   39.50
   2   0   5  672.33   40.20
  -2   0  -5  624.64   54.19
   2   0  -5  697.03   39.90
  -2   0   5  761.72   39.70
   2   0  -5  567.84   48.20
   2   0   5  681.43   40.10
  -2   0   6  285.87   17.80
  -2   0  -6  234.98   29.70
   2   0  -6  306.07   30.00
  -2   0  -6  280.07   18.70
   2   0   6  260.07   18.30
  -2   0  -6  340.67   43.20
   2   0  -6  286.07   18.40
   2   0   6  273.27   18.50
  -2   0   6  293.77   18.00
   2   0  -6  277.87   31.90
  -2   0   7 1577.44   92.19
   2   0   7 1823.42   93.29
  -2   0  -7 1561.04  111.09
   2   0  -7 1744.63  114.09
   2   0  -7 1467.95  106.79
   2   0   7 1714.73   93.39
  -2   0  -7 1636.74   93.39
   2   0  -7 1523.65   92.79
  -2   0   7 1691.63   92.59
  -2   0  -7 1459.75  113.99
   2   0  -8  247.48   35.50
  -2   0  -8  379.16   54.89
  -2   0   8  302.17   20.10
  -2   0   8  335.47   20.60
   2   0   8  310.57   20.90
  -2   0  -8  360.46   40.70
  -2   0  -8  303.17   22.10
   2   0   8  292.87   20.90
   2   0  -8  287.87   20.80
   2   0  -8  305.37   42.20
   2   0  -9  979.60   56.79
   2   0  -9  899.31   77.49
   2   0   9  939.81   56.59
  -2   0  -9  968.50   57.19
  -2   0  -9 1096.09   82.69
  -2   0  -9 1067.69   90.19
   2   0   9  911.51   56.19
  -2   0   9  844.12   55.39
   2   0 -10   -3.20   21.30
  -2   0 -10   44.60    7.90
   2   0  10   48.60    7.80
   2   0 -10   37.90    7.60
  -2   0 -10    1.80   25.90
  -2   0 -10   41.40   23.70
  -2   0  10   57.69    7.70
   2   0 -11  513.05   34.60
  -2   0 -11  458.75   38.20
   2   0  11  524.45   34.30
   2   0 -11  439.16   64.99
  -2   0 -11  576.74   72.59
  -2   0  11  545.85   33.70
  -2   0  12   10.10    6.30
  -2   1   0  209.58   13.50
  -2  -1   0  205.48   12.00
   2  -1   0  206.78   11.60
   2   1   0  205.48   12.00
   2   1   0  225.38   16.70
   2   1   1 1250.57   70.99
  -2   1  -1 1273.17   70.89
  -2  -1   1 1188.18   70.89
   2   1   1 1266.87   77.09
   2  -1  -1 1270.07   70.49
  -2   1   1 1295.57   70.49
   2  -1   1 1254.47   70.99
  -2  -1  -1 1263.37   71.09
   2   1  -1 1385.36   70.99
   2   1  -1 1293.87   74.99
  -2  -1  -1 1337.67   77.59
  -2  -1   2 1470.05   82.09
   2   1   2 1542.45   90.19
  -2   1  -2 1488.25   89.39
   2  -1  -2 1549.05   81.29
   2   1   2 1453.55   81.89
   2  -1  -2 1409.26   81.29
   2  -1  -2 1370.86   84.39
   2  -1  -2 1591.74   85.89
  -2   1  -2 1443.26   81.89
  -2  -1  -2 1480.15   81.89
  -2   1   2 1335.97   81.19
   2   1  -2 1558.34   87.19
   2  -1   2 1434.26   81.89
   2   1  -2 1513.85   81.79
  -2  -1  -2 1437.76   81.89
   2  -1  -3  212.58   20.50
   2   1   3  240.78   24.00
  -2   1  -3  254.57   15.80
  -2   1  -3  261.37   28.00
   2  -1  -3  292.07   20.90
  -2   1  -3  235.58   22.40
  -2  -1   3  264.37   21.90
  -2  -1   3  254.37   15.40
   2   1   3  269.17   15.70
   2  -1  -3  265.27   15.20
   2   1   3  274.97   15.80
  -2  -1  -3  265.77   15.80
  -2  -1  -3  276.37   25.70
  -2   1   3  237.38   15.00
   2   1  -3  248.38   21.50
   2   1  -3  228.78   15.40
   2  -1   3  259.97   15.80
   2  -1  -4  113.19   16.10
   2  -1  -4   94.59   13.90
  -2  -1   4  120.69    8.60
  -2   1  -4  127.09    9.00
   2   1   4  123.49    8.80
  -2   1  -4  184.18   29.90
   2  -1  -4  123.79    8.50
  -2   1  -4  190.08   30.30
   2   1   4  127.19   20.60
   2   1   4  129.49    9.00
  -2  -1   4  116.39   15.70
  -2   1   4  123.89    8.20
  -2   1   4  118.79    8.00
  -2  -1  -4  143.99   19.90
   2   1  -4  122.69    8.70
  -2  -1  -4  125.49    9.00
   2  -1   4  121.29    9.00
   2   1  -4  106.09   15.50
   2  -1  -5   97.89   15.80
  -2   1  -5  106.59    8.60
   2   1   5  145.79   25.20
   2  -1  -5  107.69    8.20
   2   1   5  105.79    8.40
   2  -1  -5  151.58   20.40
  -2   1  -5   91.69   19.30
  -2  -1   5  101.19    8.10
   2   1   5   92.09    8.10
   2   1  -5  118.59   20.20
   2   1  -5  110.39    8.40
   2  -1   5  111.79    8.60
  -2  -1  -5   94.49    8.30
  -2   1   5  114.99    7.70
  -2   1   5  112.59    7.90
   2  -1  -6   93.59   19.10
   2   1   6   61.69    6.40
  -2   1  -6   96.29   24.40
  -2  -1   6   64.79    6.20
   2  -1  -6   56.09    6.10
   2   1   6   76.69    6.70
   2  -1  -6   50.09   18.60
  -2   1  -6   59.79    6.60
  -2   1  -6   58.99   15.20
  -2  -1  -6   90.69   22.50
   2   1  -6   59.59    6.20
  -2  -1  -6   51.99    6.30
   2   1  -6  101.29   20.70
  -2   1   6   60.79    5.80
   2   1  -6   47.90   14.70
   2  -1   6   60.89    6.40
   2  -1  -7  176.08   13.10
   2   1   7  165.78   12.90
  -2   1  -7  232.48   39.50
  -2   1  -7  185.08   13.80
  -2   1  -7  151.38   29.40
   2  -1  -7  217.08   33.50
  -2  -1   7  193.38   13.10
   2   1   7  181.08   13.50
   2  -1  -7  145.89   24.60
  -2   1   7  159.98   12.50
  -2  -1  -7  134.69   30.30
   2  -1   7  181.48   14.90
   2   1  -7  176.08   34.10
  -2  -1  -7  191.88   13.90
   2   1  -7  176.88   13.30
   2   1  -7  195.88   29.40
  -2  -1  -7  220.48   33.90
   2  -1  -8  345.87   37.50
  -2  -1   8  253.67   18.90
  -2   1  -8  316.27   39.20
   2   1   8  271.77   19.60
   2  -1  -8  282.47   19.50
  -2  -1   8  237.28   18.90
   2  -1  -8  323.47   41.50
  -2   1  -8  424.66   58.59
  -2  -1  -8  419.26   57.49
   2  -1   8  296.47   19.90
  -2  -1  -8  242.48   19.50
   2   1  -8  430.16   56.89
  -2  -1  -8  335.07   38.90
   2   1  -8  308.37   20.10
   2   1  -8  299.07   36.80
   2  -1   8  307.07   20.20
  -2   1   8  261.87   18.80
  -2  -1   9  101.99    9.60
   2   1   9  101.79    9.80
  -2   1  -9   86.89   26.40
   2  -1  -9   80.59    9.60
   2  -1  -9  110.59   26.60
  -2   1  -9   72.69   27.30
  -2   1  -9   93.19    9.90
   2  -1  -9  109.39   53.79
  -2  -1   9   84.69    9.20
  -2  -1  -9  110.89   35.30
   2   1  -9   95.19    9.90
  -2  -1  -9   79.29   32.20
   2  -1   9   89.89    9.70
   2  -1   9   95.39    9.90
  -2   1   9   86.99    8.90
  -2  -1  -9   82.19    9.70
   2   1  -9   61.49   23.50
  -2   1 -10   38.70   27.20
   2   1  10   69.49    9.70
   2  -1 -10   59.59   25.80
  -2   1 -10   56.49    9.10
  -2  -1  10   49.20    7.80
  -2   1 -10   42.80   33.50
  -2  -1  10   57.09    8.00
   2  -1 -10   55.39    8.20
   2  -1  10   43.10    8.40
   2   1 -10   19.30   21.40
   2   1 -10   58.39    8.90
  -2  -1 -10   47.10   34.90
  -2   1  10   63.19    7.70
   2  -1  10   44.80    8.10
   2   1 -10   43.50   23.90
  -2  -1 -10   21.10   23.10
  -2  -1 -10   58.79    8.90
  -2   1 -11    6.20    5.50
   2   1  11   14.20    5.40
   2  -1 -11    6.50    5.60
  -2   1 -11  -18.60   33.90
  -2  -1  11    8.80    5.10
   2  -1 -11    7.30   28.90
   2  -1  11   11.80    6.30
  -2   1  11    6.50    4.90
   2   1 -11   -7.50   28.50
   2  -1  11   -1.10    5.20
  -2  -1 -11   -6.70   29.90
   2   1 -11    7.10    7.50
  -2  -1  12   22.80    7.00
   2  -1 -12   36.00   13.10
  -2   1  12   20.50    7.30
  -2  -2   0  823.22   47.40
  -2   2   0  878.61   46.50
   2  -2   0  834.62   49.00
   2  -2   0  827.12   46.70
  -2   2   0  861.91   49.20
   2   2   0  812.92   47.00
  -2  -2   0  821.52   47.00
   2   2   0  869.81   47.60
   2  -2  -1 6053.99  323.17
   2   2   1 5920.41  329.57
  -2   2  -1 5709.73  320.97
  -2  -2   1 5606.44  326.57
  -2   2  -1 6243.48  325.87
   2   2  -1 6152.78  327.77
   2  -2   1 5484.55  320.97
  -2   2   1 6046.59  323.07
   2  -2   1 5361.66  325.27
  -2  -2  -1 5733.63  329.27
   2   2   2  932.31   63.59
   2  -2  -2  922.11   53.69
  -2  -2   2  925.31   49.60
  -2   2  -2  884.21   49.50
   2  -2  -2  844.52   49.00
  -2   2  -2  911.51   58.29
  -2  -2   2  877.41   55.89
   2   2   2  852.61   49.50
   2  -2   2  888.01   49.60
  -2  -2  -2  876.81   49.60
   2   2  -2  787.92   49.40
  -2  -2  -2  850.21   58.69
  -2   2   2  901.81   53.09
  -2   2   2  877.91   49.00
  -2  -2   3 2834.42  169.78
  -2  -2   3 3053.29  161.58
   2   2   3 2981.20  173.18
   2   2   3 2874.51  161.48
   2  -2  -3 3050.79  160.98
  -2   2  -3 2895.61  162.28
   2  -2  -3 3116.29  160.88
  -2   2  -3 2994.30  170.88
   2  -2  -3 2681.63  167.78
   2  -2   3 2888.71  161.68
   2   2  -3 2579.14  168.78
  -2  -2  -3 3007.50  174.28
  -2   2   3 3130.39  168.18
  -2  -2  -3 2940.81  161.58
  -2  -2  -3 2866.71  161.58
  -2   2   3 2802.52  160.88
   2   2  -3 2765.62  161.48
  -2  -2   4   60.49    6.00
   2  -2  -4   79.19    5.80
   2   2   4   75.59    6.30
   2  -2  -4  101.09   16.20
  -2  -2   4   67.69   14.20
  -2   2  -4  109.49   18.20
   2   2   4  123.79   21.20
  -2   2  -4   93.09    6.90
   2   2  -4   92.79   16.30
   2   2  -4   90.89    6.70
   2  -2   4   67.49    6.40
  -2  -2  -4  113.19   20.00
  -2   2   4   65.29    5.50
  -2  -2   5 1532.75   89.69
  -2   2  -5 1638.24   90.19
   2  -2  -5 1615.24   99.39
  -2  -2   5 1700.13  103.79
   2  -2  -5 1583.34   89.39
  -2   2  -5 1640.74  103.79
   2   2   5 1590.94  105.59
   2   2   5 1530.25   89.79
  -2  -2  -5 1642.94   89.99
  -2   2   5 1496.15   88.99
   2  -2   5 1541.45   89.99
  -2  -2  -5 1663.73  108.19
   2   2  -5 1548.45   89.89
   2   2  -5 1610.24  102.29
  -2   2  -6   19.60   13.50
  -2   2  -6   14.60    3.70
   2  -2  -6   15.40    3.40
   2   2   6   21.80   13.80
  -2  -2   6   17.10    3.70
   2  -2  -6    5.20   11.00
  -2   2  -6   19.10   13.50
   2   2   6   21.80    4.50
   2  -2  -6   25.80   14.40
  -2  -2  -6   21.00    4.00
  -2   2   6   20.80    3.50
   2  -2   6   18.50    4.00
  -2  -2  -6    8.00   14.00
   2   2  -6   15.60   11.60
   2   2  -6   14.40    3.50
   2  -2  -7  881.21   70.09
   2   2   7 1004.20   57.99
  -2   2  -7  999.30   58.29
   2  -2  -7  949.60   57.39
  -2   2  -7  944.61   79.79
  -2  -2   7 1062.79   57.89
  -2   2  -7 1082.99   76.99
   2  -2  -7  864.01   74.59
   2   2  -7 1009.30   78.09
  -2  -2  -7 1080.69   82.69
   2   2  -7  947.51   57.79
  -2  -2  -7 1010.50   58.09
   2   2  -7  934.81   73.29
   2  -2   7  965.80   57.89
  -2   2   7 1029.20   57.09
  -2   2  -8   18.00   17.80
  -2   2  -8   24.30    5.40
  -2  -2   8   11.30    4.00
   2   2   8   17.20    4.20
  -2   2  -8   39.80   20.20
   2  -2  -8   18.60    4.50
   2  -2  -8   12.60   20.10
   2  -2  -8   11.20   15.40
  -2   2   8   10.90    3.70
  -2  -2  -8   21.10   20.40
   2   2  -8   13.00   17.30
   2   2  -8   16.10    5.30
   2   2  -8   25.90   16.40
   2  -2   8   18.10    4.90
  -2  -2  -8   11.70    4.40
  -2  -2  -8   49.10   19.10
  -2   2  -9  770.32   75.79
  -2  -2   9  753.72   43.30
  -2   2  -9  702.63   44.00
  -2  -2   9  652.23   43.00
   2  -2  -9  645.94   43.20
   2   2   9  710.93   43.50
   2  -2  -9  684.03   62.79
   2   2  -9  651.13   64.49
  -2  -2  -9  803.32   68.69
   2   2  -9  726.73   44.00
  -2  -2  -9  733.43   44.20
  -2   2 -10   97.69   44.80
   2  -2 -10  102.09   10.90
   2   2  10   86.49   10.40
  -2   2 -10   92.39   10.90
   2  -2 -10  114.29   29.30
  -2   2 -10   92.79   34.00
   2  -2  10   76.69   10.60
  -2  -2 -10  112.89   11.80
   2   2 -10   92.09   11.20
   2   2 -10   55.39   22.80
  -2  -2 -10   73.69   34.10
   2  -2  10   79.79   10.80
  -2   2  10  100.29    9.50
  -2  -2 -10   98.39   31.40
   2  -2 -11  306.57   22.90
   2   2  11  326.27   23.10
  -2  -2  11  283.07   22.10
  -2   2 -11  304.67   23.60
  -2   2 -11  284.17   56.29
  -2  -2  11  317.67   22.60
   2   2 -11  292.87   79.79
  -2   2  11  285.07   21.60
   2  -2  11  292.27   23.50
   2   2 -11  310.77   27.20
   2  -2  11  306.17   23.20
   2  -2 -12   17.00    7.60
  -2  -2  12   27.90    8.90
  -2   2  12   31.20    7.30
   2   3   0 2378.16  135.79
  -2  -3   0 2552.04  136.29
  -2   3   0 2596.74  139.99
   2  -3   0 2505.45  135.49
  -2  -3   0 2431.46  135.79
   2  -3   0 2338.47  139.09
  -2  -3   0 2380.46  143.69
  -2   3   0 2423.76  135.39
   2  -3  -1  827.32   48.40
  -2  -3   1  779.82   44.90
   2  -3  -1  821.22   44.70
  -2   3  -1  792.52   44.90
  -2   3  -1  875.11   50.79
  -2  -3   1  789.82   52.09
  -2  -3   1  741.33   45.20
   2  -3   1  785.62   50.19
  -2  -3  -1  806.42   45.70
   2  -3   1  775.72   44.90
   2   3  -1  760.62   45.40
  -2   3   1  858.11   49.60
  -2  -3  -1  780.72   45.10
   2  -3  -2  168.68   10.60
  -2  -3   2  175.78   17.70
   2   3   2  169.28   11.00
  -2   3  -2  168.98   11.00
  -2  -3   2  183.18   11.20
   2   3   2  182.88   20.60
   2  -3  -2  142.49   15.00
   2   3  -2  163.28   11.20
   2  -3   2  192.38   17.90
   2   3  -2  167.08   17.90
   2  -3   2  188.48   11.20
  -2   3   2  178.28   10.60
  -2  -3  -2  165.78   11.00
  -2   3   2  194.08   15.80
  -2  -3  -2  165.78   20.10
  -2   3  -3   97.69    7.20
   2  -3  -3   93.59    6.50
   2  -3  -3  100.49   13.70
   2   3   3   89.09    6.90
  -2  -3   3  116.79   20.80
  -2   3  -3   81.39   13.90
  -2  -3   3   86.19    7.00
   2   3   3   75.69   15.40
  -2   3   3   95.59   14.00
   2  -3   3   96.19    7.20
  -2  -3  -3   74.99   15.10
  -2   3   3   93.89    6.50
   2  -3   3  123.69   21.00
  -2  -3  -3   89.59    7.10
   2   3  -3  111.49    7.50
   2   3   4  197.88   13.30
  -2   3  -4  217.18   23.80
  -2  -3   4  204.88   13.50
   2  -3  -4  213.48   22.60
   2   3   4  249.88   26.40
  -2  -3   4  190.18   22.70
   2  -3  -4  209.38   12.90
   2  -3  -4  206.98   12.70
  -2   3  -4  193.58   13.50
  -2  -3  -4  175.58   27.40
  -2  -3  -4  196.88   13.40
   2   3  -4  157.38   21.20
   2   3  -4  192.78   13.50
  -2   3   4  234.58   22.00
  -2   3   4  200.88   12.70
   2  -3   4  206.48   13.70
  -2  -3  -4  198.78   13.30
   2  -3  -5  423.06   38.40
   2   3   5  495.05   42.40
  -2   3  -5  396.66   38.00
   2   3   5  444.06   26.20
  -2   3  -5  443.86   26.50
  -2  -3   5  399.46   26.10
  -2   3  -5  408.36   40.90
  -2  -3   5  392.06   38.20
   2  -3  -5  431.86   25.60
   2   3  -5  438.96   26.40
  -2  -3  -5  501.15   44.60
   2  -3   5  441.46   26.50
   2   3  -5  418.76   37.80
  -2   3   5  435.86   25.40
  -2  -3  -5  426.96   26.20
  -2  -3  -5  366.86   26.00
  -2   3  -6   72.49    7.30
  -2   3  -6   60.69   18.10
   2  -3  -6   86.79   19.70
   2  -3  -6   87.09   18.70
  -2   3  -6   54.89   16.90
   2  -3  -6   66.59    6.60
  -2  -3   6   71.09    7.20
   2   3   6   74.39    7.10
  -2   3   6   75.89    6.40
   2   3  -6  128.49   27.30
  -2  -3  -6   64.29    7.10
   2   3  -6   66.69    7.10
   2  -3   6   68.49    7.60
   2  -3  -7   12.20   13.00
   2  -3  -7   36.10   17.60
  -2   3  -7   34.20   15.90
   2   3   7   -1.20   16.20
  -2   3  -7   20.00    4.70
   2  -3  -7   18.00    4.10
  -2   3  -7   -0.70   15.70
   2   3  -7   23.00    4.80
  -2  -3  -7   -4.10   15.60
   2  -3   7   22.30    5.20
  -2   3   7   22.70    4.20
  -2  -3  -7   13.70    4.10
  -2   3  -8  102.39   27.40
  -2   3  -8   86.99    9.60
  -2   3  -8   93.39   30.80
   2  -3  -8   70.99    8.30
  -2  -3   8   78.19    9.00
   2  -3  -8  127.39   33.40
   2  -3  -8  120.99   26.60
   2   3   8   75.99    8.40
  -2  -3  -8   74.09   26.70
   2   3  -8   96.49    9.60
   2   3  -8   51.39   23.90
  -2   3   8   69.59    7.60
   2  -3   8   77.89    9.30
  -2  -3  -8  115.29   15.60
   2   3  -8   85.79   24.00
  -2  -3   9   82.29    9.20
   2  -3  -9   73.39    8.80
  -2   3  -9   84.39   34.60
  -2   3  -9   98.59   29.20
   2  -3  -9  112.39   34.60
   2  -3  -9   75.09   24.60
  -2   3  -9   68.89    9.50
   2   3   9   61.39    8.10
  -2   3   9   66.09    7.80
  -2  -3  -9   76.49    9.20
   2   3  -9   70.69    9.10
  -2  -3  -9   49.10   21.80
   2  -3   9   74.29   14.30
   2   3  -9   52.69   21.00
  -2  -3  10   -1.20    5.00
   2  -3 -10   -0.60    4.10
  -2   3 -10   -4.20    4.30
   2  -3 -10   13.20   21.50
   2   3  10   -0.90    4.00
  -2   3 -10   36.10   28.40
  -2   3  10    4.90    3.30
   2   3 -10   -3.40   25.10
   2   3 -10   -2.80    4.20
  -2  -3 -10    9.00   24.80
   2   3 -10  -17.50   33.10
  -2  -3 -10    7.30    4.70
   2   3  11   16.20    6.20
   2  -3 -11    9.30    5.60
  -2  -3  11    4.80    5.80
  -2   3 -11   34.50   40.00
  -2   3 -11    6.80    5.70
  -2  -3 -11   19.50    7.10
   2  -3  11    9.20    7.30
  -2   3  11   12.00    5.10
   2   3 -11    4.90    5.40
   2  -3 -12   13.80    9.30
  -2  -3  12    5.10    7.70
  -2   3  12   24.90    7.30
  -2  -4   0  156.08   10.30
  -2   4   0  193.68   16.50
   2  -4   0  170.68   10.30
   2   4   0  157.78   11.10
  -2   4   0  149.79   10.00
  -2  -4   0  155.38   17.80
   2  -4   0  187.88   15.40
   2   4   0  166.48   19.40
   2   4   0  160.58   10.30
  -2  -4   0  144.09   10.70
  -2  -4   1 2442.86  133.89
  -2  -4   1 2413.96  134.29
   2  -4  -1 2411.46  138.79
   2  -4  -1 2414.86  133.69
  -2   4  -1 2382.26  133.79
   2  -4  -1 2385.16  133.59
   2   4   1 2500.85  146.99
  -2   4  -1 2331.87  140.49
   2   4   1 2505.65  134.09
  -2  -4  -1 2408.26  133.99
   2  -4   1 2312.57  140.39
  -2  -4  -1 2333.77  144.89
  -2   4   1 2506.25  140.89
   2  -4   1 2388.16  133.79
  -2  -4  -1 2506.75  134.79
   2   4  -1 2313.47  134.39
   2  -4  -2  481.05   28.30
  -2  -4   2  514.05   38.10
   2   4   2  471.85   40.10
  -2   4  -2  491.95   36.60
  -2   4  -2  461.35   28.60
   2  -4  -2  494.25   35.10
  -2  -4   2  492.45   28.90
   2   4   2  472.95   28.60
  -2   4   2  481.15   28.20
  -2   4   2  575.84   36.30
   2   4  -2  498.55   29.10
  -2  -4  -2  496.65   28.90
  -2  -4  -2  453.35   39.80
   2   4  -2  453.25   38.50
   2  -4   2  512.95   28.80
  -2   4  -3 2198.58  119.59
   2   4   3 2090.99  119.39
   2  -4  -3 2073.09  127.99
   2  -4  -3 2117.09  118.89
  -2  -4   3 2035.00  130.19
   2   4   3 2117.69  133.49
  -2  -4   3 2185.08  119.69
  -2   4  -3 2191.98  130.39
  -2  -4  -3 2115.99  119.39
  -2   4   3 2078.09  118.79
  -2   4   3 2257.07  127.69
   2   4  -3 2163.58  119.69
   2  -4   3 2099.19  119.59
  -2  -4  -3 2265.07  135.49
   2  -4   3 2073.69  130.29
  -2  -4   4  143.59    9.60
  -2   4  -4  115.79    9.30
   2   4   4  116.29    8.90
   2  -4  -4  103.09    8.40
   2  -4  -4   95.19   17.90
  -2  -4   4  123.09   19.50
  -2   4  -4  131.09   21.30
   2   4   4  180.28   27.20
   2  -4   4  116.39   19.70
   2  -4   4  126.79    9.40
  -2   4   4  131.79   17.40
   2   4  -4  115.19    9.20
  -2  -4  -4  115.19   21.00
  -2  -4  -4  105.89    8.90
  -2   4   4  128.39    8.40
   2   4  -4  114.09   20.60
  -2   4  -5 2370.26  128.69
   2  -4  -5 2263.57  148.29
  -2  -4   5 2360.86  144.49
   2  -4  -5 2393.06  127.89
   2   4   5 2235.68  128.19
  -2  -4   5 2357.96  128.69
  -2   4  -5 2353.56  144.19
   2  -4  -5 2194.48  127.49
   2   4   5 1989.90  143.59
   2  -4   5 2258.07  128.69
   2   4  -5 2385.06  128.79
  -2  -4  -5 2388.16  149.39
  -2  -4  -5 2137.49  128.09
  -2  -4  -5 2414.86  128.69
  -2   4   5 2228.78  127.59
   2   4  -5 2192.38  143.09
   2  -4  -6   43.00   16.00
  -2   4  -6   40.80    6.10
   2  -4  -6   46.20    5.80
   2   4   6   54.49    6.80
  -2  -4   6   54.09    6.70
  -2   4  -6   72.09   20.10
  -2   4  -6   57.09   32.40
   2   4   6   75.19   22.20
  -2  -4   6   40.30   17.40
   2  -4   6   56.79    7.30
  -2   4   6   51.39    5.20
  -2  -4  -6   43.00    6.00
  -2  -4  -6    5.90   16.00
   2   4  -6   37.70    5.80
   2   4  -6   21.60   13.00
  -2  -4  -6   32.30    5.60
   2  -4  -7 1479.85   97.39
   2  -4  -7 1400.06   82.19
  -2   4  -7 1280.17  105.19
  -2   4  -7 1506.95  103.89
  -2   4  -7 1520.55   83.49
   2  -4  -7 1221.68  101.09
  -2  -4   7 1374.86   82.89
   2   4   7 1440.06   82.69
   2   4  -7 1592.54   83.59
   2   4  -7 1564.04  104.09
  -2  -4  -7 1372.76   82.79
  -2  -4  -7 1477.45  109.69
   2  -4   7 1470.05   83.49
  -2   4   7 1399.06   81.79
  -2   4  -8   42.00   23.30
   2  -4  -8   24.90    5.30
  -2   4  -8   18.00   18.20
   2  -4  -8   71.39   20.80
   2   4   8   21.20    5.00
  -2   4  -8   29.80    6.20
  -2  -4   8   26.70    6.10
   2   4   8   57.19   23.40
   2  -4   8   36.50    7.80
  -2  -4  -8    8.90   23.70
  -2   4   8   32.20    5.40
   2   4  -8   19.20   18.20
  -2  -4  -8   21.00    6.10
   2   4  -8   23.00    5.40
  -2   4  -9  413.16   27.20
   2  -4  -9  423.76   58.19
   2  -4  -9  457.55   53.29
   2  -4  -9  413.36   26.30
  -2   4  -9  374.96   52.19
  -2  -4  -9  384.46   26.50
  -2  -4  -9  401.66   62.49
  -2   4   9  343.37   24.80
   2  -4   9  382.46   26.90
   2   4  -9  370.76   26.60
   2   4  -9  416.86   52.29
   2  -4 -10   -3.20   31.20
  -2   4 -10    0.00   28.30
  -2   4 -10   -1.40    4.40
   2  -4 -10    8.00    4.70
  -2  -4  10   -0.50    5.00
   2   4  10    2.80    4.50
   2  -4  10    4.60    5.70
   2   4 -10    5.20    5.30
  -2  -4 -10   -1.90    4.20
   2   4 -10  -20.90   32.30
  -2  -4 -10   30.10   25.10
   2   4 -10    2.20   35.50
  -2   4  10    1.40    3.30
  -2   4 -11  407.46   76.89
   2   4  11  325.57   24.70
  -2  -4  11  384.86   25.60
   2  -4 -11  360.96   25.00
  -2   4 -11  319.37   25.20
  -2  -4  11  314.67   24.70
  -2   4  11  331.77   23.70
   2   4 -11  299.17   25.10
  -2  -4 -11  327.87   25.30
  -2   4  12   13.10    6.80
  -2  -5   0   71.09    6.50
   2  -5   0   73.99    5.90
  -2   5   0   74.89   13.40
  -2   5   0   70.19    5.70
   2   5   0  108.69   22.50
  -2  -5   0   79.99    6.10
  -2  -5   0   69.89   15.10
   2  -5   0   74.79    6.40
   2   5   0   74.39    6.00
   2  -5   0   72.29   11.60
   2   5   1  200.98   13.10
  -2  -5   1  201.48   13.50
  -2  -5   1  219.28   13.20
  -2   5  -1  212.28   13.20
   2  -5  -1  195.38   12.90
  -2   5  -1  199.48   20.50
   2  -5  -1  198.08   13.50
   2  -5  -1  202.88   18.70
   2   5   1  194.58   25.10
  -2  -5   1  205.68   22.00
  -2  -5  -1  202.98   13.10
   2   5  -1  202.98   23.60
   2  -5   1  192.78   19.80
  -2  -5  -1  180.28   22.50
   2  -5   1  205.98   13.00
  -2  -5  -1  201.38   13.90
  -2   5   1  203.28   21.10
   2   5  -1  215.98   14.00
   2   5   2  949.51   54.29
   2   5   2  957.70   68.99
  -2   5  -2  985.40   54.89
  -2  -5   2  945.11   54.29
  -2   5  -2  969.40   64.29
  -2  -5   2  963.60   54.69
   2  -5  -2  991.90   62.29
   2  -5   2  916.31   54.29
  -2   5   2  897.41   53.89
  -2   5   2  920.41   62.89
  -2  -5  -2  974.70   55.29
   2   5  -2  982.90   54.99
  -2  -5  -2  982.70   54.49
  -2  -5  -2  948.61   68.09
   2  -5   2  875.41   63.29
   2  -5  -3  119.39   19.20
   2   5   3  101.49    7.80
   2  -5  -3  108.39    7.60
  -2   5  -3   98.89    7.90
  -2  -5   3  100.69    8.30
   2   5   3   89.49   18.50
   2   5  -3   98.99    8.30
  -2  -5  -3   91.89   17.90
  -2  -5  -3   99.19    7.90
  -2   5   3   96.19    7.30
  -2   5   3  120.89   16.40
   2  -5   3   94.59   17.60
   2  -5   3   91.39    8.10
   2   5  -3  124.59   22.00
   2  -5  -4   26.00    3.90
  -2  -5   4   31.20    4.70
   2  -5  -4   17.40   11.00
  -2  -5   4   14.60    9.50
  -2   5  -4   18.40   10.40
   2   5   4   50.09   17.20
  -2   5  -4   16.90    3.70
   2   5   4   26.40    4.30
   2  -5   4   15.70   10.40
  -2   5   4   29.70    3.80
  -2  -5  -4   20.70    3.50
   2  -5   4   16.80    3.80
  -2  -5  -4   17.80   14.30
  -2   5   4   22.10   10.70
   2   5  -4    7.60    9.40
   2   5  -4   20.70    4.00
   2  -5  -5   74.89    7.00
   2   5   5   86.49    7.60
  -2   5  -5  123.69   22.70
  -2  -5   5   90.79    8.20
  -2  -5   5  120.89   24.80
  -2   5  -5   78.79    8.10
   2  -5  -5  110.49   21.70
   2   5   5   62.09   18.20
  -2   5   5   77.29    6.80
  -2  -5  -5   86.09    7.70
   2  -5   5   85.49   18.30
   2  -5   5   75.99    7.90
  -2  -5  -5   67.09   20.70
  -2   5   5   73.89   16.80
   2   5  -5   82.59    8.00
   2   5  -5   92.69   25.60
  -2  -5  -5   91.59    7.90
   2  -5  -6    6.90    3.00
  -2  -5   6   10.90    3.90
   2  -5  -6   12.00    3.40
  -2   5  -6    6.20    3.40
   2   5   6    3.70    2.80
   2   5   6   20.40   15.70
  -2   5  -6    6.20   12.80
   2  -5  -6   17.30   16.70
  -2  -5   6    0.80   13.20
  -2   5   6    0.30   11.30
   2   5  -6   11.20    3.90
  -2  -5  -6    0.10   16.20
   2   5  -6   -0.30   14.20
   2  -5   6    7.70    3.40
  -2  -5  -6    5.20    3.20
  -2   5   6    9.80    2.90
  -2  -5  -6    7.10    3.20
  -2  -5   7  114.99   30.00
   2   5   7  126.99   29.00
   2   5   7   86.49    8.80
  -2   5  -7   90.49   25.90
  -2   5  -7   98.99   26.00
   2  -5  -7   93.09   26.80
  -2   5  -7   86.29   12.00
  -2  -5   7  102.69    9.90
   2  -5  -7   69.19    8.00
   2   5  -7   98.39   25.30
  -2  -5  -7  135.89   35.60
   2  -5   7   93.29   10.20
  -2   5   7   78.79    7.80
  -2  -5  -7   80.99    8.90
   2  -5  -8  162.88   38.20
   2  -5  -8  238.38   32.80
  -2  -5   8  213.58   15.70
   2   5   8  189.98   14.30
  -2   5  -8  191.98   35.50
  -2   5  -8  187.08   15.20
   2  -5  -8  164.58   13.80
   2   5   8  213.68   39.70
  -2   5   8  182.08   13.60
   2   5  -8  170.28   14.90
  -2  -5  -8  148.49   14.20
   2   5  -8  151.58   33.30
  -2  -5   9   76.19   10.10
  -2   5  -9   95.09   37.10
  -2   5  -9   74.19    9.80
  -2   5  -9  190.98   65.99
   2  -5  -9   69.09   23.00
   2  -5  -9   73.49    9.40
   2  -5   9   91.09   12.60
   2   5  -9   37.40   23.80
  -2  -5  -9   60.59    9.10
   2   5  -9   51.29    8.60
  -2   5   9   64.99    7.90
  -2  -5  -9   46.90   31.00
   2  -5 -10   55.69   26.70
  -2   5 -10   36.50    8.50
   2   5  10   43.10   12.00
  -2  -5  10   64.29   10.20
  -2   5 -10   64.39   36.30
   2  -5 -10   44.90    8.00
   2   5 -10    2.60   33.40
   2  -5  10   57.19    9.50
  -2  -5 -10   -8.90   26.40
  -2  -5 -10   33.30    7.50
   2   5 -10   44.20    8.80
   2   5 -10   45.20   38.80
   2  -5 -11   28.60    8.40
  -2   5 -11   30.60   10.80
  -2   5  11   50.49    8.40
  -2  -5 -11   40.00    9.10
   2   5 -11   34.30    9.70
  -2   5  12   15.90    8.10
   2  -6   0   78.79    6.30
   2  -6   0   67.99    6.20
  -2  -6   0   78.99    6.40
   2   6   0   72.59   18.70
   2   6   0   70.09    6.20
   2  -6   0   97.19   13.90
  -2   6   0   74.39    6.20
   2   6   0   75.99    7.40
  -2  -6   0   62.09    6.60
  -2   6   0   94.79   16.40
  -2  -6   0   54.29   12.60
  -2  -6   1 1093.29   65.79
   2  -6  -1 1146.49   65.39
   2  -6  -1 1103.39   72.89
   2   6   1 1173.38   65.59
   2  -6  -1 1180.18   65.29
  -2   6  -1 1157.98   76.19
   2   6   1 1154.58   81.99
  -2  -6   1 1168.58   65.59
  -2   6  -1 1150.08   65.59
  -2  -6  -1 1156.28   66.29
   2  -6   1 1203.98   75.29
  -2  -6  -1 1146.99   78.99
   2  -6   1 1174.68   65.49
   2   6  -1 1098.79   66.29
  -2   6   1 1144.49   76.59
  -2  -6  -1 1171.48   65.59
   2  -6  -2  214.88   22.20
  -2  -6   2  251.87   26.70
   2  -6  -2  224.98   14.60
  -2   6  -2  230.58   14.90
  -2  -6   2  210.68   14.50
   2   6   2  204.98   14.40
  -2   6  -2  285.07   26.80
  -2  -6   2  217.88   14.90
   2   6   2  228.28   29.10
   2  -6  -2  231.98   14.30
  -2  -6  -2  233.58   15.70
  -2  -6  -2  224.28   27.10
  -2   6   2  198.18   14.10
   2   6  -2  219.58   15.30
  -2  -6  -2  249.78   14.90
   2  -6   2  203.08   14.40
   2   6  -2  245.18   28.20
   2  -6   2  215.28   24.00
  -2   6   2  182.08   23.20
  -2   6  -3 2100.89  120.99
   2   6   3 2259.17  120.99
  -2  -6   3 2232.98  121.29
   2  -6  -3 2071.59  120.39
   2  -6  -3 2023.00  131.09
  -2  -6   3 2318.87  136.49
  -2   6  -3 2109.99  134.09
  -2  -6  -3 2141.99  120.89
  -2   6   3 2207.08  132.79
   2  -6   3 2310.67  121.29
   2   6  -3 2027.90  121.29
   2  -6   3 2205.58  134.99
  -2  -6  -3 1917.51  136.79
   2   6  -3 2125.59  136.59
  -2   6   3 2194.78  120.39
   2  -6  -4  210.28   13.50
  -2   6  -4  211.18   27.20
  -2  -6   4  206.58   14.50
  -2   6  -4  188.48   14.00
  -2  -6   4  153.48   26.10
   2   6   4  245.18   31.40
   2  -6  -4  205.28   26.20
   2   6   4  181.58   13.60
  -2  -6  -4  199.78   13.90
   2  -6   4  184.48   14.00
  -2  -6  -4  187.28   45.10
  -2   6   4  176.98   23.80
  -2   6   4  201.38   13.30
   2  -6   4  237.08   28.50
   2   6  -4  212.98   14.60
   2  -6  -5  942.41   55.39
  -2   6  -5 1003.60   73.99
   2   6   5 1032.10   56.19
  -2   6  -5  896.31   56.09
   2  -6  -5  878.61   70.69
  -2  -6   5  929.71   57.29
  -2  -6   5  987.80   74.49
   2   6   5  980.80   75.79
  -2  -6  -5  863.41   75.79
  -2  -6  -5  941.41   56.09
   2   6  -5  858.31   72.49
   2   6  -5  949.60   56.49
  -2   6   5 1007.00   55.39
  -2   6   5  966.90   69.49
   2  -6   5  990.00   56.69
   2  -6   5 1117.79   77.09
   2  -6  -6  245.38   35.20
   2   6   6  249.97   40.40
   2   6   6  197.38   15.20
   2  -6  -6  227.18   15.20
   2  -6  -6  218.38   15.00
  -2  -6   6  210.78   16.10
  -2  -6   6  223.08   37.00
  -2   6  -6  252.97   33.70
  -2   6  -6  205.88   15.80
  -2  -6  -6  224.58   15.70
  -2  -6  -6  236.38   16.10
   2  -6   6  329.37   61.39
  -2   6   6  237.48   30.90
   2   6  -6  221.38   16.20
  -2   6   6  190.18   14.50
  -2  -6  -6  220.68   39.70
   2  -6   6  183.28   15.80
  -2  -6   7  701.53   43.30
  -2   6  -7  709.13   43.30
  -2   6  -7  669.53   64.29
   2   6   7  723.23   66.79
   2  -6  -7  741.83   42.20
   2  -6  -7  756.82   42.40
   2   6   7  684.33   42.50
  -2  -6   7  944.11   94.59
  -2  -6  -7  615.74   42.50
  -2  -6  -7  709.83   72.09
  -2   6   7  634.24   41.40
   2   6  -7  731.03   43.50
  -2  -6  -7  698.93   42.70
  -2   6   7  684.23   59.59
   2   6   8  151.38   35.40
   2  -6  -8  162.58   13.50
  -2   6  -8  261.07   57.59
  -2  -6   8  149.39   34.30
   2  -6  -8  174.08   37.70
   2   6   8  149.49   13.50
  -2   6  -8  183.28   37.40
  -2   6  -8  174.28   14.90
   2   6  -8  195.78   40.70
   2  -6   8  190.28   15.60
  -2   6   8  178.88   13.20
  -2  -6  -8  154.18   13.80
  -2  -6  -8  139.39   41.60
   2   6  -8  172.38   15.00
   2  -6  -9  144.99   12.90
  -2   6  -9   94.19   35.00
  -2  -6   9  146.49   15.70
   2   6   9  127.79   12.70
  -2   6  -9  132.99   14.00
  -2   6  -9  159.28   46.70
   2  -6  -9  126.49   29.90
  -2  -6  -9  138.99   13.40
   2   6  -9  130.59   13.60
  -2   6   9  135.69   11.70
   2   6  -9   84.59   35.60
   2  -6   9  150.68   15.20
  -2   6 -10   35.70    9.30
   2  -6 -10    4.20   29.10
   2  -6 -10   37.40    7.30
   2   6  10   33.80    7.40
  -2   6 -10   11.50   34.60
  -2  -6  10   30.80    8.30
  -2  -6 -10   21.50    6.70
   2   6 -10   38.50   37.70
   2   6 -10   34.60    8.30
   2   6 -10   27.70   51.79
   2  -6 -11  139.79   22.00
  -2  -6 -11  164.48   16.40
  -2   6  11  151.18   16.30
   2   7   0    3.70    2.90
  -2  -7   0    3.30    1.80
  -2   7   0   -0.80    9.60
   2  -7   0    1.20    2.20
   2  -7   0   -3.30    7.90
  -2   7   0    0.10    2.10
   2  -7   0    1.90    1.90
  -2  -7   0    3.40    8.10
   2   7   0    5.40   17.50
  -2  -7   0    3.60    2.60
   2  -7  -1   77.09    7.10
   2   7   1   86.29    7.30
  -2   7  -1  113.09   20.50
  -2  -7   1   90.49    8.00
   2  -7  -1   89.59    7.60
  -2  -7   1   83.19    7.30
   2   7   1   80.09   21.30
  -2   7  -1  100.69    8.00
   2  -7  -1   77.49   15.80
  -2  -7   1   76.69   18.40
  -2   7   1   97.49   20.50
   2   7  -1   91.59    8.60
   2  -7   1   74.49    7.10
  -2  -7  -1   54.49   14.50
  -2  -7  -1   92.49    7.50
   2  -7   1   89.89    7.60
  -2  -7  -1   72.59    8.00
   2   7  -1  120.49   29.50
  -2  -7   2   25.70    4.40
  -2   7  -2   34.00   13.00
  -2   7  -2   36.60    5.20
   2   7   2   33.10    5.10
   2  -7  -2   38.50    4.60
  -2  -7   2   49.00   15.40
   2  -7  -2   43.50    5.40
   2  -7  -2   38.60   11.60
   2   7   2   36.10   18.00
  -2  -7   2   27.50    4.70
   2  -7   2   23.50   10.30
  -2   7   2   33.30    4.30
  -2  -7  -2   32.00    5.40
   2   7  -2   20.50   12.80
   2  -7   2   30.30    4.60
  -2  -7  -2   42.90   16.60
  -2   7   2   38.80   13.20
  -2  -7  -2   45.00    5.70
   2   7  -2   36.80    5.70
  -2  -7   3   21.40    3.90
  -2  -7   3   23.60    4.80
   2   7   3    7.60   15.40
   2  -7  -3   49.50   14.50
  -2  -7   3   34.30   18.40
   2  -7  -3   26.90    4.40
  -2   7  -3   29.20    4.80
   2   7   3   18.80    4.00
  -2   7  -3   56.89   20.80
   2  -7  -3   20.70    4.20
   2   7  -3   25.50    5.20
   2  -7   3   28.50    4.80
  -2  -7  -3   22.30    4.90
  -2   7   3   13.10   10.90
  -2  -7  -3   22.80    4.30
   2   7  -3   21.20   15.30
   2  -7   3   25.20   12.90
  -2   7   3   27.00    3.90
  -2  -7   4   63.99   31.70
  -2   7  -4   23.90    4.80
  -2   7  -4   27.40   13.80
  -2  -7   4   44.90    7.20
   2  -7  -4   32.00   14.20
   2   7   4   27.50   15.30
   2  -7  -4   31.80    4.70
   2   7   4   38.10    5.20
   2   7  -4   31.90   18.90
  -2  -7  -4   21.30    4.20
  -2   7   4   36.10    4.90
   2  -7   4   24.10   14.80
  -2   7   4   45.50   16.50
   2  -7   4   26.30    8.00
   2   7  -4   35.60    5.80
  -2  -7  -4   -2.20   14.10
  -2  -7   5   -4.40   13.90
   2  -7  -5    0.50   14.00
   2  -7  -5    7.50    3.40
  -2   7  -5    4.60   13.50
   2   7   5   12.70   15.70
  -2  -7   5    0.20    3.50
   2   7   5    3.90    2.70
  -2   7  -5    3.00    3.20
  -2  -7  -5   14.70   19.00
  -2  -7  -5    3.80    3.00
   2  -7   5   -3.20   33.40
   2   7  -5   -1.00   14.00
   2   7  -5   -0.20    3.00
  -2   7   5    3.90    2.50
   2  -7   5    4.50    3.60
  -2   7   5    6.20   13.90
   2   7   6    7.10    3.40
  -2  -7   6    0.80   18.80
  -2   7  -6    4.30    3.70
  -2  -7   6    2.10    3.90
  -2   7  -6    6.40   21.80
   2  -7  -6    9.90    3.60
   2   7   6  -16.10   16.60
  -2  -7  -6   17.90    4.60
  -2  -7  -6    5.30    3.50
  -2  -7  -6    7.70   22.60
   2  -7   6   -5.50   17.00
  -2   7   6    5.90    2.90
  -2   7   6    3.40   13.80
   2   7  -6   19.60   19.30
   2   7   7   55.09    8.10
   2   7   7   45.50   24.90
  -2  -7   7   61.09   27.30
  -2   7  -7   46.80   34.00
   2  -7  -7   67.89    7.50
   2  -7  -7   46.00    7.00
  -2   7  -7   48.00    8.00
  -2   7   7   52.69    6.70
   2   7  -7   63.49   26.80
  -2   7   7   51.59   20.80
   2   7  -7   59.69    8.70
   2   7   8   32.50   26.70
  -2  -7   8   17.60   29.40
  -2   7  -8   33.70   27.20
  -2   7  -8   58.69   30.70
  -2  -7   8   21.70    6.80
  -2   7  -8   34.60    7.10
  -2  -7  -8   20.70    5.80
  -2  -7  -8   26.60    6.00
  -2  -7  -8   22.70   33.60
   2   7  -8   19.20   25.40
  -2   7   8   33.00    5.60
   2   7  -8   14.30    5.70
  -2   7  -9   52.69   38.60
  -2   7  -9   44.30   48.80
  -2   7  -9   13.40    6.20
   2   7   9    6.40    4.80
   2  -7  -9   18.90   23.60
   2  -7  -9   12.90    5.20
  -2  -7   9   23.80    7.40
   2   7  -9    6.80    5.80
   2   7  -9   55.19   49.70
  -2  -7  -9    2.30    5.00
   2  -7   9   18.20    7.40
  -2   7 -10   20.20    7.10
   2  -7 -10   10.50    5.60
   2   7  10   10.60    6.00
  -2   7 -10   31.60   41.50
  -2  -7 -10    4.50    6.40
  -2   7  10    8.80    5.20
   2   7 -10   11.00   40.10
   2   7 -10    7.20    6.80
   2  -7 -11    1.30    6.10
  -2   7  11    0.60    6.00
   2  -8   0    5.20    2.90
   2   8   0   -3.30   10.60
  -2   8   0   10.30   12.50
   2  -8   0   16.60   12.10
  -2  -8   0   12.20    3.80
  -2  -8   0   14.40    3.20
  -2  -8   0   37.00   16.10
   2  -8   0    5.70    2.60
  -2   8  -1 1688.63   98.59
   2  -8  -1 1672.33  109.19
  -2  -8   1 1823.62  115.39
   2  -8  -1 1767.32   98.39
  -2  -8   1 1802.22   99.19
   2   8   1 1700.93   98.59
   2   8   1 1722.63  120.69
   2  -8  -1 1777.32   98.69
  -2  -8   1 1756.32   98.59
  -2  -8  -1 1804.02   99.59
   2   8  -1 1674.73  118.79
  -2   8   1 1675.13  114.79
   2  -8   1 1664.63  111.39
  -2  -8  -1 1702.43  115.29
   2  -8   1 1770.82   98.59
   2   8  -1 1727.33   99.79
   2  -8   1 1768.62   98.59
  -2  -8   2  143.79   12.20
   2  -8  -2  160.78   12.20
   2   8   2  161.78   11.90
  -2  -8   2  149.88   11.80
   2   8   2  150.78   30.00
  -2   8  -2  126.19   27.80
  -2   8  -2  175.28   12.60
   2  -8  -2  143.69   11.40
   2  -8  -2  168.18   22.20
   2  -8   2  164.38   12.20
   2   8  -2  137.09   28.20
   2   8  -2  173.78   13.50
  -2  -8  -2  159.88   13.00
  -2   8   2  147.39   25.20
   2  -8   2  174.48   24.80
  -2  -8  -2  162.78   28.10
  -2  -8  -2  167.48   12.10
   2  -8  -3 1498.25   83.69
   2  -8  -3 1481.15   83.09
   2   8   3 1361.46  104.29
  -2   8  -3 1403.96   83.69
  -2  -8   3 1473.45   83.49
   2  -8  -3 1600.54   97.49
  -2   8  -3 1519.85  101.39
  -2  -8   3 1473.65   83.89
   2   8  -3 1451.55  104.19
  -2   8   3 1455.95   82.99
   2  -8   3 1392.56   99.29
  -2  -8  -3 1418.26   84.59
  -2   8   3 1483.15   99.49
  -2  -8  -3 1471.25  103.49
  -2  -8  -3 1465.15   83.49
   2  -8   3 1411.76   83.59
   2   8  -3 1422.16   84.39
   2   8   4  220.78   39.00
   2  -8  -4  195.68   13.90
   2   8   4  194.78   14.10
   2  -8  -4  190.98   27.70
  -2   8  -4  211.38   14.90
  -2  -8   4  207.58   35.00
  -2   8  -4  181.98   30.10
  -2  -8   4  180.08   14.60
   2   8  -4  157.98   14.60
   2   8  -4  215.08   36.00
  -2  -8  -4  184.68   14.10
  -2   8   4  207.28   13.80
  -2   8   4  228.78   30.10
  -2  -8  -4  170.98   34.40
   2  -8   4  178.38   14.50
  -2  -8  -4  190.38   15.50
   2  -8   4  163.98   28.70
  -2   8  -5  279.07   20.70
  -2  -8   5  316.07   21.80
   2   8   5  328.97   20.60
  -2  -8   5  285.87   40.80
   2  -8  -5  252.27   19.50
   2   8   5  289.97   40.90
   2   8  -5  265.37   20.90
   2   8  -5  283.17   44.70
   2  -8   5  380.36   44.20
  -2  -8  -5  279.57   20.40
   2  -8   5  349.27   21.60
  -2   8   5  322.87   36.90
  -2   8   5  329.87   20.20
  -2   8  -6  142.99   12.90
   2   8   6  110.19   31.40
   2  -8  -6  149.69   11.50
   2   8   6  112.09   11.00
  -2  -8   6  159.18   42.00
  -2  -8  -6  141.49   12.20
  -2   8   6  124.69   29.30
   2  -8   6  116.89   29.80
   2   8  -6  154.98   31.10
  -2   8   6  118.09   10.40
  -2  -8  -6   92.29   47.20
   2   8  -6  133.39   12.90
  -2  -8   7  400.66   80.59
   2  -8  -7  412.96   26.90
  -2   8  -7  346.77   53.49
  -2   8  -7  391.56   28.10
  -2  -8   7  481.85   29.20
   2   8   7  414.36   54.19
   2  -8  -7  448.06   27.50
  -2  -8  -7  429.56   27.80
   2   8  -7  383.16   28.30
  -2  -8  -7  379.86   27.60
  -2   8   7  359.76   46.30
  -2   8   7  439.26   26.90
   2  -8  -8   44.10    7.20
  -2  -8   8   50.99    8.90
   2  -8  -8   45.20    7.50
   2   8   8   64.89    8.90
  -2   8  -8    5.40   26.40
  -2   8  -8   53.59    8.70
  -2  -8   8   14.80   34.10
  -2   8   8   45.40    6.70
   2  -8   8   52.89    9.70
   2   8  -8   24.10   30.70
  -2  -8  -8   33.40    7.20
  -2  -8  -8   41.50    7.90
   2   8  -8   46.00    8.60
  -2   8  -9  277.57   60.39
   2   8   9  307.57   21.70
  -2   8  -9  214.08   48.80
   2  -8  -9  296.87   21.30
  -2   8  -9  255.27   22.60
   2   8  -9  261.47   55.39
  -2   8   9  319.07   22.70
  -2  -8  -9  264.37   21.60
  -2   8 -10  -10.70   51.49
  -2   8 -10   12.90    7.30
  -2   8 -10  -32.20   61.39
   2  -8 -10   13.00    6.40
  -2  -8 -10   -7.10    5.50
   2  -8 -11  271.67   22.10
  -2   8  11  234.18   25.20
   2   9   0  179.68   36.90
   2  -9   0  126.19   21.90
   2  -9   0  137.49   10.90
  -2  -9   0  150.08   11.30
   2  -9   0  131.09   11.10
  -2  -9   0  121.19   11.60
  -2   9   0  198.58   33.20
   2   9   0  132.79   12.30
  -2  -9   1   22.10    5.70
   2  -9  -1   11.70    3.80
  -2   9  -1    7.60   12.60
  -2  -9   1   22.20    4.40
   2   9   1  -10.10   16.90
  -2  -9   1    7.60   14.50
   2  -9  -1   17.10   12.10
   2  -9  -1   14.00    4.30
  -2   9  -1   22.30    4.70
  -2  -9  -1   14.70    4.90
  -2   9   1    8.40   15.40
   2  -9   1   13.40    3.80
  -2  -9  -1   14.10    3.50
   2   9  -1    1.50   17.30
   2  -9   1    6.00   10.00
   2   9  -1   16.20    4.90
  -2  -9  -1    7.50   15.40
   2  -9   1   15.70    4.20
   2  -9  -2  226.78   16.20
   2  -9  -2  230.18   15.70
   2   9   2  234.98   42.30
   2  -9  -2  215.28   27.40
   2   9   2  234.68   16.10
  -2  -9   2  245.18   16.20
  -2   9  -2  231.48   32.90
  -2   9  -2  222.68   16.60
  -2  -9   2  218.38   16.40
  -2  -9  -2  220.78   16.00
   2   9  -2  222.68   17.40
  -2  -9  -2  184.78   16.60
   2  -9   2  234.68   30.70
  -2  -9  -2  186.68   32.30
   2  -9   2  209.88   18.60
   2   9  -2  199.08   39.10
  -2   9   2  269.57   35.30
   2  -9   2  246.88   16.30
  -2  -9   3  133.09   11.90
   2  -9  -3  115.49   11.30
   2  -9  -3  109.09   22.90
  -2  -9   3  116.29   27.40
   2   9   3  136.89   11.00
  -2   9  -3  134.19   11.80
   2   9   3   93.39   27.60
  -2   9  -3  120.09   26.90
   2  -9  -3  141.49   11.00
  -2  -9   3  130.39   11.00
  -2  -9  -3  133.29   17.30
   2   9  -3  133.79   12.60
  -2   9   3  123.89   26.40
  -2  -9  -3  142.19   32.10
   2   9  -3  171.58   41.20
  -2  -9  -3  143.79   11.30
   2  -9   3  104.99   11.10
   2  -9   3  125.79   25.40
  -2   9  -4   73.99   24.30
  -2  -9   4  110.99    9.90
  -2   9  -4  117.19   10.80
  -2  -9   4  106.79   24.60
   2  -9  -4   98.39    9.40
   2  -9  -4  109.69   10.50
   2   9   4   92.29    9.40
   2   9  -4  108.49   11.30
   2  -9   4   84.99   10.30
   2   9  -4  104.19   27.80
  -2  -9  -4  114.09   10.10
  -2   9   4   92.09    9.00
  -2  -9  -4  116.79   29.40
  -2   9   4   52.99   19.70
  -2  -9  -4  120.99   11.80
   2  -9   4   81.79   24.30
   2   9   5   13.00    4.10
   2  -9  -5   23.80    4.50
  -2   9  -5   19.90    5.80
  -2   9  -5    7.60   21.00
   2   9   5   -3.10   17.00
  -2  -9   5   48.90   20.90
  -2  -9  -5   26.20   22.70
   2   9  -5   19.80    5.90
  -2  -9  -5   13.30    5.70
   2   9  -5   26.00   23.10
  -2   9   5   23.70    4.60
   2  -9   5  -16.40   19.70
  -2   9   5   42.70   19.90
   2  -9   5   22.40    5.70
  -2  -9   6   24.40    6.30
  -2   9  -6   11.90    5.10
  -2  -9   6   14.10   24.60
  -2   9  -6   -7.90   22.50
   2   9   6   26.60   25.90
   2  -9  -6   17.90    4.70
  -2  -9  -6    8.60    4.20
   2   9  -6   14.60   26.00
  -2   9   6   22.40    4.80
   2  -9   6    8.90   22.80
  -2   9   6    7.20   20.80
  -2  -9  -6   12.30   24.50
   2   9  -6   15.50    5.80
   2  -9  -7   -0.70    4.00
   2  -9  -7   -2.90    3.50
  -2   9  -7   -4.20   24.10
  -2   9  -7    3.30    4.80
  -2  -9   7   -2.50   27.80
   2   9   7    4.00    3.90
  -2  -9   7    3.90    6.50
  -2  -9  -7   -4.80    3.70
  -2   9   7   -0.10    3.40
   2  -9   7   -2.90    5.30
   2   9  -7    7.90   29.70
  -2  -9  -7    1.50    4.20
   2  -9   7    0.70   31.20
   2   9  -7   -0.80    4.90
   2   9   8   41.30    9.60
   2  -9  -8   63.19    8.60
   2  -9  -8   44.30    7.50
  -2  -9   8   51.29   10.10
  -2  -9   8   81.49   44.70
  -2   9  -8   67.09   32.80
   2   9  -8   56.59   10.00
   2   9  -8   24.80   38.50
  -2  -9  -8   58.09    9.00
  -2  -9  -8   45.00    8.70
  -2   9  -9  -51.99   57.09
   2   9   9    7.30    5.80
  -2   9  -9  -23.80   62.19
   2  -9  -9    1.60    5.20
  -2   9  -9    1.40    6.30
   2   9  -9   95.59   88.49
   2   9  -9   -4.30    6.50
  -2  -9  -9   -7.20    5.40
  -2   9   9   14.80    5.30
  -2   9 -10  -78.29   61.09
  -2   9 -10   48.30   55.49
  -2 -10   0   -0.90    3.50
  -2  10   0    8.50   19.20
   2  10   0   -5.60   19.30
   2 -10   0    6.60    3.40
   2  10   0    4.20    4.10
  -2 -10   0   -5.20   14.10
   2 -10   0   -2.30    3.20
  -2 -10   0    8.30    3.40
   2 -10   0   10.40   15.30
  -2  10  -1  565.34   33.50
   2 -10  -1  598.04   33.40
  -2 -10   1  477.05   33.30
  -2 -10   1  461.15   50.79
   2  10   1  474.55   59.19
   2 -10  -1  544.85   48.10
  -2 -10   1  466.45   32.80
  -2  10  -1  524.35   54.99
  -2 -10  -1  638.64   54.69
   2 -10   1  503.55   33.00
   2 -10   1  472.95   32.90
  -2 -10  -1  616.64   34.70
   2  10  -1  528.05   59.89
   2  10  -1  563.64   34.90
  -2 -10  -1  587.24   33.60
   2 -10   1  502.55   48.20
  -2  10   1  493.15   54.69
  -2 -10   2  314.97   21.30
   2 -10  -2  295.87   20.90
   2  10   2  365.96   55.29
  -2  10  -2  306.87   21.30
   2 -10  -2  284.47   34.70
   2  10   2  304.97   20.70
  -2  10  -2  313.77   41.90
   2 -10  -2  325.87   20.50
  -2 -10   2  286.67   39.20
  -2 -10   2  301.17   20.60
   2 -10   2  305.17   20.90
  -2 -10  -2  291.17   39.10
   2  10  -2  272.57   21.90
   2 -10   2  314.57   20.70
  -2  10   2  262.97   39.40
  -2 -10  -2  290.47   20.60
   2 -10   2  272.47   37.00
  -2 -10  -2  290.57   21.80
  -2 -10   3  424.46   27.50
   2  10   3  434.66   27.30
   2 -10  -3  417.16   27.60
  -2 -10   3  410.86   27.60
   2 -10  -3  433.06   27.00
  -2  10  -3  421.96   27.90
   2  10   3  415.26   53.09
  -2 -10   3  370.06   46.50
  -2  10  -3  416.56   48.50
   2  10  -3  371.76   28.30
   2 -10   3  431.76   27.50
   2 -10   3  540.65   50.29
   2  10  -3  404.76   51.89
  -2  10   3  364.36   45.80
  -2 -10  -3  411.06   28.30
  -2 -10  -3  400.26   47.90
  -2 -10  -3  388.26   28.30
   2 -10   3  447.46   27.50
  -2 -10   4   92.59   29.20
  -2  10  -4  103.69   28.30
   2  10   4  140.39   31.60
   2 -10  -4  149.29   11.90
   2  10   4  150.58   12.10
   2 -10  -4  112.79   15.70
  -2 -10   4  143.49   12.10
  -2  10  -4  122.59   12.50
   2  10  -4  116.09   14.50
  -2  10   4  135.99   37.80
   2 -10   4   86.39   27.30
  -2  10   4  151.98   11.80
  -2 -10  -4  130.39   12.00
   2  10  -4  121.89   33.00
   2 -10   4  161.68   13.10
  -2 -10  -4  121.19   13.70
  -2  10  -5  430.16   54.09
  -2 -10   5  358.26   52.89
   2 -10  -5  401.76   26.70
  -2  10  -5  433.16   28.40
   2 -10  -5  439.86   28.30
  -2 -10   5  378.36   26.80
   2  10  -5  437.46   58.19
   2 -10   5  403.46   55.19
   2  10  -5  408.86   28.30
  -2 -10  -5  420.66   27.30
  -2  10   5  374.26   26.10
   2 -10   5  397.46   27.80
  -2 -10  -5  400.76   29.10
  -2  10  -6   69.69   10.20
   2 -10  -6   80.09    9.30
  -2  10  -6  129.39   39.40
  -2 -10   6   82.49   33.00
   2 -10  -6   85.29   11.40
   2  10   6   61.39   27.90
  -2 -10   6   84.89    9.90
  -2 -10   6   95.89   13.40
   2  10   6   86.69    9.90
   2 -10   6   82.09   16.10
  -2 -10  -6   80.69   10.10
  -2 -10  -6   73.09   11.70
   2 -10   6   54.79   32.30
  -2 -10  -6   26.20   31.40
  -2  10   6   77.29    8.80
   2  10  -6   86.09   11.80
   2  10  -6   37.80   30.10
  -2  10  -7  303.87   55.29
   2 -10  -7  272.67   20.00
  -2 -10   7  264.07   52.69
  -2 -10   7  256.87   21.70
  -2  10  -7  280.27   21.50
   2  10  -7  195.78   50.29
   2  10  -7  240.68   21.40
  -2 -10  -7  272.97   24.10
  -2 -10  -7  276.47   20.50
   2 -10   7  276.17   21.90
  -2 -10  -7  261.07   20.50
   2 -10  -8   10.90    5.70
   2 -10  -8   18.30    6.20
   2  10   8   15.60    6.20
  -2 -10   8    6.80   43.00
  -2  10  -8   27.20    8.10
  -2  10  -8   23.50   39.00
  -2 -10  -8   32.10    7.60
  -2  10   8   31.50    7.00
   2  10  -8   -3.30   45.50
  -2 -10  -8   17.10    6.40
  -2  10  -9  302.17  103.59
  -2  10  -9  268.67   23.70
  -2  10  -9  255.07   98.39
   2 -10  -9  261.27   21.50
   2 -10  -9  296.47   21.60
   2  10  -9  315.87   33.60
  -2 -10  -9  228.28   28.80
  -2 -10  -9  278.47   22.40
   2  10  -9  183.68   62.99
   2 -10 -10    1.00    6.80
  -2  11   0   41.90   22.40
   2 -11   0   71.09    8.90
  -2 -11   0   63.99    7.90
   2 -11   0   60.99    8.10
  -2 -11   0   45.60   22.40
   2 -11   0   54.29   20.00
   2  11   0   55.19   29.10
  -2 -11   0   56.19    8.40
   2  11   1   47.10   27.90
  -2  11  -1   53.09   23.90
   2 -11  -1   42.00    7.00
   2 -11  -1   35.20   30.50
  -2 -11   1   51.09   25.30
  -2 -11   1   42.00    6.30
  -2  11  -1   45.10    7.20
  -2 -11   1   42.80    7.50
  -2  11   1   99.29   30.70
  -2 -11  -1   51.69    8.10
   2 -11   1   22.80   15.50
  -2 -11  -1   41.00    6.00
   2 -11   1   64.89    7.60
   2  11  -1   29.20   22.90
  -2 -11  -1   22.80   18.90
   2  11  -1   51.19    8.40
   2 -11   1   49.30    7.40
   2  11   2   39.00   27.00
  -2 -11   2   87.79   10.70
  -2  11  -2   59.19   25.70
  -2 -11   2   89.99    9.30
   2 -11  -2   64.09    9.10
  -2 -11   2  121.09   30.70
  -2  11  -2   90.49   10.20
  -2 -11  -2   88.79    9.50
  -2  11   2   43.70   27.10
   2 -11   2   79.59   10.00
   2  11  -2   51.69   24.90
  -2 -11  -2   50.09   24.10
   2 -11   2   71.39   25.90
   2  11  -2   77.79   10.70
   2 -11   2   94.59    9.40
  -2 -11  -2   77.49   10.40
  -2  11  -3   58.89    9.20
   2  11   3   79.09   39.90
  -2 -11   3   78.89   10.10
  -2 -11   3   82.19    9.30
  -2 -11   3   72.49   25.60
   2 -11  -3   83.79   10.30
   2 -11  -3   89.89    9.90
  -2  11  -3   79.89   32.70
  -2  11   3   70.99   27.40
   2 -11   3   81.99    9.30
  -2 -11  -3   77.59    9.00
   2  11  -3   32.80   29.80
  -2 -11  -3   81.39   10.70
   2 -11   3   76.19   26.90
   2 -11   3   78.69    9.90
   2 -11  -4   98.19    9.80
   2  11   4   76.89    9.50
  -2 -11   4   68.09    9.10
  -2  11  -4   57.99    9.90
   2  11   4   56.29   29.40
  -2  11  -4   73.99   28.90
  -2 -11   4   60.49   30.10
  -2 -11   4   87.69   10.80
   2 -11  -4   71.19   10.00
   2 -11   4   85.19    9.80
  -2 -11  -4   74.59    9.50
  -2 -11  -4   51.89   29.70
   2 -11   4   63.59    9.80
  -2 -11  -4  106.89   12.40
  -2  11   4   47.70   26.00
   2  11  -4  119.69   47.50
   2  11  -4   86.79   11.70
   2 -11  -5   40.90    8.70
   2 -11  -5   28.10    6.40
  -2 -11   5   34.60    7.80
  -2  11  -5   37.00    7.90
   2  11   5   42.90    7.60
  -2 -11   5  -13.00   65.49
  -2 -11   5   44.60    7.20
   2  11  -5   12.90   26.50
   2  11  -5   33.20    8.00
  -2 -11  -5   35.20    9.20
  -2 -11  -5    0.30   44.30
  -2  11  -6   57.39   10.20
  -2 -11   6   58.99    8.90
   2 -11  -6   79.09   10.00
   2  11   6   94.49   12.10
   2 -11  -6   64.59   10.90
  -2 -11   6   39.60   36.00
  -2 -11   6   74.09   11.30
  -2  11  -6   62.29   36.30
  -2 -11  -6   62.59    9.00
  -2  11   6   81.59    9.80
   2  11  -6   96.99   42.10
   2 -11   6   68.99   10.60
  -2 -11  -6   77.79   12.80
   2  11  -6   71.09   11.50
   2 -11   6   95.69   42.40
   2 -11  -7   -1.90    8.50
  -2 -11   7    6.20    5.20
   2  11   7    7.10    5.90
  -2  11  -7   14.80    7.00
   2 -11  -7    0.10    4.30
  -2  11  -7   11.50   39.60
  -2 -11  -7    1.20    4.70
   2  11  -7   -6.10    6.30
  -2 -11  -7   14.30    9.90
  -2  11   7    7.80    5.30
   2  11  -7  -26.20   59.69
   2 -11   7    6.40   40.90
  -2 -11   8   20.40   60.79
   2 -11  -8    2.50   10.80
   2 -11  -8   12.00    5.60
  -2  11  -8    0.70    7.30
   2 -11  -8    5.20    5.70
  -2 -11   8    0.70    5.40
  -2 -11  -8   -1.80    7.50
   2  11  -8  -50.39   48.80
  -2  11   8   10.20    6.80
  -2 -11  -8   10.70    7.40
   2  11  -8    9.10    8.50
   2 -11  -9   -2.50    6.60
  -2 -11   9   14.40  126.19
  -2 -11  -9   -1.00    6.60
  -2 -11  -9    8.50    7.30
   2  12   0   23.50   32.50
  -2  12   0   -1.30   24.40
   2 -12   0    0.80   16.90
   2 -12   0   -7.60    4.30
  -2 -12   0    5.20    5.30
   2 -12   0    5.70    4.10
   2 -12  -1  409.56   27.70
   2 -12  -1  397.16   27.30
  -2 -12   1  419.66   28.40
  -2 -12   1  408.16   27.70
   2  12  -1  407.96   29.20
  -2 -12  -1  436.66   28.80
   2 -12   1  428.16   27.70
  -2  12   1  343.67   58.29
   2  12  -1  300.67   58.69
   2 -12   1  413.06   49.40
   2 -12   1  452.85   28.20
  -2 -12  -1  408.66   27.70
  -2 -12   2    4.10    3.90
   2 -12  -2    1.50    4.80
  -2  12  -2   16.80    5.70
   2  12   2  -13.10   27.60
  -2 -12   2   12.90    6.20
   2 -12  -2   -1.00   19.20
   2 -12  -2   13.00    4.90
  -2  12  -2   13.40   28.10
  -2 -12   2  -12.60   26.70
   2 -12   2    5.20    3.80
   2 -12   2    8.00   25.30
  -2  12   2    4.50   24.40
  -2 -12  -2   17.50    6.80
   2 -12   2    5.30    5.20
   2  12  -2   40.30   34.40
  -2 -12  -2   34.00   21.90
  -2 -12  -2   14.90    5.00
  -2  12  -3  609.14   69.99
  -2 -12   3  638.94   41.00
   2 -12  -3  496.85   66.29
  -2 -12   3  587.64   38.40
  -2  12  -3  581.14   39.00
   2 -12  -3  596.54   38.80
   2  12   3  488.65   69.69
   2 -12  -3  627.94   38.30
   2  12  -3  629.04   40.60
   2 -12   3  613.34   66.49
  -2 -12  -3  539.35   63.59
  -2 -12  -3  592.94   40.00
  -2 -12  -3  612.04   38.50
   2 -12   3  638.24   39.10
   2  12  -3  603.04   75.19
   2 -12   3  646.84   38.80
   2 -12  -4    2.60    4.10
  -2  12  -4   15.40    6.20
   2 -12  -4    0.70    5.90
   2  12   4   -7.80    6.80
  -2 -12   4    7.20    4.70
  -2 -12   4   -1.20    6.00
  -2  12  -4  -22.40   26.90
   2  12  -4   20.00   37.20
  -2 -12  -4   -5.50    4.00
   2 -12   4    5.80   27.80
  -2 -12  -4   -5.90    6.10
   2 -12   4    3.50    3.60
   2 -12   4   -4.80    5.90
   2  12  -4    5.30    6.10
   2 -12  -5  355.36   25.50
  -2 -12   5  355.36   25.80
   2  12   5  396.96   26.30
   2 -12  -5  370.76   27.90
  -2  12  -5  399.06   27.80
  -2 -12   5  378.26   27.50
  -2  12  -5  352.66   58.09
   2 -12   5  325.97   26.80
   2 -12   5  466.65   66.29
   2 -12   5  366.26   26.20
   2  12  -5  303.07   82.59
  -2 -12  -5  373.96   26.20
   2  12  -5  372.66   28.00
  -2 -12  -5  335.87   30.00
   2  12   6   10.50    5.70
   2 -12  -6   14.00    5.70
  -2 -12   6   -0.50   43.90
  -2 -12   6    3.00    5.20
  -2  12  -6   17.70    7.60
   2 -12  -6    4.80    9.00
   2  12  -6   12.90    7.50
  -2 -12  -6   12.20    6.10
   2  12  -6   26.10   46.90
  -2 -12  -6   18.80    9.90
   2 -12  -7  423.06   43.90
   2 -12  -7  409.36   29.40
  -2  12  -7  435.46   31.80
  -2 -12   7  429.86   30.10
   2  12  -7  409.36   32.20
   2  12  -7  355.66   73.79
  -2  12   7  458.55   29.60
   2 -12  -8    6.70    6.40
   2 -12  -8   16.60    6.60
   2 -12  -8  -18.00   19.20
  -2  12  -8   10.40    9.00
  -2 -12  -8    6.50    6.40
  -2 -12  -8    7.50    6.90
   2 -12  -9   67.49   11.50
  -2 -13   0   44.60    9.20
  -2 -13   0   42.20    7.70
   2 -13   0   29.50    6.10
  -2 -13   0  -31.80   27.80
   2 -13   0   49.50    8.50
   2  13   0   41.30   37.40
   2 -13  -1   10.70    6.40
  -2 -13   1   15.60   30.50
   2  13   1  -26.60   39.20
  -2 -13   1   14.70    5.10
   2 -13  -1    9.40    4.10
   2 -13   1   18.30    5.30
  -2 -13  -1   15.40    7.10
  -2 -13  -1  -33.90   27.50
  -2 -13  -1    9.70    4.80
   2  13  -1   11.10   36.60
   2 -13   1   12.70    6.60
   2 -13  -2   66.99   10.20
  -2 -13   2   35.10   35.80
   2 -13  -2   80.79   10.20
  -2 -13   2   85.49   10.20
  -2 -13   2   93.79   11.90
  -2  13  -2   65.19    9.60
   2 -13   2   78.29    9.90
  -2 -13  -2   69.69   11.60
  -2 -13  -2   68.59    9.80
   2  13  -2   32.00   37.50
   2  13  -2   69.49   11.20
   2 -13   2  101.09   13.20
   2 -13  -3   -3.00    6.50
  -2  13  -3   -4.30    5.70
   2 -13  -3   -0.40    4.20
  -2 -13   3    4.00    7.20
  -2 -13   3    0.40    4.40
  -2 -13   3    9.50   36.80
   2 -13   3    0.30    4.50
   2  13  -3   49.10   43.40
   2  13  -3    0.20    6.40
   2 -13   3   10.90    6.40
  -2 -13  -3    5.10    4.50
  -2  13  -4   70.99   11.00
  -2 -13   4   78.29   10.60
  -2 -13   4   19.90   40.00
   2 -13  -4   88.79   11.80
   2 -13  -4   64.89    9.40
   2  13  -4   65.19   11.50
   2  13  -4   83.99   49.10
   2 -13   4   91.59   10.90
  -2 -13  -4   70.79   10.40
   2 -13   4   68.69   11.30
  -2 -13  -4   64.59   12.40
   2 -13  -5   18.10    9.50
  -2 -13   5   77.89   74.39
  -2 -13   5   33.80    7.90
  -2  13  -5   16.00    8.20
   2 -13  -5   19.80    6.40
   2 -13   5   26.40    7.00
  -2 -13  -5   38.90   11.40
  -2 -13  -5   24.50    7.30
   2  13  -5   33.40    9.40
  -2 -13   6   60.69    9.50
  -2  13  -6   75.39   12.40
   2 -13  -6   48.80   12.60
   2 -13  -6   53.89    9.10
  -2 -13  -6   61.49   10.60
   2 -13  -7    5.40   14.20
  -2  13  -7   23.30    9.60
   2  13  -7   14.00   10.20
  -2 -13  -7   10.40    6.70
   2 -13  -8   11.40    8.20
   2 -13  -8   20.20    8.00
  -2 -14   0  102.99   11.80
   2 -14   0  100.59   11.80
  -2 -14   0  107.89   13.90
   2 -14   0   99.69   15.90
   2 -14  -1  229.88   25.30
  -2 -14   1  221.18   18.80
   2 -14  -1  229.48   18.70
  -2 -14   1  247.58   21.10
  -2 -14  -1  227.68   19.00
   2 -14   1  249.88   20.80
  -2 -14  -1  213.38   20.80
  -2 -14   2    8.60    6.10
   2 -14  -2   -6.70    8.60
   2 -14   2    8.40    5.50
  -2 -14  -2    8.90    5.40
   2  14  -2   -0.40    7.20
   2 -14   2    4.60    7.90
  -2 -14  -2   16.80    8.20
  -2 -14   3  131.99   14.30
  -2  14  -3  165.08   23.70
   2 -14  -3  143.19   14.30
   2  14  -3  152.98   17.60
  -2 -14  -3  122.39   19.10
   2 -14   3  163.98   14.90
  -2 -14  -3  131.19   16.60
  -2 -14   4    7.60    5.80
   2 -14  -4  -14.80    8.60
   2 -14  -4    0.70    5.50
  -2  14  -4   -0.70    7.50
   2  14  -4   16.50    8.70
   2 -14   4    9.10    5.90
  -2 -14  -4   20.00    7.00
   2 -14  -5  196.38   22.30
  -2  14  -5  180.78   20.30
  -2 -14   5  193.48   19.90
  -2 -14  -5  179.88   17.30
   2  14  -5  146.99   21.50
   2 -14  -6   33.00    8.30
  -2  14  -6   38.10   11.30
   2  14  -6   60.39   12.60
   2 -14  -7   68.49   11.00
  -2  14  -7  102.29   16.50
  -2 -15   0   42.30    8.80
   2 -15   0   37.20    8.10
   2 -15  -1   11.50   10.60
  -2 -15   1    8.70    5.30
  -2 -15  -1   12.80    6.30
   2 -15   1    7.70    5.70
  -2 -15   2   44.90    9.00
   2 -15  -2   35.40    8.00
   2 -15  -2   35.60   11.10
   2 -15   2   37.90    7.90
  -2 -15  -2   34.50    8.50
   2 -15  -3   17.50    6.40
   2 -15  -3   29.60   14.00
  -2  15  -3   10.90    9.10
  -2 -15  -3   11.00    6.40
   2  15  -3    3.00    9.70
   2 -15  -4   18.20    7.40
  -2  15  -4    1.30    9.60
   2  15  -4    5.00   10.10
   2 -15  -5   26.10    9.90
  -2  15  -5   43.20   12.00
   2  15  -5   36.60   13.10
  -2  15  -6   11.20   12.20
   2  16  -3   88.29   15.70
  -2  16  -4  -20.10   11.80
   2  16  -4  -10.60   12.20
  -2  16  -5   95.29   18.10
  -2  16  -6   32.80   16.70
  -3   0   0    0.20    0.50
   3   0   0   -0.10    0.40
   3   0   0    0.10    0.70
  -3   0   0    0.80    0.60
  -3   0   0   -0.50    2.50
   3   0   0   -0.30    0.50
  -3   0   0    0.60    0.50
   3   0   0    0.50    2.30
   3   0   1    2.10    3.00
  -3   0   1    0.60    0.40
   3   0  -1    4.40    2.50
  -3   0   1   -0.40    1.90
   3   0   1   -0.20    0.70
   3   0  -1    0.50    0.50
  -3   0  -1   -0.30    0.70
   3   0   1   -0.20    0.80
  -3   0  -1    4.50    3.40
   3   0  -2   -0.40    0.60
  -3   0  -2    0.00    7.60
   3   0   2   -0.40    1.00
  -3   0  -2   -0.70    0.80
   3   0  -2    0.10    2.80
   3   0   2    0.40    4.40
  -3   0   2    0.80    0.70
   3   0   2    0.80    1.00
  -3   0   2   -2.50    2.40
   3   0   3   -0.50    5.00
   3   0  -3    1.00    1.10
  -3   0  -3    0.70    1.20
  -3   0   3   -1.70    0.90
  -3   0   3    0.50    3.50
   3   0   3    0.80    1.30
   3   0   3   -0.40    1.00
   3   0  -3    4.90    4.00
  -3   0  -3    5.40    7.90
   3   0  -4    1.80    5.20
   3   0   4   -2.00    1.20
   3   0   4   -1.90    1.50
   3   0  -4    0.70    1.30
   3   0   4    6.40    7.20
  -3   0  -4   -1.40    1.40
  -3   0  -4   -2.80    6.20
  -3   0   4    1.50    1.20
   3   0  -5   -0.50    7.90
  -3   0  -5    0.00    9.90
  -3   0  -5    3.10    2.20
   3   0   5    0.80    1.80
  -3   0   5    0.40    1.40
   3   0  -5   -6.60    5.90
   3   0   5    3.60    2.20
   3   0  -5   -1.50    1.50
  -3   0   5    0.00    1.30
   3   0   6   -1.00    2.10
  -3   0   6    0.80    1.70
   3   0   6    0.40    1.80
  -3   0  -6    0.90    9.60
   3   0  -6    2.90    8.50
  -3   0  -6   -3.30    2.00
  -3   0  -6    4.20   12.10
  -3   0   6   -0.50    1.60
   3   0  -6   -0.80    1.90
   3   0  -6    7.50   10.40
  -3   0  -7    1.60    2.70
  -3   0   7    0.90    2.00
  -3   0  -7   -8.80   10.70
  -3   0   7    2.60    2.30
   3   0   7   -1.50    2.60
   3   0  -7   10.20   11.20
   3   0  -7   13.60   14.00
   3   0  -7    3.20    2.70
   3   0   8   -1.90    2.50
  -3   0   8   -2.20    1.90
   3   0   8    1.90    3.10
  -3   0   8    2.20    2.50
  -3   0  -8   -4.60   20.20
   3   0  -8    3.10   12.50
  -3   0  -8   -0.80    4.80
   3   0  -8   27.40   18.20
   3   0  -8    1.60    2.70
  -3   0  -8   15.90   20.30
   3   0  -9   -4.90    3.20
  -3   0  -9   15.10   17.50
   3   0  -9   -4.00   22.90
   3   0   9    9.90    3.90
  -3   0  -9   -2.50    3.30
   3   0  -9  -24.20   14.60
  -3   0   9   -2.70    2.60
  -3   0  -9   -4.20   26.50
  -3   0 -10   -6.40    3.50
  -3   0 -10   29.40   42.00
  -3   0 -10    7.30   23.00
   3   0  10   -1.20    3.70
  -3   0  10    0.20    3.20
   3   0 -10   -0.20   19.10
   3   0 -10    1.60    4.10
   3   0 -11   -2.20    5.00
  -3   0 -11  -23.00   33.70
   3   0  11    6.50    4.60
   3   0 -11   28.30   34.00
  -3   0 -11    3.50    5.00
  -3   0  12    1.10    5.40
   3   1   0  255.77   20.60
   3   1   0  251.47   14.80
  -3  -1   0  224.38   19.70
   3  -1   0  243.48   14.40
  -3  -1   0  267.77   14.90
   3  -1   0  282.47   14.60
   3  -1   0  253.37   17.10
  -3   1   0  268.47   17.40
   3   1  -1 9944.31  537.15
  -3  -1  -1 9047.29  539.15
   3  -1   1 9999.00  537.35
   3  -1  -2  223.08   13.00
  -3  -1   2  228.58   13.90
   3  -1  -2  225.18   15.90
  -3   1  -2  220.58   13.90
  -3   1  -2  207.18   20.40
  -3   1   2  232.38   13.00
   3   1  -2  247.08   13.70
  -3  -1  -2  221.28   14.00
   3   1  -2  269.67   19.50
   3  -1   2  232.38   20.70
  -3  -1  -2  227.48   22.00
  -3  -1  -2  217.68   13.90
   3  -1   2  229.68   13.90
   3   1   3 2328.87  138.39
   3  -1  -3 2132.29  131.89
   3   1   3 2158.38  126.49
   3  -1  -3 2423.36  131.39
   3   1   3 2134.19  126.49
   3  -1  -3 2391.66  125.89
  -3  -1   3 2349.67  126.19
  -3   1  -3 2314.57  138.19
  -3   1  -3 2408.46  126.79
   3   1  -3 2050.89  132.59
   3  -1   3 2225.08  126.59
  -3  -1  -3 2275.17  126.69
  -3   1   3 2122.39  125.59
  -3  -1  -3 2404.26  139.69
   3   1  -3 2388.86  126.29
   3  -1  -4  853.81   47.90
  -3   1  -4  802.62   58.79
   3  -1  -4  752.12   55.89
  -3  -1   4  825.02   48.00
   3   1   4  856.31   48.60
   3   1   4  841.72   48.50
  -3   1  -4  728.73   60.19
  -3   1  -4  808.32   48.60
  -3  -1  -4  830.22   62.59
   3  -1   4  854.11   48.70
  -3   1   4  889.11   47.60
  -3  -1  -4  862.31   48.70
   3   1  -4  868.21   57.19
   3   1  -4  930.61   48.40
   3   1   5 2933.01  174.38
  -3   1  -5 2780.02  157.08
   3  -1  -5 2504.25  164.98
   3   1   5 2890.01  156.98
  -3  -1   5 2610.64  156.28
   3   1   5 2810.32  157.08
   3  -1  -5 2718.03  168.68
  -3   1  -5 2798.42  170.78
   3  -1  -5 2937.01  156.48
   3  -1   5 2918.51  157.18
  -3   1   5 2749.02  155.98
   3   1  -5 3097.49  156.98
   3   1  -5 2660.53  167.38
  -3  -1  -5 2892.31  157.18
  -3  -1  -5 2775.32  175.18
  -3   1  -6  218.28   14.70
   3   1   6  178.98   13.90
   3  -1  -6  219.48   24.80
  -3  -1   6  184.88   13.40
   3   1   6  207.88   14.40
  -3   1  -6  195.78   26.90
  -3   1  -6  216.58   30.80
  -3  -1  -6  244.28   33.10
   3   1  -6  204.08   24.90
   3   1  -6  222.18   14.30
  -3   1   6  181.88   13.10
   3  -1   6  203.58   14.40
  -3  -1  -6  212.48   14.50
  -3   1  -7  819.02   50.49
   3  -1  -7  920.71   69.39
  -3  -1   7  908.61   49.70
   3   1   7  848.22   50.19
   3  -1  -7  871.41   64.29
   3  -1  -7  873.31   49.99
   3   1   7  780.82   51.09
  -3   1  -7  822.22   72.59
   3   1  -7  762.82   49.80
  -3   1   7  817.42   49.20
   3   1  -7  874.51   65.39
  -3  -1  -7  894.11   74.69
  -3  -1  -7  891.71   50.69
   3  -1   7  837.22   50.29
   3  -1   7  864.01   50.69
  -3  -1   8  125.89   10.60
  -3   1  -8  168.68   38.00
   3  -1  -8  127.79   11.10
   3   1   8  128.89   11.50
   3  -1  -8  192.78   30.10
  -3   1  -8  146.29   12.20
   3  -1  -8  214.68   37.70
  -3   1  -8  160.48   28.90
  -3  -1   8  131.39   10.80
  -3  -1  -8  175.88   32.40
   3  -1   8  125.79   11.60
   3  -1   8  111.09   11.10
   3   1  -8  209.38   38.40
   3   1  -8  135.19   11.40
  -3   1   8  124.49   10.40
   3   1  -8  132.49   23.30
  -3  -1  -8  157.88   37.60
  -3   1  -9  429.66   59.89
  -3  -1   9  434.06   29.60
   3  -1  -9  494.55   50.19
   3  -1  -9  511.65   31.10
  -3  -1   9  431.16   29.90
  -3   1  -9  518.75   31.80
   3  -1  -9  469.65   56.79
  -3   1  -9  508.95   54.79
  -3  -1  -9  437.56   61.49
  -3   1   9  445.16   29.70
  -3  -1  -9  499.05   31.60
   3   1  -9  526.45   52.29
   3   1  -9  487.75   31.20
  -3  -1  -9  535.15   55.19
   3   1  10  213.38   16.60
   3  -1 -10  151.48   32.10
  -3   1 -10  230.98   56.69
  -3  -1  10  208.98   15.20
   3  -1 -10  173.48   15.40
  -3   1 -10  344.97   90.39
  -3  -1  10  194.68   14.60
   3  -1  10  199.58   16.40
   3   1 -10  180.88   15.90
  -3   1  10  194.38   14.70
  -3  -1 -10  170.08   35.40
  -3  -1 -10  175.38   15.90
  -3  -1 -10  211.98   52.99
   3  -1  10  150.48   15.70
   3   1 -10  145.09   30.10
  -3   1 -11  326.27   24.20
   3  -1 -11  294.27   23.10
   3   1  11  308.67   23.40
   3  -1 -11  256.37   65.39
  -3   1 -11  439.16   72.59
  -3  -1  11  322.67   22.50
   3  -1  11  288.67   23.10
   3   1 -11  316.07   25.40
  -3  -1 -11  306.77   61.49
   3  -1  11  313.87   23.90
  -3  -1 -11  310.77   23.70
   3  -1 -12   41.20    9.30
  -3  -1  12   42.50    8.60
  -3   1  12   57.59   10.00
   3   2   0  867.51   51.79
   3  -2   0  902.51   50.89
  -3   2   0  954.50   54.59
   3   2   0  885.21   51.99
  -3  -2   0  915.31   51.39
  -3  -2   0  980.90   52.09
   3   2   0  939.91   59.89
  -3   2  -1 4379.56  231.08
  -3  -2   1 4146.08  225.88
  -3  -2   1 4135.29  232.78
  -3  -2   1 4299.07  226.28
   3   2   1 3917.01  226.18
  -3   2  -1 4052.39  225.88
   3   2  -1 3719.53  226.28
  -3  -2  -1 4133.89  226.28
   3   2  -1 4350.76  234.18
   3  -2   1 3924.51  225.98
  -3  -2  -1 4060.89  226.88
  -3  -2   2 1021.60   61.79
   3  -2  -2  982.30   57.29
  -3  -2   2  987.00   54.59
  -3   2  -2  982.20   54.59
   3  -2  -2  996.50   53.89
   3   2   2  944.91   54.69
  -3   2  -2 1022.90   61.89
  -3   2  -2 1048.40   63.59
   3   2   2  815.42   67.69
  -3  -2  -2  971.70   54.79
  -3  -2  -2  938.01   66.39
   3   2  -2  950.70   54.69
  -3   2   2  945.31   53.89
   3  -2   2  945.21   54.69
   3  -2  -3  583.54   39.60
   3   2   3  581.84   34.30
  -3  -2   3  571.74   41.90
   3   2   3  621.04   46.30
  -3   2  -3  580.44   42.80
   3  -2  -3  563.84   33.40
  -3   2  -3  588.74   44.60
   3  -2  -3  580.34   33.30
   3  -2  -3  624.34   38.30
  -3  -2   3  615.84   34.20
  -3  -2  -3  567.84   46.20
   3   2  -3  611.84   42.50
  -3   2   3  588.44   33.40
  -3  -2  -3  567.64   35.20
  -3  -2  -3  598.24   35.10
   3   2  -3  606.44   34.30
   3  -2   3  600.74   34.50
   3  -2  -4   90.39   15.10
  -3   2  -4   58.29    5.60
   3   2   4   65.99   14.50
   3   2   4   69.69    5.70
  -3  -2   4   34.80   10.20
   3  -2  -4   69.19   11.80
  -3  -2   4   55.99    5.30
  -3   2  -4   79.19   18.80
   3  -2  -4   50.69    4.60
   3  -2   4   61.09    5.70
   3   2  -4   58.29    5.50
  -3   2   4   56.99    4.50
  -3  -2  -4   70.59   16.90
  -3   2  -5  351.56   22.00
   3   2   5  335.77   21.80
  -3   2  -5  355.86   36.80
  -3   2  -5  373.56   34.20
  -3  -2   5  362.46   21.70
   3  -2  -5  390.56   33.30
   3  -2  -5  367.66   30.20
   3  -2  -5  343.17   21.20
   3   2   5  342.27   36.20
  -3  -2   5  300.07   31.60
  -3  -2  -5  349.47   22.00
   3   2  -5  360.96   32.50
   3  -2   5  374.76   22.30
  -3   2   5  316.27   20.70
   3   2  -5  331.37   21.70
  -3  -2  -5  354.56   38.30
   3  -2  -6   14.40   13.10
   3  -2  -6   16.50   10.10
   3  -2  -6   16.80    3.50
  -3   2  -6   16.90    4.00
   3   2   6   22.10    4.30
  -3   2  -6   18.30   10.00
   3   2   6   22.50   14.30
  -3  -2   6   20.20    3.90
  -3   2  -6   23.70   14.00
  -3   2   6   18.10    3.10
   3  -2   6   18.70    4.20
  -3  -2  -6   16.30    4.00
   3   2  -6   16.20    3.80
   3   2  -6    7.90    9.60
  -3  -2  -6   -0.80   18.10
  -3   2  -7   33.90   14.20
  -3   2  -7   44.10    6.60
   3  -2  -7   50.99   19.00
   3  -2  -7   52.19   17.30
  -3  -2   7   37.30    5.70
  -3   2  -7   26.30   18.90
   3  -2  -7   38.50    5.80
   3   2   7   55.19    7.40
   3   2  -7   38.90   16.10
  -3  -2  -7   35.50   21.90
   3  -2   7   42.40    6.50
   3   2  -7   51.59   17.30
  -3   2   7   42.10    5.30
  -3  -2  -7   44.20    6.60
   3   2  -7   47.60    6.50
   3  -2  -8  111.59   24.90
  -3   2  -8   51.09   21.60
   3   2   8   73.69    8.60
  -3   2  -8   90.69    9.30
   3  -2  -8   88.69    8.60
   3  -2  -8   38.60   20.10
  -3   2  -8   80.59   29.20
  -3  -2  -8   93.09   16.00
   3   2  -8   79.79   22.20
   3  -2   8   95.39    9.40
   3   2  -8   74.09    8.90
  -3   2   8   82.59    7.70
  -3  -2  -8  104.99   30.60
  -3   2  -9  192.58   39.20
   3  -2  -9  176.58   40.30
  -3   2  -9  208.38   40.60
  -3  -2   9  161.98   13.60
  -3  -2   9  142.99   13.30
   3  -2  -9  160.98   30.40
   3  -2  -9  161.38   13.80
  -3   2  -9  190.88   15.30
  -3  -2  -9  181.58   37.90
  -3  -2  -9  175.88   14.60
   3   2  -9  185.48   14.70
  -3  -2  -9   96.49   46.00
   3   2  -9  153.98   33.30
  -3   2   9  176.68   13.10
   3   2  10    1.70    4.50
   3  -2 -10    0.70   20.50
  -3  -2  10    8.40    4.10
   3  -2 -10    4.40    4.40
  -3   2 -10  -23.70   48.50
  -3   2 -10   -1.50    4.50
  -3  -2  10   10.00    4.10
   3  -2  10   17.10    7.30
   3   2 -10   11.10    5.40
  -3  -2 -10   12.10   25.10
  -3   2  10   16.10    4.60
  -3  -2 -10    4.60    4.80
   3   2 -10    2.20   18.30
  -3  -2 -10    6.70   30.40
  -3   2 -11    7.40   33.30
  -3  -2  11    1.40    4.70
  -3   2 -11    8.20    6.10
   3  -2 -11    0.20    4.80
   3   2  11   -6.40    5.10
   3  -2  11    8.10    6.60
  -3  -2 -11    0.60   44.90
  -3  -2 -11    5.50    5.30
   3   2 -11    0.80    8.30
   3  -2 -12   -0.50    6.10
  -3  -2  12    6.00    6.10
  -3   2  12    4.90    6.60
  -3   3   0  488.75   30.70
   3  -3   0  460.25   27.00
   3  -3   0  490.85   30.60
   3   3   0  468.95   27.50
  -3  -3   0  482.25   28.10
  -3  -3   0  479.95   27.50
   3   3   0  487.25   28.40
   3  -3  -1 1458.95   82.09
   3  -3  -1 1426.06   83.99
  -3   3  -1 1489.65   82.29
  -3  -3   1 1485.05   82.39
  -3  -3   1 1511.05   82.89
   3   3   1 1399.56   82.59
  -3   3  -1 1555.94   88.09
  -3  -3   1 1396.86   90.29
  -3  -3  -1 1540.05   82.69
   3   3  -1 1637.04   83.29
   3  -3   1 1445.76   82.29
  -3  -3  -1 1458.75   83.39
  -3  -3  -1 1364.16   98.69
  -3   3   1 1549.74   85.39
   3  -3   1 1425.76   87.69
   3   3  -1 1468.25   91.99
  -3   3  -2  377.86   22.70
  -3  -3   2  382.26   22.90
   3  -3  -2  396.46   22.20
  -3  -3   2  388.26   30.80
   3   3   2  399.26   22.90
   3   3   2  327.97   32.50
  -3   3  -2  438.06   30.60
   3  -3  -2  395.46   26.30
  -3  -3  -2  407.16   34.50
  -3  -3  -2  390.46   23.00
  -3   3   2  366.06   22.50
   3   3  -2  343.27   22.90
  -3   3   2  419.76   26.00
   3  -3   2  381.86   29.90
   3  -3   2  394.16   22.80
  -3   3  -3 1110.69   63.39
  -3  -3   3 1206.18   73.89
   3   3   3 1098.29   63.39
   3   3   3 1070.59   76.19
   3  -3  -3 1180.18   62.69
   3  -3  -3 1197.98   69.99
  -3  -3   3 1015.40   63.19
  -3   3  -3 1058.29   72.49
  -3  -3  -3 1191.68   78.79
  -3   3   3 1042.80   67.89
  -3   3   3 1051.49   62.49
   3   3  -3 1205.78   74.29
  -3  -3  -3 1164.48   63.59
   3  -3   3 1107.99   63.49
   3   3  -3 1135.19   63.49
  -3   3  -4  485.65   28.60
  -3   3  -4  458.05   41.10
   3   3   4  416.06   28.20
   3  -3  -4  504.25   27.50
   3  -3  -4  410.56   35.70
   3  -3  -4  481.45   27.60
  -3  -3   4  482.45   28.40
   3   3  -4  513.05   28.70
  -3  -3  -4  582.14   46.20
  -3   3   4  446.86   27.40
  -3  -3  -4  480.55   28.50
   3  -3   4  448.36   28.60
  -3  -3  -4  501.45   28.80
   3   3  -4  456.35   38.90
  -3  -3   5 1677.73  100.49
  -3  -3   5 1513.95   84.79
  -3   3  -5 1525.15   85.09
   3   3   5 1546.25   84.89
   3  -3  -5 1601.84   83.99
   3   3   5 1501.95  102.39
  -3   3  -5 1449.55  101.89
  -3   3  -5 1416.66   98.49
   3  -3  -5 1335.87   91.99
   3  -3  -5 1548.15   97.39
   3   3  -5 1434.96   84.79
  -3  -3  -5 1384.86   84.89
  -3  -3  -5 1562.64   84.99
  -3   3   5 1411.76   83.59
  -3  -3  -5 1392.76  103.29
   3  -3   5 1562.84   85.29
   3   3  -5 1479.15   98.29
   3   3   6  265.37   38.80
  -3   3  -6  392.76   44.50
  -3   3  -6  294.57   19.70
  -3  -3   6  268.97   19.10
   3  -3  -6  288.97   18.70
   3  -3  -6  299.47   33.50
  -3   3  -6  236.28   34.90
   3   3   6  292.97   19.40
  -3   3   6  308.97   18.40
   3   3  -6  324.17   34.00
   3  -3   6  286.07   20.90
  -3  -3  -6  304.37   19.70
   3   3  -6  292.27   19.50
   3  -3  -7  748.53   62.49
  -3  -3   7  705.63   43.50
  -3   3  -7  718.23   44.10
   3   3   7  657.33   43.40
   3  -3  -7  752.42   43.20
   3  -3  -7  767.92   56.99
  -3   3  -7  779.92   63.69
   3   3   7  756.72   65.99
   3   3  -7  757.92   44.10
   3   3  -7  711.33   65.19
  -3  -3  -7  744.13   44.10
  -3  -3  -7  721.13   68.79
  -3   3   7  698.13   42.40
   3  -3   7  730.53   44.20
   3   3   8   61.89    7.90
   3  -3  -8   41.70    6.50
  -3   3  -8   47.80    7.50
  -3   3  -8   61.99   23.20
  -3   3  -8   10.50   30.30
  -3  -3   8   60.89    7.80
   3  -3  -8   38.00   18.70
   3   3  -8   58.79    8.20
   3   3  -8   16.10   19.20
  -3  -3  -8   42.90    7.00
  -3   3   8   53.69    6.00
   3  -3   8   58.59    8.10
   3   3  -8   69.89   24.70
  -3  -3  -8   25.50   25.20
   3  -3  -9  638.34   39.40
   3  -3  -9  612.14   67.19
  -3   3  -9  609.74   40.10
  -3  -3   9  674.73   39.50
  -3   3  -9  678.63   67.39
  -3   3  -9  635.44   72.59
   3  -3  -9  543.55   61.79
  -3   3   9  634.44   38.30
   3  -3   9  689.33   40.60
   3   3  -9  575.84   39.60
  -3  -3  -9  679.13   64.39
  -3  -3  -9  615.54   40.00
  -3   3 -10   86.99   11.00
   3  -3 -10   99.59   11.00
   3  -3 -10   79.69   39.80
  -3   3 -10   67.19   43.80
   3  -3  10  102.79   12.00
  -3   3  10   93.59    9.50
  -3  -3 -10   97.89   11.40
  -3  -3 -10   41.40   29.00
   3   3 -10  112.09   11.60
   3   3 -10   58.89   25.30
   3  -3  10   96.89   11.80
  -3  -3  11  257.87   21.40
   3  -3 -11  271.97   21.80
  -3   3 -11  202.78   59.69
   3   3  11  264.37   22.80
  -3   3 -11  316.97   23.50
   3   3 -11  326.37   23.40
  -3  -3 -11  311.97   23.40
  -3  -3  12   21.90    9.90
  -3  -3  12   47.00    9.60
   3  -3 -12   26.70    8.70
  -3   3  12   48.40    9.50
  -3  -4   0  115.49    8.20
  -3  -4   0  106.89    7.50
   3  -4   0  103.49    7.10
  -3   4   0  107.39    6.70
   3   4   0   82.09   15.20
   3   4   0   96.79    8.30
  -3  -4   0  110.19   15.90
   3   4   0  106.49    7.40
  -3   4   0  117.59   12.30
   3  -4   0  116.79   11.40
  -3  -4   1  451.95   26.20
   3  -4  -1  450.05   25.60
  -3   4  -1  436.26   25.90
   3  -4  -1  439.16   29.30
  -3  -4   1  438.06   26.60
  -3  -4   1  457.55   36.20
  -3   4  -1  450.95   32.40
   3   4   1  457.25   38.60
   3  -4  -1  466.65   25.90
   3  -4   1  444.56   26.00
   3  -4   1  430.76   32.00
  -3  -4  -1  441.16   37.50
  -3  -4  -1  444.26   27.10
  -3   4   1  461.85   31.40
   3   4   2  587.34   48.30
  -3  -4   2  641.14   35.70
  -3   4  -2  615.14   35.20
   3   4   2  582.14   35.40
   3  -4  -2  632.64   34.80
  -3   4  -2  638.14   43.70
   3  -4  -2  626.54   39.90
  -3   4   2  629.64   40.50
   3   4  -2  589.34   35.80
   3   4  -2  652.43   47.10
   3  -4   2  587.84   35.30
   3  -4   2  594.94   43.40
  -3  -4  -2  622.24   36.40
  -3  -4  -2  568.54   48.00
  -3   4   2  588.24   34.70
   3  -4  -3  181.58   11.70
   3  -4  -3  189.08   19.00
  -3  -4   3  197.08   12.70
  -3   4  -3  169.88   20.40
   3   4   3  181.18   12.40
  -3   4  -3  195.08   12.50
   3   4   3  168.78   23.90
  -3  -4  -3  196.98   12.70
   3   4  -3  179.18   12.80
   3   4  -3  221.28   27.50
  -3  -4  -3  187.58   29.50
  -3   4   3  180.48   11.60
  -3   4   3  189.68   18.00
   3  -4   3  185.08   12.50
   3  -4   3  202.98   21.90
   3   4   4  145.59   10.30
   3   4   4  141.39   22.70
  -3  -4   4  161.98   10.70
  -3   4  -4  168.08   21.80
   3  -4  -4  125.99    9.40
   3  -4  -4  134.89   18.60
  -3   4  -4  142.29   10.40
   3   4  -4  194.08   28.70
  -3  -4  -4  129.89   10.30
  -3  -4  -4  121.99   24.30
  -3   4   4  141.29    9.40
  -3   4   4  142.49   17.20
  -3  -4  -4  131.29   10.30
   3  -4   4  146.69   10.60
   3   4  -4  140.19   10.50
   3   4   5   24.80   13.80
   3  -4  -5   33.10    4.10
   3  -4  -5   31.40    4.10
   3  -4  -5   20.10   12.60
  -3  -4   5   40.90   15.80
  -3   4  -5   25.20   20.20
   3   4   5   33.90    5.00
  -3  -4   5   31.90    5.00
  -3   4  -5   32.10    5.10
  -3   4   5   33.50    3.90
  -3  -4  -5   29.50    4.80
  -3  -4  -5   30.10    4.80
   3   4  -5   32.30    5.00
   3  -4   5   34.90    5.20
   3   4  -5   26.70   21.00
  -3  -4  -5   33.90   15.70
   3  -4  -6  267.67   16.10
  -3  -4   6  261.47   33.50
   3   4   6  302.87   36.40
   3  -4  -6  215.18   30.70
  -3  -4   6  243.68   17.00
  -3   4  -6  257.87   17.30
  -3   4  -6  236.58   35.00
   3   4   6  221.08   16.50
   3   4  -6  248.38   17.10
  -3  -4  -6  226.58   16.90
   3  -4   6  233.18   17.20
   3   4  -6  242.58   31.90
  -3  -4  -6  280.37   39.30
  -3  -4  -6  243.48   16.90
  -3   4   6  234.98   15.60
   3  -4  -7   47.20   19.80
   3  -4  -7   46.60    6.10
   3   4   7   50.79   21.00
   3   4   7   40.30    5.90
  -3  -4   7   40.30    6.60
  -3   4  -7   42.80    6.90
   3  -4  -7   47.50   15.00
  -3   4  -7   34.40   18.00
  -3  -4   7   62.89   19.30
  -3   4  -7   58.79   22.60
   3  -4   7   39.60    7.00
   3   4  -7   56.29   21.50
  -3  -4  -7   19.50   20.00
   3   4  -7   38.60    6.40
  -3  -4  -7   43.80    6.70
  -3   4   7   43.50    5.70
   3   4   8  224.78   17.20
  -3   4  -8  262.67   18.40
   3  -4  -8  260.37   33.10
  -3   4  -8  185.68   38.60
   3  -4  -8  234.58   16.80
  -3   4  -8  187.28   36.60
  -3  -4   8  258.27   17.90
   3   4   8  230.08   40.40
  -3   4   8  242.88   16.20
   3   4  -8  259.27   18.20
  -3  -4  -8  228.58   17.70
   3   4  -8  172.68   29.70
  -3  -4  -8  178.68   39.60
  -3   4  -9   86.19   10.40
   3  -4  -9   55.39   21.40
   3  -4  -9   69.99    9.30
  -3   4  -9   98.39   41.10
  -3   4  -9  103.89   29.90
   3  -4  -9   35.70   30.80
   3   4   9   99.29   16.20
   3   4  -9   85.99   10.10
   3  -4   9   85.89   11.00
  -3  -4  -9   72.49   34.70
  -3   4   9   89.59    8.50
  -3  -4  -9   75.29   10.00
   3   4  -9   32.70   26.00
  -3   4 -10   15.20   62.49
  -3  -4  10   29.80    7.10
   3  -4 -10   42.80    7.60
   3   4  10   25.10    7.50
   3  -4 -10   19.70   24.20
  -3   4 -10   40.90    8.20
   3   4 -10   51.89    9.20
   3  -4  10   41.80    8.80
   3   4 -10   -1.50   21.50
  -3   4  10   52.19    7.10
  -3  -4 -10   55.59    9.40
  -3  -4 -10   10.30   24.10
  -3   4 -11   26.30   37.60
  -3   4 -11    5.80    6.30
  -3  -4  11   22.20    7.00
   3  -4 -11   19.90    6.70
  -3  -4  11   14.50    7.20
  -3   4  11   15.10    6.50
   3   4 -11   14.10    6.50
  -3  -4 -11    4.10    6.10
  -3   4  12   -5.40    6.10
   3   5   0   46.90    4.70
   3   5   0   47.20    5.80
   3  -5   0   64.49    5.60
  -3   5   0   48.20    4.20
  -3  -5   0   59.49    5.00
   3   5   0   63.49   15.60
   3  -5   0   54.09   10.80
  -3  -5   0   54.09   14.30
   3  -5   0   53.49    4.60
  -3  -5   0   57.69    5.60
  -3   5   0   51.89   11.10
   3  -5  -1 1674.43   94.59
   3   5   1 1683.63   94.99
  -3  -5   1 1731.63  106.79
   3  -5  -1 1719.03   95.19
  -3   5  -1 1635.94   94.59
   3  -5  -1 1764.82  100.19
  -3   5  -1 1757.92  103.29
  -3  -5   1 1662.23   94.89
  -3  -5   1 1779.42   95.49
   3  -5   1 1659.83   94.59
  -3  -5  -1 1537.65   95.59
  -3   5   1 1796.82  102.89
  -3  -5  -1 1571.44  107.89
  -3  -5  -1 1691.63   95.09
   3  -5   1 1745.53  102.99
   3  -5  -2  400.86   31.60
   3   5   2  505.15   43.10
  -3  -5   2  511.05   39.10
  -3  -5   2  491.95   27.00
   3   5   2  465.95   27.00
   3  -5  -2  399.96   26.20
  -3   5  -2  416.46   35.40
  -3  -5   2  499.75   27.50
   3  -5   2  485.45   36.60
  -3  -5  -2  425.46   27.80
  -3   5   2  467.75   34.10
  -3   5   2  483.05   26.50
  -3  -5  -2  442.46   40.80
   3  -5   2  504.05   27.10
  -3  -5  -2  401.06   26.80
   3   5  -2  392.26   38.20
   3   5  -2  400.86   27.40
   3   5   3  961.20   55.39
  -3   5  -3  955.40   55.29
   3   5   3  930.01   71.49
  -3  -5   3  894.21   66.99
  -3  -5   3  946.11   55.59
   3  -5  -3  988.10   63.39
  -3   5  -3 1064.19   67.89
  -3   5   3  934.21   62.49
  -3   5   3  962.00   54.59
   3   5  -3  968.40   69.29
   3  -5   3  998.10   55.59
  -3  -5  -3  943.51   71.89
   3  -5   3  944.71   67.09
  -3  -5  -3  964.30   55.49
   3   5  -3  983.00   55.89
   3  -5  -4  506.65   29.10
  -3  -5   4  489.95   30.10
  -3   5  -4  453.55   41.70
   3  -5  -4  443.66   39.10
   3   5   4  469.85   29.80
  -3   5  -4  495.75   30.00
   3   5   4  474.05   45.80
   3   5  -4  534.65   30.50
   3  -5   4  509.75   30.20
   3   5  -4  525.35   44.70
  -3  -5  -4  495.35   30.10
  -3   5   4  500.55   38.60
  -3  -5  -4  517.55   48.60
  -3   5   4  476.35   29.00
   3  -5  -5 1132.59   61.89
  -3   5  -5 1054.49   62.69
   3  -5  -5 1129.99   76.49
   3   5   5 1080.09   62.59
  -3  -5   5 1115.99   62.99
  -3  -5  -5 1014.40   62.69
  -3   5   5 1105.09   61.69
   3   5  -5 1060.89   79.19
   3   5  -5 1042.00   62.89
  -3   5   5 1131.49   73.79
  -3  -5  -5 1108.59   62.79
  -3  -5  -5  947.41   89.09
   3  -5   5 1096.29   63.09
   3   5   6  758.22   66.59
  -3  -5   6  821.92   46.00
   3  -5  -6  692.93   44.30
   3   5   6  785.92   45.60
  -3   5  -6  763.72   45.80
  -3  -5   6  757.82   63.89
   3  -5  -6  658.33   59.69
  -3   5  -6  741.93   62.99
   3  -5  -6  775.92   44.70
   3   5  -6  781.82   46.00
  -3  -5  -6  811.82   45.80
   3   5  -6  771.32   63.59
  -3  -5  -6  732.53   45.60
  -3  -5  -6  741.13   68.89
   3  -5   6  752.22   46.00
  -3   5   6  776.12   44.30
   3   5   7  337.27   22.20
  -3   5  -7  393.96   56.89
  -3   5  -7  425.36   63.59
  -3  -5   7  312.87   43.00
   3   5   7  421.66   48.20
  -3  -5   7  356.86   22.90
   3  -5  -7  272.57   21.00
  -3  -5  -7  233.98   44.90
   3  -5   7  348.77   23.10
  -3   5   7  353.86   21.20
   3   5  -7  260.57   39.20
  -3   5  -8  278.87   41.90
   3  -5  -8  242.88   33.10
   3   5   8  283.37   46.70
   3  -5  -8  219.78   16.50
   3   5   8  213.48   16.60
  -3  -5   8  209.48   17.20
  -3   5  -8  231.08   42.80
  -3   5  -8  248.68   18.10
   3   5  -8  245.48   18.10
   3  -5   8  191.98   18.30
  -3  -5  -8  242.18   17.50
  -3   5   8  216.08   15.70
   3   5   9  625.84   38.60
  -3   5  -9  480.95   70.99
  -3  -5   9  641.14   39.30
  -3   5  -9  592.94   39.20
   3  -5  -9  555.64   55.79
   3  -5  -9  615.54   38.10
  -3   5  -9  620.74   67.99
  -3  -5  -9  671.33   78.29
   3   5  -9  596.64   39.30
   3   5  -9  535.05   64.99
  -3  -5  -9  598.84   39.20
   3  -5   9  612.44   41.90
  -3   5   9  643.44   37.30
   3   5  10  106.59   12.30
  -3   5 -10  111.29   13.90
   3  -5 -10   74.49   29.30
  -3   5 -10  147.59   60.09
   3  -5 -10  109.99   11.90
   3   5 -10  170.18   88.89
  -3   5  10  111.99   10.50
  -3  -5 -10  103.49   12.40
   3  -5  10   86.89   18.00
   3   5 -10  111.89   12.70
  -3  -5  11  124.09   14.90
  -3   5 -11  129.89   21.60
   3  -5 -11  114.29   13.40
   3   5 -11  112.59   20.70
  -3  -5 -11  146.69   15.20
  -3   5  11  130.39   13.10
  -3   5  12   25.50    8.00
   3  -6   0  302.97   18.40
  -3   6   0  305.77   27.60
  -3  -6   0  288.87   18.50
   3  -6   0  276.07   18.10
  -3  -6   0  297.57   19.30
  -3  -6   0  282.77   30.00
   3   6   0  321.17   20.00
   3  -6   0  302.27   25.40
   3   6   0  290.37   18.50
   3   6   0  291.87   33.30
   3  -6  -1  169.68   11.20
  -3   6  -1  168.58   20.00
  -3  -6   1  144.59   21.20
  -3  -6   1  158.38   11.90
   3   6   1  155.28   11.30
  -3   6  -1  176.38   11.40
   3   6   1  120.99   23.30
  -3  -6   1  161.78   11.40
   3  -6  -1  181.88   17.70
   3  -6  -1  159.48   11.00
   3   6  -1  178.38   28.90
   3  -6   1  135.39   18.10
  -3  -6  -1  174.48   11.70
   3  -6   1  157.38   11.10
   3   6  -1  185.78   12.90
  -3  -6  -1  170.68   12.40
  -3   6   1  182.38   20.30
  -3  -6  -1  173.78   23.40
   3   6   2  365.46   40.40
  -3  -6   2  411.36   25.30
   3  -6  -2  421.56   25.10
   3  -6  -2  448.86   32.60
  -3   6  -2  434.66   25.50
   3  -6  -2  416.06   24.90
  -3   6  -2  467.45   36.60
  -3  -6   2  384.26   25.60
   3   6   2  420.26   25.50
  -3  -6  -2  383.86   39.70
  -3  -6  -2  436.36   25.70
   3  -6   2  415.16   25.30
   3   6  -2  389.76   39.10
  -3  -6  -2  424.86   26.60
   3   6  -2  393.46   26.20
   3  -6   2  411.46   35.30
  -3   6   2  446.66   35.20
   3  -6  -3   72.59   15.10
  -3  -6   3   79.69    7.40
  -3   6  -3   81.99    7.10
  -3  -6   3   73.59    6.80
  -3   6  -3   97.49   20.30
   3   6   3   45.10   15.00
  -3  -6   3   54.69   13.70
   3  -6  -3   79.39    6.50
   3   6   3   70.89    6.80
  -3   6   3   84.19   16.00
   3  -6   3   64.39    6.90
  -3   6   3   64.79    6.10
  -3  -6  -3   69.09   18.50
  -3  -6  -3   82.19    8.30
   3   6  -3   89.99    8.00
   3   6  -3   71.49   17.10
   3  -6   3   77.79   17.70
  -3  -6  -3   87.89    7.30
   3  -6  -4  114.19   20.30
   3  -6  -4   98.89    7.30
  -3   6  -4   83.89   18.60
  -3  -6   4   91.89   22.00
  -3   6  -4   86.49    7.90
   3   6   4   64.89   20.60
   3   6   4   73.89    7.30
  -3  -6   4   83.69    8.00
  -3   6   4   52.49   14.30
  -3  -6  -4  100.49    8.20
   3   6  -4   78.89   18.50
   3  -6   4   84.09   19.40
  -3  -6  -4   63.39   19.10
  -3   6   4   74.79    6.70
   3   6  -4   80.99    8.20
   3  -6   4   75.99    7.80
  -3   6  -5   66.59   20.20
   3   6   5   39.80    6.30
   3  -6  -5   55.89   17.60
  -3  -6   5   34.00    6.10
   3   6   5   40.80   18.50
  -3  -6   5   64.09   25.20
   3  -6  -5   42.30    5.20
  -3   6  -5   37.80    5.80
  -3  -6  -5   52.39   21.40
   3   6  -5   72.99   34.60
  -3   6   5   24.70   12.70
   3   6  -5   58.79    6.90
  -3  -6  -5   43.80    5.90
   3  -6   5   37.90    6.00
   3  -6   5   51.59   19.50
  -3   6   5   41.10    5.30
   3  -6  -6   49.30    6.40
  -3  -6   6   45.00    7.00
  -3  -6   6   21.00   17.50
   3  -6  -6   44.70   19.10
   3   6   6   40.00    6.10
   3   6   6   16.80   17.60
  -3   6  -6   80.69   29.60
   3  -6  -6   44.70    5.70
  -3   6  -6   42.50    6.60
  -3  -6  -6   58.49    7.90
  -3  -6  -6   42.80   21.40
  -3  -6  -6   37.00    6.10
  -3   6   6   57.89   17.00
   3   6  -6   47.20   25.70
   3  -6   6   38.50    6.50
  -3   6   6   47.40    5.40
   3   6  -6   38.10    6.40
  -3  -6   7   16.70   19.70
   3  -6  -7   17.70    4.40
  -3   6  -7   16.10   18.00
   3   6   7   15.80    4.80
   3   6   7    8.80   20.20
  -3   6  -7   13.60   20.60
  -3  -6   7   18.80    5.40
   3  -6  -7   20.40    4.30
  -3   6  -7   18.40    5.10
  -3   6   7   13.10    3.60
   3   6  -7   21.70   19.10
   3   6  -7   17.00    5.10
  -3  -6  -7   33.10   28.00
  -3  -6  -7   17.90    5.40
  -3  -6  -7   26.10    5.90
  -3   6  -8   19.60   27.20
   3  -6  -8   23.90   18.30
   3   6   8   40.00   26.70
  -3   6  -8   49.90   26.10
   3  -6  -8   19.80    5.30
  -3   6  -8   17.20    5.70
  -3  -6   8   13.50   26.10
  -3   6   8   16.30    4.10
   3   6  -8    6.70   22.50
   3   6  -8   21.40    5.80
  -3  -6  -8    2.30   25.60
   3  -6   8   18.10    6.30
  -3  -6  -8    9.30    4.60
  -3   6  -9  -41.40   57.69
  -3  -6   9   41.60    8.30
  -3   6  -9   38.00   35.60
  -3   6  -9   46.10    8.40
   3   6   9   25.00    6.70
   3  -6  -9   20.10    5.60
   3  -6  -9    7.40   19.80
   3  -6   9   33.60    8.20
  -3   6   9   34.60    5.80
   3   6  -9   46.60   32.30
   3   6  -9   32.80    7.50
  -3   6 -10   27.10    7.80
   3   6  10   25.60    7.20
   3  -6 -10   56.99   26.30
  -3  -6  10   11.00    7.50
  -3   6 -10  -18.50   32.40
   3  -6 -10   18.50    6.20
   3   6 -10   21.80    6.80
  -3  -6 -10   19.10    6.70
   3   6 -10  -21.60   31.80
  -3   6  11    9.10    6.00
  -3  -6 -11   20.90    8.00
  -3   6  12    8.20    7.90
   3   7   0 1478.85   83.49
   3   7   0 1563.04   84.89
  -3  -7   0 1488.15   98.89
  -3   7   0 1418.36   95.19
   3  -7   0 1504.65   83.29
   3  -7   0 1472.85   83.09
   3  -7   0 1400.46   92.09
  -3  -7   0 1496.05   83.49
   3   7   0 1440.26  102.99
  -3  -7   0 1402.26   83.99
  -3  -7   1  479.45   28.00
  -3  -7   1  488.35   27.50
  -3   7  -1  430.46   27.00
   3  -7  -1  438.66   26.90
   3  -7  -1  448.16   35.10
  -3   7  -1  412.36   37.80
   3  -7  -1  415.26   26.80
   3   7   1  483.65   27.50
   3   7  -1  402.26   43.20
  -3   7   1  507.85   40.10
  -3  -7  -1  352.56   39.40
   3  -7   1  456.95   27.00
   3  -7   1  456.25   37.30
  -3  -7  -1  452.25   27.40
   3   7  -1  405.16   28.20
  -3  -7  -1  452.95   28.30
   3  -7  -2  624.84   38.70
  -3  -7   2  684.83   39.80
   3  -7  -2  669.03   39.10
  -3   7  -2  593.34   50.49
   3   7   2  699.33   39.50
  -3   7  -2  633.64   39.20
   3   7   2  685.03   59.49
  -3  -7   2  685.73   39.30
   3   7  -2  645.54   40.30
  -3  -7  -2  662.73   39.40
   3  -7   2  671.83   39.30
  -3  -7  -2  641.44   55.99
   3  -7   2  665.43   51.29
  -3   7   2  730.53   55.79
  -3  -7  -2  672.03   40.50
   3   7  -2  662.43   57.19
  -3  -7   3 1576.64   87.99
  -3   7  -3 1584.44   88.19
  -3  -7   3 1515.75  104.29
   3   7   3 1543.15   88.09
   3   7   3 1545.35  109.49
  -3  -7   3 1590.54   88.49
   3  -7  -3 1527.85   87.39
  -3   7  -3 1591.24  103.09
   3  -7  -3 1457.05   96.99
  -3  -7  -3 1519.45   88.09
  -3  -7  -3 1623.24  115.79
  -3   7   3 1534.05   87.39
   3  -7   3 1655.13  104.09
   3   7  -3 1554.74   89.09
  -3   7   3 1549.05   99.89
  -3  -7  -3 1428.16   89.09
   3  -7   3 1561.24   88.19
  -3  -7   4  221.18   34.30
   3   7   4  236.58   38.40
   3   7   4  198.78   16.30
  -3  -7   4  198.88   15.60
  -3   7  -4  335.37   47.40
  -3   7  -4  234.48   15.80
   3  -7  -4  228.18   14.90
   3  -7  -4  228.48   27.20
   3  -7   4  156.98   41.60
  -3   7   4  201.78   25.60
   3   7  -4  344.07   49.50
  -3   7   4  200.28   14.40
  -3  -7  -4  249.58   42.00
  -3  -7  -4  218.18   16.80
   3   7  -4  231.68   16.40
  -3  -7  -4  220.18   15.50
  -3  -7   5  344.77   41.20
   3   7   5  369.66   44.00
  -3   7  -5  317.57   38.80
   3   7   5  316.87   21.10
   3  -7  -5  299.17   20.40
   3  -7  -5  290.47   35.00
  -3  -7   5  339.77   21.90
  -3   7  -5  298.47   21.30
  -3  -7  -5  308.37   21.40
   3  -7   5  376.96   41.70
   3   7  -5  268.97   39.50
  -3   7   5  333.57   34.30
  -3   7   5  343.57   20.40
  -3  -7  -5  313.87   44.50
   3   7  -5  296.87   21.70
   3  -7   5  332.87   21.90
  -3  -7   6  489.05   58.39
   3   7   6  384.96   22.80
  -3   7  -6  298.17   41.40
   3  -7  -6  304.67   21.40
  -3   7  -6  287.77   22.30
   3   7   6  369.06   46.80
  -3   7   6  370.66   21.60
  -3  -7  -6  318.27   51.39
   3   7  -6  322.87   24.20
  -3  -7  -6  307.37   22.50
  -3  -7  -6  325.07   22.50
  -3   7   6  372.96   38.20
  -3   7  -7  672.33   41.50
   3  -7  -7  628.94   39.70
   3  -7  -7  730.63   40.50
  -3  -7   7  581.84   66.29
   3   7   7  589.04   65.39
   3   7   7  628.74   40.60
  -3   7   7  687.43   58.19
  -3  -7  -7  631.04   40.90
   3   7  -7  722.73   68.39
  -3  -7  -7  717.23   41.70
   3   7  -7  708.23   42.10
  -3   7   7  596.74   41.40
  -3  -7   8   53.39    9.40
   3   7   8   65.09    9.30
  -3  -7   8  148.79   53.39
  -3   7  -8   63.49    9.20
  -3   7  -8   56.99   35.10
  -3   7  -8   89.49   38.70
   3  -7  -8   79.99    8.80
   3   7   8   32.00   29.40
   3   7  -8   68.79    9.80
  -3  -7  -8   62.49   38.00
  -3   7   8   51.39    7.20
  -3  -7  -8   76.29    9.30
   3   7  -8   89.89   32.80
   3  -7   8   65.09   11.80
  -3  -7  -8   85.59   10.70
   3   7   9  215.68   17.30
  -3   7  -9  170.58   17.00
  -3  -7   9  218.98   18.40
  -3   7  -9  218.58   54.79
   3  -7  -9  204.38   36.70
   3  -7  -9  190.38   16.10
   3  -7   9  229.08   20.70
   3   7  -9  126.39   41.70
  -3  -7  -9  190.58   17.10
  -3   7   9  198.78   15.10
   3   7  -9  189.18   17.30
  -3   7 -10   85.89   46.70
  -3   7 -10   76.79   11.70
   3  -7 -10   71.49   10.30
  -3   7  10   80.69   11.10
  -3  -7 -10   52.89   14.80
   3   7 -10   72.49   11.10
   3   7 -10   39.20   53.09
   3  -7 -11   88.69   12.50
  -3   7  11  102.89   13.20
   3   8   0  185.28   49.50
   3  -8   0  125.59    9.60
   3   8   0  118.49   11.20
  -3  -8   0  113.99   10.60
  -3  -8   0  116.09    9.70
  -3   8   0  163.88   26.00
  -3  -8   0   78.59   17.70
   3  -8   0  132.49    9.80
   3  -8   0  112.49   19.00
   3  -8  -1   39.90    5.30
  -3   8  -1   39.50    5.30
   3  -8  -1   37.20    5.20
   3   8   1   61.59   22.20
   3   8   1   34.30    4.90
  -3  -8   1   15.60   13.30
  -3  -8   1   30.60    5.30
   3  -8  -1   34.00   11.30
  -3  -8   1   32.10    5.10
  -3   8  -1   49.10   16.60
  -3   8   1   27.40   16.10
   3   8  -1   34.00    6.30
  -3  -8  -1   47.30    6.70
  -3  -8  -1   29.60   15.50
   3   8  -1   26.70   20.30
   3  -8   1   45.80   14.70
  -3  -8  -1   46.90    5.70
   3  -8   1   34.20    5.40
   3  -8   1   38.60    5.20
   3  -8  -2   97.79    8.80
  -3   8  -2   81.89   20.30
   3  -8  -2   91.79   16.70
  -3   8  -2  106.39    9.20
   3   8   2  112.79    9.10
   3   8   2  168.88   38.70
  -3  -8   2  117.09   10.20
  -3  -8   2  120.69    9.20
   3  -8  -2   88.99    8.30
  -3  -8   2  112.39   24.30
  -3  -8  -2  103.49    9.00
  -3   8   2   92.19   20.10
   3  -8   2  113.49   21.80
   3  -8   2  111.89    9.30
  -3  -8  -2   69.09   17.30
   3   8  -2   72.49   19.50
  -3  -8  -2   83.09    9.60
   3   8  -2   97.59   10.40
  -3  -8   3   95.19   20.40
   3   8   3  107.29    8.90
  -3   8  -3   97.09    9.20
  -3  -8   3   89.59    8.60
   3  -8  -3   97.69    8.50
   3  -8  -3  101.69    9.10
   3  -8  -3   88.89   17.90
  -3   8  -3   90.19   20.20
   3   8   3  144.79   31.70
  -3  -8   3  103.89    9.60
  -3   8   3  100.19   19.90
  -3  -8  -3   74.09   22.90
   3   8  -3   97.79   24.80
   3  -8   3   98.49    9.20
  -3  -8  -3  100.19   10.30
   3  -8   3   90.79   21.80
  -3  -8  -3   84.39    8.70
   3   8  -3   83.49    9.60
  -3   8  -4   24.80    5.50
  -3  -8   4   26.50    5.30
  -3  -8   4   34.40    5.50
   3   8   4   39.70    6.00
  -3  -8   4   17.90   15.30
   3   8   4   30.40   20.20
   3  -8  -4   32.80    5.10
   3  -8  -4    0.90   11.90
  -3   8  -4   49.40   18.60
   3  -8   4   30.00    5.60
  -3  -8  -4   26.70    5.30
   3  -8   4   31.30   17.70
   3   8  -4   44.60   39.90
  -3   8   4   23.20    4.30
  -3  -8  -4   42.20   21.90
  -3   8   4   41.40   15.40
  -3  -8  -4   28.00    6.30
   3   8  -4   24.50    5.90
   3  -8  -5   20.00   19.10
  -3   8  -5   -0.90   15.10
  -3  -8   5    5.50    3.90
   3  -8  -5    4.10    2.90
   3   8   5    3.30    2.90
  -3   8  -5   -1.20    3.00
  -3  -8   5    2.40   17.90
   3   8   5    3.60   17.00
   3   8  -5    3.80    4.00
  -3  -8  -5  -21.20   20.80
   3   8  -5   18.40   19.60
  -3  -8  -5   -2.00    4.20
  -3  -8  -5    2.60    2.80
  -3   8   5   -0.80   13.60
   3  -8   5   28.70   23.20
   3  -8   5    1.30    3.50
  -3   8   5    8.40    3.20
   3  -8  -6   55.99    7.20
  -3  -8   6   50.49   27.00
   3   8   6   29.10   23.80
   3   8   6   80.59    8.20
  -3   8  -6   68.99   22.70
   3  -8   6   52.89   21.80
  -3  -8  -6   54.49    7.80
  -3  -8  -6   42.10   31.50
  -3   8   6   33.90   28.70
  -3   8   6   75.99    8.00
   3   8  -6   62.29    9.40
   3   8  -6   78.89   33.90
  -3  -8   7   32.40   25.60
   3  -8  -7   31.80    6.00
   3  -8  -7   48.70    7.10
  -3   8  -7   40.30   24.50
   3   8   7   -4.40   24.20
  -3   8  -7   48.10    7.80
  -3  -8   7   41.80    8.00
   3  -8  -7   41.30   24.40
  -3   8   7    3.20   18.20
  -3  -8  -7   39.10    7.20
   3   8  -7   48.70    7.90
  -3   8   7   33.30    5.70
   3   8  -7   56.89   31.90
  -3  -8  -7   28.80    6.40
  -3  -8  -7   19.40   31.30
  -3  -8   8   30.50   43.60
  -3   8  -8    6.80    5.20
  -3   8  -8    4.50   29.30
  -3  -8   8    1.90    5.80
   3   8   8   11.70    4.80
  -3   8  -8   13.20   42.10
   3  -8  -8    8.90    5.00
   3  -8  -8    5.50    4.10
  -3   8   8    3.00    3.50
   3  -8   8    8.00    5.90
   3   8  -8    3.80    4.90
  -3  -8  -8   16.00    5.60
  -3  -8  -8    7.80    5.00
  -3   8  -9  -65.09   43.40
  -3   8  -9  -24.70   37.70
   3  -8  -9    7.10    5.10
  -3   8  -9    4.20    6.00
  -3  -8   9   -0.80   10.30
   3  -8  -9  -15.50   24.00
   3   8   9   11.10    5.70
  -3  -8   9  -18.00   31.60
   3   8  -9   21.10   37.40
   3   8  -9    3.10    9.80
  -3  -8  -9    4.10    5.40
  -3   8 -10    4.60    7.40
  -3   8 -10   24.30   42.80
   3  -8 -10    0.30    5.90
  -3   8  10   -7.60    5.20
   3  -8 -11    1.40    6.90
  -3   8  11    0.40    6.90
   3   9   0 1041.10   60.69
  -3  -9   0 1006.00   61.49
   3  -9   0 1003.00   58.89
   3   9   0  939.41   82.89
   3  -9   0 1068.69   72.09
   3  -9   0 1017.70   58.99
  -3   9   0 1004.80   76.29
  -3  -9   0  977.10   76.69
  -3  -9   0 1022.20   59.19
   3  -9  -1  563.54   43.70
   3  -9  -1  517.05   30.80
  -3  -9   1  455.85   30.60
   3   9   1  469.15   30.80
  -3  -9   1  494.05   31.40
  -3   9  -1  513.55   30.70
  -3   9  -1  534.85   48.60
  -3  -9   1  470.75   53.69
   3   9   1  469.35   55.19
   3  -9  -1  537.25   30.80
   3  -9   1  469.35   30.50
  -3  -9  -1  509.45   31.10
   3  -9   1  467.15   30.60
   3   9  -1  555.04   32.90
  -3   9   1  440.76   47.10
   3  -9   1  481.75   43.70
  -3  -9  -1  491.75   48.60
  -3   9  -2  538.75   32.40
   3   9   2  498.95   32.10
   3  -9  -2  520.75   32.00
   3  -9  -2  546.35   31.80
   3  -9  -2  554.14   43.70
  -3  -9   2  498.55   31.90
   3   9   2  485.95   56.09
  -3   9  -2  545.15   49.80
  -3  -9   2  486.45   32.40
  -3   9   2  514.15   48.90
   3   9  -2  657.83   70.69
  -3  -9  -2  516.05   51.39
  -3  -9  -2  505.95   33.40
   3  -9   2  512.45   46.80
  -3  -9  -2  551.24   32.40
   3  -9   2  496.55   32.00
   3   9  -2  528.15   33.70
   3  -9   2  479.55   31.90
  -3   9  -3  681.53   59.39
   3  -9  -3  645.64   39.30
   3  -9  -3  650.63   51.09
   3  -9  -3  654.33   38.90
   3   9   3  598.74   62.59
  -3  -9   3  475.65   73.39
  -3  -9   3  644.14   39.20
  -3   9  -3  664.03   39.70
   3   9   3  670.73   39.50
  -3  -9   3  676.33   40.10
   3   9  -3  522.15   62.49
   3  -9   3  700.83   39.80
  -3   9   3  621.24   54.69
   3  -9   3  720.23   58.69
  -3  -9  -3  548.75   59.29
  -3  -9  -3  637.14   40.90
   3   9  -3  629.24   40.60
  -3  -9  -3  637.24   39.40
   3   9   4   55.69   26.90
  -3   9  -4  136.69   30.30
   3   9   4   74.19    8.50
   3  -9  -4   78.89    9.30
  -3  -9   4   58.69   34.40
  -3  -9   4   85.59    8.80
   3  -9  -4  110.69    9.00
  -3   9  -4   92.19    9.80
   3  -9   4   83.09    9.50
  -3  -9  -4   62.69   25.30
   3   9  -4  104.89   11.10
   3  -9   4   81.69   26.50
   3   9  -4   76.79   37.50
  -3   9   4   72.79    9.00
  -3  -9  -4   95.19   11.30
  -3  -9  -4  105.79    9.50
  -3   9   4   83.39   22.60
  -3  -9   5  513.65   32.70
  -3  -9   5  581.74   59.39
   3   9   5  431.36   56.69
  -3   9  -5  532.05   33.50
   3  -9  -5  551.64   32.40
   3   9   5  528.65   32.90
  -3  -9  -5  485.25   59.79
  -3   9   5  450.75   47.80
   3   9  -5  484.35   59.99
  -3  -9  -5  532.75   33.30
   3  -9   5  495.95   33.40
  -3   9   5  511.75   32.00
   3   9  -5  539.65   34.50
  -3  -9  -5  512.35   34.90
   3  -9   5  518.15   56.19
   3   9   6   58.59   29.20
  -3  -9   6   40.70    7.90
  -3   9  -6   39.40    7.10
  -3   9  -6   35.40   25.40
  -3  -9   6   31.50   29.50
   3  -9  -6   37.70    6.10
   3  -9  -6   -5.00   24.10
  -3   9   6   35.20    5.70
   3   9  -6   23.10    6.80
  -3  -9  -6   13.80   28.40
  -3   9   6   24.60   19.80
   3  -9   6   32.60   29.20
  -3  -9  -6   37.50    7.20
   3  -9   6   37.50    7.50
   3   9  -6   59.99   30.70
  -3   9  -7  296.77   48.40
  -3  -9   7  529.65   93.19
   3  -9  -7  345.07   22.40
   3   9   7  318.97   23.00
   3  -9  -7  318.67   22.70
  -3   9  -7  348.97   24.30
  -3  -9   7  278.47   24.60
  -3   9   7  309.87   21.90
   3   9  -7  352.26   24.90
  -3  -9  -7  212.58   72.79
   3  -9   7  313.57   24.20
  -3  -9  -7  333.57   23.70
  -3  -9  -7  344.97   23.60
   3   9   8   89.99   11.40
  -3   9  -8  157.18   56.49
   3  -9  -8   90.99   10.30
  -3  -9   8   94.69   12.30
  -3  -9   8  109.79   43.70
  -3   9  -8  102.19   12.60
   3  -9  -8   90.19   10.70
  -3  -9  -8   75.89   10.70
   3   9  -8   74.69   11.60
   3   9  -8  145.09   46.50
  -3  -9  -8  109.69   12.20
  -3  -9   9  188.48   53.19
  -3   9  -9  218.48   67.79
   3  -9  -9  244.58   19.20
  -3   9  -9  243.38   21.30
   3   9  -9  301.37  102.59
  -3   9   9  264.17   19.30
  -3  -9  -9  238.68   23.90
   3   9  -9  238.68   21.70
   3  -9 -10  149.59   15.80
  -3  -9 -10  139.29   22.30
  -3   9  10  186.28   16.50
   3 -10   0   72.89    7.50
  -3 -10   0   61.59    7.40
   3  10   0   59.79    8.90
  -3 -10   0   49.50    7.80
  -3  10   0   20.60   17.30
  -3 -10   0   39.90   22.10
   3 -10   0   54.39   17.80
   3  10   0   30.60   25.40
   3 -10   0   68.99    7.80
  -3  10  -1   72.09    8.10
  -3 -10   1   81.79    9.60
   3 -10  -1   66.39    8.20
   3  10   1   51.39   27.60
   3 -10  -1   44.50   16.20
  -3 -10   1   63.29   21.60
   3 -10  -1   71.99    7.80
  -3 -10   1   78.99    8.30
  -3 -10  -1   74.29    8.20
   3 -10   1   58.09   16.80
   3  10  -1   64.99   31.70
   3  10  -1   54.99    8.90
   3 -10   1   70.59   11.40
  -3  10   1   88.99   24.90
  -3 -10  -1   74.09    9.30
   3 -10   1   72.19    7.90
  -3 -10  -1   68.29   19.50
  -3 -10   2   22.00   19.20
   3  10   2   23.00   25.50
  -3  10  -2   52.79   24.80
  -3 -10   2   36.10    6.20
   3 -10  -2   39.60    6.00
  -3  10  -2   41.20    6.80
   3 -10  -2   37.60    6.20
   3  10   2   35.50    6.10
  -3 -10   2   25.10    5.90
   3 -10   2   25.70    5.80
   3 -10   2   35.10   17.60
  -3 -10  -2   33.70    7.50
  -3  10   2   29.90   18.70
  -3 -10  -2   40.70    6.40
  -3 -10  -2   55.39   24.30
   3  10  -2   18.00   22.90
   3  10  -2   37.80    7.60
   3 -10   2   30.50    5.40
   3  10   3   -3.20    2.50
   3  10   3  -20.40   18.20
  -3 -10   3    0.30    2.90
  -3  10  -3   -1.40    3.80
   3 -10  -3   -2.30    2.70
   3 -10  -3   -4.40    3.20
  -3 -10   3   -6.70   13.90
  -3  10  -3   17.10   18.90
  -3 -10  -3    3.20    3.80
   3 -10   3   -0.70   15.20
   3  10  -3  -25.30   20.00
   3 -10   3    0.60    3.70
  -3  10   3    1.10   17.30
  -3 -10  -3    0.20    4.20
  -3 -10  -3   -0.70   19.90
   3  10  -3    5.70    4.70
   3  10   4   11.30   25.70
   3 -10  -4   19.70    5.50
  -3 -10   4   21.60    4.90
   3 -10  -4    8.90    3.80
  -3  10  -4  -13.10   18.90
  -3 -10   4  -10.10   18.60
  -3  10  -4    8.80    4.70
   3 -10   4    7.80   20.10
   3  10  -4   37.70   28.70
  -3 -10  -4   10.80    4.40
   3  10  -4    6.30    5.00
   3 -10   4   13.80    5.40
  -3 -10  -4   15.30    5.60
  -3 -10  -4   -7.30   24.90
  -3 -10   5   25.50    5.80
  -3  10  -5   74.99   49.90
  -3 -10   5    5.60   24.50
   3  10   5   14.20   22.90
   3 -10  -5   40.70    9.70
   3  10   5   32.50    7.30
   3 -10  -5   -6.00   21.30
   3 -10  -5   35.80    6.10
  -3  10   5   37.70    6.30
  -3 -10  -5   44.00   27.90
  -3  10   5   18.90   19.10
  -3 -10  -5   38.40    6.50
  -3 -10  -5   39.20    9.00
   3  10  -5   42.50   27.50
   3 -10   5   37.30    7.20
   3 -10   5    9.50   27.30
   3  10  -5   43.10    8.20
  -3  10  -6   54.59    8.80
  -3 -10   6   52.29    7.70
  -3  10  -6   31.10   27.70
   3  10   6   41.60   28.50
   3 -10  -6   69.29    9.90
   3 -10  -6   43.50    8.10
  -3 -10   6   49.00    9.50
   3  10   6   59.99    8.60
  -3 -10   6   46.80   34.10
  -3  10   6   50.69    7.10
  -3 -10  -6   52.99   10.80
   3  10  -6   45.60   30.20
  -3 -10  -6   60.49   32.80
  -3 -10  -6   36.80    7.20
   3  10  -6   45.10    9.10
   3 -10   6   61.19   10.60
  -3 -10   7    3.50    4.70
  -3  10  -7   60.99   32.50
  -3 -10   7    9.40    7.10
   3  10   7    6.50    5.00
   3 -10  -7   12.80    5.20
  -3  10  -7   15.60    6.50
  -3 -10   7   11.10   52.39
   3  10  -7    7.60    6.10
   3 -10   7   15.60    7.20
   3  10  -7   -4.40   34.10
  -3 -10  -7    7.80    5.10
  -3 -10  -7    3.70    5.00
   3 -10  -8    5.20    5.20
   3 -10  -8    6.70    5.40
  -3  10  -8   27.40   39.70
  -3  10  -8    3.10    6.70
  -3 -10   8   21.60   60.09
   3  10   8    8.40    6.10
  -3 -10  -8    1.70    5.40
  -3 -10  -8    0.90    5.20
   3  10  -8   71.29   49.30
  -3 -10  -8    8.60   10.40
  -3  10   8    7.10    5.20
   3  10  -8   15.00    7.60
  -3  10  -9   14.90    8.50
  -3  10  -9  -60.09   58.29
  -3 -10   9  -27.70   56.49
  -3  10   9    9.10    8.00
   3  10  -9  -42.10   78.49
  -3 -10  -9   12.00    6.80
   3 -10 -10    1.30    7.00
  -3  10  10    3.30    8.00
  -3  11   0   82.89   25.70
  -3 -11   0   90.69    9.60
  -3 -11   0   97.39   10.80
   3 -11   0   87.89   10.60
   3 -11   0   89.49    9.80
   3 -11   0   61.29   35.20
   3  11   0   80.19   32.90
  -3 -11   0   92.59   25.60
   3 -11  -1  776.72   49.60
  -3 -11   1  794.32   47.70
   3  11   1  786.72   81.09
  -3 -11   1  845.72   48.70
   3 -11  -1  768.92   47.40
  -3  11  -1  784.32   71.89
  -3 -11   1  799.72   71.39
   3 -11   1  792.32   47.50
   3  11  -1  716.23   48.90
  -3  11   1  748.03   70.59
  -3 -11  -1  780.52   48.70
   3  11  -1  736.03   78.79
  -3 -11  -1  747.53   47.50
   3 -11   1  821.42   47.60
  -3 -11  -1  868.71   71.69
   3 -11   1  820.02   69.29
  -3 -11   2   40.50   23.00
   3  11   2   48.00   30.20
   3 -11  -2   65.49    9.70
  -3  11  -2   89.19   31.40
  -3 -11   2   43.30    7.00
   3 -11  -2   42.40    7.80
  -3  11  -2   45.70    7.30
   3 -11   2   36.70   33.60
  -3 -11  -2   37.30    7.60
   3 -11   2   29.70    6.30
  -3 -11  -2   45.60    6.80
   3  11  -2   64.89    9.60
   3  11  -2   44.70   26.80
  -3 -11  -2   57.49   27.10
   3 -11   2   32.30    6.10
  -3  11  -3  338.37   23.70
   3  11   3  253.47   47.10
   3 -11  -3  347.37   24.00
  -3 -11   3  355.96   48.80
  -3 -11   3  333.07   23.80
  -3  11  -3  339.27   47.70
  -3 -11   3  325.27   23.10
   3  11   3  314.97   26.40
  -3 -11  -3  345.97   23.50
   3  11  -3  381.26   25.70
  -3  11   3  277.17   45.10
   3 -11   3  326.67   23.50
  -3 -11  -3  333.77   24.80
   3  11  -3  305.07   55.99
   3 -11   3  346.47   23.40
   3 -11  -4   59.39   22.00
   3  11   4   44.00   28.00
  -3  11  -4  193.58   63.99
  -3  11  -4   98.09   11.40
   3 -11  -4  106.39   10.40
  -3 -11   4  103.19   34.20
   3  11   4   96.89   10.50
  -3 -11   4   77.49    9.90
   3 -11  -4  103.79   11.90
  -3 -11  -4   48.10   27.20
   3  11  -4  173.78   51.69
   3  11  -4  112.59   13.30
  -3 -11  -4  111.89   13.00
  -3 -11  -4  108.59   11.10
   3 -11   4  105.79   12.00
  -3  11   4   41.00   24.20
  -3 -11   5  399.46   27.70
  -3 -11   5  419.26   26.70
   3 -11  -5  333.37   25.40
  -3  11  -5  421.16   27.70
   3 -11  -5  404.96   27.70
  -3  11  -5  297.57   49.60
   3  11   5  431.66   27.10
  -3 -11   5  423.26   61.59
   3  11  -5  357.56   28.10
  -3 -11  -5  381.36   26.60
   3 -11   5  283.87   47.00
  -3 -11  -5  380.96   29.20
  -3  11  -6  151.38   15.30
  -3 -11   6   98.69   43.00
   3 -11  -6  128.89   13.10
  -3 -11   6  143.59   13.80
  -3 -11   6  165.58   16.50
   3 -11  -6  140.49   15.70
  -3  11  -6  140.99   41.60
   3  11   6  170.38   14.50
  -3 -11  -6  147.49   14.10
   3  11  -6  141.39   16.00
   3 -11   6   69.69   39.30
   3 -11   6  153.78   16.20
   3  11  -6  118.99   44.90
  -3  11  -7   83.99   12.20
  -3 -11   7  107.39   12.00
   3 -11  -7   95.19   13.40
  -3 -11   7   43.90   45.40
   3  11   7  109.99   13.00
   3 -11  -7   94.29   11.20
   3  11  -7   80.69   13.60
   3  11  -7   17.60   46.10
  -3 -11  -7   99.19   12.30
  -3  11   7  109.59   11.40
  -3 -11  -7   70.89   14.20
  -3 -11  -7   93.59   12.10
  -3 -11   8   78.59   10.40
   3 -11  -8   79.39   10.30
  -3  11  -8   91.59   18.70
   3 -11  -8   67.09    9.70
  -3  11   8   77.79   10.70
  -3 -11  -8   57.09   10.20
   3  11  -8   87.49   13.00
  -3 -11  -8   67.79   11.20
   3  11  -8   48.70   61.09
   3 -11  -9   80.49   12.00
   3 -11  -9  124.49   13.80
  -3  11   9  133.09   14.90
  -3 -11  -9  108.99   15.70
   3 -11 -10   25.10   14.70
   3 -12   0  236.68   17.20
   3 -12   0  217.68   16.80
  -3 -12   0  221.38   18.40
   3 -12   0  148.69   30.40
   3 -12  -1    2.40    4.60
  -3  12  -1    0.90   21.80
   3 -12  -1    8.90    4.20
  -3 -12   1   -1.10    3.00
  -3 -12   1    9.00   28.30
   3 -12  -1    8.20   20.60
  -3 -12   1    8.10    5.60
   3 -12   1    7.80    4.20
   3  12  -1    9.80    6.00
   3  12  -1   -2.40   28.90
  -3 -12  -1   -1.60    3.70
  -3 -12  -1    4.90    5.70
   3 -12   1    8.90   19.10
   3 -12   1    4.30    4.90
  -3  12   1  -17.90   24.80
   3 -12  -2   16.90    5.80
   3 -12  -2   11.60    4.10
  -3 -12   2   20.70   23.90
  -3 -12   2   12.30    4.40
   3 -12  -2   16.40   18.80
  -3 -12   2   14.30    6.60
  -3  12  -2   -0.30   28.10
  -3  12  -2    7.10    4.80
   3  12   2    7.60   35.40
   3 -12   2    9.50    5.90
   3  12  -2    2.60   30.30
   3 -12   2   26.20   23.00
  -3 -12  -2   18.80   23.00
   3 -12   2    6.20    3.90
  -3 -12  -2    9.10    6.50
  -3 -12  -2   15.40    5.10
   3  12  -2    5.90    6.20
  -3  12   2   15.00   24.40
   3  12   3   17.40   30.00
  -3 -12   3   30.90    6.50
  -3  12  -3   10.50   24.10
   3  12   3   17.50    7.20
   3 -12  -3   26.60    6.10
  -3  12  -3   34.30    7.30
   3 -12  -3   30.70    6.80
  -3 -12   3   27.90   26.10
   3 -12   3    4.70   26.50
   3 -12   3   30.20    7.20
   3  12  -3   27.10    7.90
  -3 -12  -3    9.60   23.90
  -3 -12  -3   28.50    8.00
  -3 -12  -3   15.40    5.50
   3  12  -3   57.49   51.59
   3 -12   3   28.20    6.00
  -3  12  -4   20.80    8.00
   3 -12  -4   30.20    7.90
   3  12   4   40.80    7.80
  -3 -12   4   33.10    8.20
   3 -12  -4   47.40    7.60
  -3 -12   4   35.90    6.70
  -3  12  -4   -6.00   30.20
  -3 -12  -4   41.80    9.30
   3 -12   4   23.60    7.90
   3 -12   4   31.90    6.40
   3 -12   4   18.70   32.80
  -3 -12  -4   27.90    6.60
   3  12  -4   28.00    8.20
   3  12  -4  -17.10   38.20
  -3 -12   5    7.40    4.90
   3 -12  -5    6.40    4.70
   3  12   5   10.00    6.00
  -3 -12   5   10.40    8.90
   3 -12  -5   13.90    7.50
  -3  12  -5    8.80    6.80
   3  12  -5   36.00   37.90
   3  12  -5    4.50    7.00
  -3 -12  -5    6.10    8.80
   3 -12   5   12.00    7.30
  -3 -12  -5    2.30    4.30
   3 -12   5    3.80    4.20
  -3 -12   6   25.50    6.80
  -3  12  -6    8.90    7.50
   3 -12  -6   25.10    9.20
   3 -12  -6    9.80    5.20
  -3 -12   6   19.30   80.29
   3  12  -6   18.70    8.10
   3  12  -6   30.20   62.29
  -3 -12  -6    8.80   10.10
  -3 -12  -6   12.90    5.70
  -3  12  -7   51.69   10.50
   3 -12  -7   40.50    8.10
  -3 -12   7   52.79    8.90
   3 -12  -7   55.79   12.70
  -3 -12   7   25.10   55.99
   3  12  -7   51.69   10.90
  -3 -12  -7   39.10    8.40
   3  12  -7   48.70   74.19
  -3  12  -8   10.80    9.20
   3 -12  -8   18.50    7.00
   3 -12  -8   16.60    7.10
   3 -12  -8   42.50   14.00
  -3 -12   8   36.40   65.99
  -3 -12  -8   24.80    8.20
  -3  12   8   25.30    9.70
  -3 -12  -8   12.80    7.30
   3 -12  -9    5.20    7.40
   3 -12  -9    0.60    7.30
   3  13   0   72.09   40.30
   3 -13   0   24.30    6.40
  -3 -13   0   16.70    5.20
   3 -13   0   19.50    7.10
  -3 -13   0   36.80   31.40
  -3 -13   1  358.26   56.39
   3  13   1  241.18   61.39
   3 -13  -1  253.67   21.10
   3 -13  -1  241.98   20.10
  -3 -13   1  312.47   22.70
  -3 -13   1  312.17   21.40
   3  13  -1  201.28   52.69
  -3 -13  -1  203.48   43.50
   3  13  -1  256.07   22.60
   3 -13   1  307.27   21.80
  -3 -13  -1  268.07   20.80
   3 -13   1  307.57   21.20
   3 -13  -2   45.40    8.10
  -3 -13   2  106.79   48.00
  -3 -13   2   34.80    8.60
   3 -13  -2   28.80    6.30
  -3  13  -2   21.30    6.60
  -3 -13   2   43.90    7.40
   3  13  -2  -16.80   36.40
   3 -13   2   33.00    8.20
   3 -13   2   26.50    6.30
  -3 -13  -2   33.40    7.20
   3  13  -2   39.30    9.30
   3 -13  -3  222.58   18.60
   3 -13  -3  207.98   16.70
  -3  13  -3  203.78   17.70
  -3 -13   3  259.17   61.39
  -3 -13   3  155.88   18.70
  -3 -13   3  191.68   16.80
   3 -13   3  200.98   16.80
  -3 -13  -3  174.88   19.30
   3 -13   3  177.68   18.10
   3  13  -3  207.98   19.60
  -3 -13  -3  207.38   17.30
   3  13   4  162.78   17.80
  -3  13  -4  104.19   13.30
  -3 -13   4   77.39   50.29
   3 -13  -4  122.89   15.30
   3 -13  -4  100.49   12.30
  -3 -13   4  119.29   12.90
   3  13  -4   83.69   14.20
  -3 -13  -4  124.79   16.00
  -3 -13  -4  130.39   13.40
   3 -13   4  143.39   15.00
   3  13  -4   85.89   52.79
   3 -13   4  135.49   13.40
  -3 -13   5  175.18   15.50
   3 -13  -5  163.88   14.90
   3 -13  -5  149.39   17.80
  -3  13  -5  170.88   17.20
  -3 -13   5  118.29   51.59
  -3 -13  -5  128.39   18.30
   3 -13   5  189.68   16.00
   3  13  -5   96.09   50.09
  -3 -13  -5  154.68   17.90
   3  13  -5  117.89   16.60
  -3 -13   6  109.69   13.00
  -3  13  -6  100.69   13.50
   3 -13  -6   94.39   12.00
   3 -13   6   73.99   11.30
  -3 -13  -6   70.79   10.50
   3  13  -6   95.89   14.80
   3 -13  -7  164.88   19.70
   3 -13  -7  137.19   15.00
  -3 -13  -7  166.08   21.30
   3 -13  -8   27.50    8.50
   3 -13  -8   40.70    9.70
  -3 -14   0   20.80    8.50
   3 -14   0    1.20    4.50
  -3 -14   0    4.80    4.80
  -3 -14   1   26.90    7.10
   3 -14  -1   38.70    8.20
   3 -14  -1   40.80    9.10
  -3 -14  -1   30.70    7.70
   3 -14   1   36.30    8.20
  -3 -14  -1   28.10    9.80
   3 -14   1   44.20    9.20
   3 -14  -2   28.50    8.30
   3 -14  -2   17.40    5.80
  -3 -14  -2   29.40    8.30
   3 -14   2   28.90    8.80
   3 -14   2   30.70    7.00
   3  14  -2   18.30    8.80
  -3 -14  -2   22.70    9.30
   3 -14  -3   39.50    7.40
  -3  14  -3   49.30    9.30
  -3 -14   3   33.40    8.00
   3 -14  -3   49.99   10.00
   3  14  -3   40.10   10.70
  -3 -14  -3   41.00    9.20
   3 -14   3   27.10    7.00
  -3  14  -4   -1.30    7.50
   3 -14  -4   15.20    6.50
  -3 -14   4   13.60    6.10
  -3 -14  -4   -7.60    5.20
   3  14  -4    5.90    8.90
   3 -14   4   -1.90    4.90
   3 -14  -5    8.40   10.00
  -3  14  -5   14.00    9.10
   3 -14  -5   -4.80    5.50
  -3 -14   5    2.10    6.30
  -3 -14  -5    2.70    5.70
   3  14  -5   10.30    9.60
   3 -14  -6   19.30   14.10
  -3  14  -6   -2.30    9.00
   3 -14  -6    9.40    7.20
   3  14  -6   -3.90   10.70
   3 -14  -7    9.50    7.30
  -3  14  -7   15.50   12.10
  -3 -15   0    9.00    6.10
   3 -15   0   12.60    6.70
   3 -15   0   11.40   11.50
  -3 -15   1  217.08   19.10
   3 -15  -1  261.87   21.70
   3 -15  -1  205.28   18.60
  -3 -15  -1  217.78   19.30
   3 -15   1  217.98   19.20
   3 -15  -2   45.40    8.40
   3 -15  -2   43.10   10.70
  -3 -15   2   49.00    9.00
  -3 -15  -2   42.60    9.00
   3  15  -2   45.30   10.80
   3 -15   2   50.29    9.20
   3 -15  -3  119.19   16.20
   3 -15  -3  129.49   14.10
   3  15  -3  100.89   15.70
  -3 -15  -3  105.59   15.50
  -3  15  -4   25.00   10.10
   3 -15  -4   14.80    7.00
   3  15  -4   13.60   11.70
   3 -15  -5  155.78   17.40
  -3  15  -5  206.38   22.40
   3  15  -5  204.68   24.20
  -3  15  -6   21.50   21.20
   3  16  -3   -0.10   20.60
  -3  16  -4   35.60   12.70
   3  16  -4   38.60   13.50
  -3  16  -5   35.50   14.80
  -3  16  -6   22.80   16.20
   4   0   0  600.84   34.00
   4   0   0  606.24   33.90
   4   0   0  603.04   39.30
  -4   0   0  616.04   33.90
   4   0   0  610.84   34.30
  -4   0   0  602.34   34.00
  -4   0   0  639.44   39.80
  -4   0   0  580.94   34.00
   4   0  -1 4666.83  270.07
  -4   0   1 4778.32  269.37
  -4   0   1 4954.20  265.27
  -4   0  -1 4814.72  265.97
   4   0  -1 4857.61  265.57
  -4   0   1 4654.93  265.27
   4   0   1 5055.79  273.67
   4   0   2 4810.02  269.87
   4   0  -2 4318.97  263.57
   4   0  -2 4855.41  259.37
  -4   0   2 4708.23  263.57
   4   0   2 4855.21  260.07
  -4   0   2 4513.25  259.07
   4   0   2 4704.53  260.17
  -4   0  -2 4897.81  260.17
   4   0   3  652.23   49.99
  -4   0  -3  752.02   52.39
  -4   0   3  715.13   45.00
  -4   0   3  675.93   38.50
   4   0  -3  705.93   38.90
   4   0   3  636.34   39.50
   4   0   3  644.34   39.50
  -4   0  -3  727.73   40.50
   4   0  -4  559.74   42.50
   4   0   4  631.94   36.70
   4   0   4  659.03   36.60
  -4   0   4  653.53   44.10
  -4   0   4  624.54   35.30
   4   0  -4  591.04   35.70
  -4   0  -4  586.64   50.19
  -4   0  -4  639.24   36.60
  -4   0   5   27.50    3.50
  -4   0  -5   41.40    4.90
  -4   0  -5   72.19   25.80
   4   0  -5   35.60    4.20
  -4   0   5   28.40    3.80
   4   0   5   54.19   15.90
   4   0   5   36.10    5.00
   4   0  -5   34.70   10.90
   4   0   5   33.00    5.00
  -4   0   6 1459.25   89.19
  -4   0  -6 1687.53  113.59
   4   0  -6 1474.95  101.19
   4   0  -6 1737.53   90.19
   4   0   6 1550.74   90.49
  -4   0  -6 1687.93   90.99
   4   0  -6 1695.83  106.29
   4   0   6 1579.54   90.69
  -4   0   6 1478.75   88.99
   4   0  -7  391.26   23.50
   4   0  -7  416.76   41.10
  -4   0   7  348.97   22.30
   4   0  -7  401.36   37.70
  -4   0  -7  402.86   47.10
  -4   0  -7  343.67   39.60
  -4   0   7  373.06   22.70
   4   0   7  341.67   23.60
  -4   0  -7  347.27   24.00
   4   0   7  351.16   23.90
  -4   0   8  200.28   14.20
   4   0  -8  239.68   40.80
  -4   0  -8  247.68   46.60
   4   0   8  210.48   16.00
  -4   0   8  230.68   14.90
   4   0  -8  182.98   15.20
   4   0  -8  199.78   30.10
   4   0   8  212.18   16.10
  -4   0  -8  207.68   16.20
  -4   0  -8  307.17   46.40
  -4   0  -9   62.89   29.10
   4   0  -9   43.80    7.20
  -4   0  -9   63.79    8.80
  -4   0   9   42.50    7.20
   4   0  -9   44.30   26.70
   4   0  -9   63.09   26.30
  -4   0  -9  103.29   48.70
   4   0 -10  562.94   57.09
   4   0 -10  444.36   32.20
  -4   0 -10  519.15   61.59
  -4   0  10  537.05   31.50
   4   0  10  489.45   39.60
  -4   0 -10  474.35   33.00
  -4   0 -11   22.00    6.80
   4   0 -11    6.90    5.70
  -4   0 -11   23.10   33.60
  -4   0  12  242.28   18.90
   4  -1   0  355.06   19.30
   4   1   0  336.77   26.60
  -4  -1   0  356.56   19.70
   4  -1   0  319.57   22.80
   4   1   0  325.77   19.60
   4  -1   0  351.66   19.50
  -4   1   0  356.86   23.50
  -4  -1   0  334.37   20.00
   4   1   0  343.27   20.20
  -4  -1   1 1592.44   88.99
   4   1   1 1592.04   89.29
  -4   1  -1 1525.45   88.99
   4  -1  -1 1697.73   90.89
  -4  -1   1 1589.24   88.69
   4   1   1 1689.73   98.59
  -4  -1  -1 1624.34   89.29
  -4  -1  -1 1644.54   89.89
  -4  -1  -1 1553.44   89.29
   4   1  -1 1647.24   95.79
   4  -1   1 1551.04   89.09
  -4  -1  -1 1626.54   98.39
   4  -1   1 1714.63   95.89
   4   1  -1 1509.85   89.09
   4   1  -1 1569.44   88.69
   4  -1  -2 1378.46   77.79
   4  -1  -2 1454.25   80.89
  -4  -1   2 1384.46   78.79
  -4   1  -2 1402.96   88.09
  -4  -1   2 1251.97   84.49
   4   1   2 1429.36   89.29
   4   1   2 1399.76   78.99
  -4   1  -2 1485.75   78.89
  -4  -1  -2 1412.66   79.09
  -4  -1  -2 1389.96   89.69
   4   1  -2 1343.57   78.49
  -4  -1  -2 1396.36   78.99
   4   1  -2 1417.96   84.89
   4  -1   2 1432.66   78.89
  -4   1   2 1550.14   81.09
   4   1   3  395.26   23.50
   4  -1  -3  392.26   22.50
   4   1   3  395.36   34.70
   4   1   3  404.86   23.50
  -4  -1   3  429.66   31.50
   4  -1  -3  440.16   27.70
  -4  -1   3  393.06   22.80
  -4   1   3  355.76   22.10
  -4  -1  -3  371.16   23.50
   4   1  -3  350.96   29.20
  -4  -1  -3  383.56   35.00
   4   1  -3  388.76   23.00
   4  -1   3  413.06   23.60
  -4   1  -4  569.74   32.50
   4   1   4  548.25   32.40
   4   1   4  479.05   44.30
   4  -1  -4  564.24   31.50
  -4  -1   4  541.75   31.50
   4  -1  -4  584.74   38.60
   4  -1  -4  513.45   39.20
   4   1   4  514.25   32.20
  -4  -1  -4  579.94   47.70
   4   1  -4  519.95   40.00
   4  -1   4  564.04   32.40
  -4  -1  -4  527.25   32.30
   4   1  -4  546.65   31.80
   4  -1  -5  106.29    8.20
   4  -1  -5  142.29   17.30
   4   1   5   99.49    8.80
  -4   1  -5  177.18   29.60
   4   1   5  120.79   24.40
  -4  -1   5   97.69    8.10
  -4   1  -5  121.69    9.30
   4  -1  -5  124.49   19.00
   4   1   5  111.09    9.10
   4   1  -5  121.39    8.70
   4  -1   5  115.09    9.10
  -4  -1  -5  118.39    9.30
  -4   1   5  111.29    7.80
   4   1  -5  121.79   19.80
  -4  -1  -5  142.79   31.70
  -4   1  -6  113.29   25.10
   4   1   6  105.69    9.30
   4  -1  -6  111.49   20.60
  -4   1  -6  112.99    9.60
   4   1   6  158.48   30.50
  -4  -1   6   92.79    8.20
   4  -1  -6  115.79    8.90
   4  -1  -6  133.29   19.80
  -4   1  -6  149.99   26.60
   4   1   6  120.69    9.50
   4   1  -6   89.29    8.70
   4   1  -6  123.19   22.00
  -4   1   6  104.79    8.00
  -4  -1  -6  111.39    9.50
   4  -1   6  120.39    9.70
  -4  -1  -6   96.09   24.00
   4  -1  -7   54.99   16.10
  -4   1  -7   27.10   16.70
   4  -1  -7   39.50    5.80
  -4   1  -7   27.50   14.90
  -4   1  -7   43.60    6.60
  -4  -1   7   41.80    5.60
   4   1   7   33.90    5.80
   4  -1  -7   74.39   22.50
   4   1   7   45.10    6.80
   4  -1   7   39.00    6.10
   4   1  -7   55.19   16.60
  -4  -1  -7   30.80   20.00
  -4  -1  -7   43.50    6.60
   4  -1   7   50.69    7.30
  -4   1   7   47.60    5.10
   4   1  -7   36.80    5.70
   4   1  -7   42.40   16.40
  -4   1  -8    7.00    4.00
   4  -1  -8   -0.10    3.10
  -4  -1   8    1.90    2.70
   4   1   8   11.60    4.00
   4  -1  -8   17.60   17.80
  -4   1  -8   40.90   21.40
  -4   1  -8    9.80   16.60
   4  -1  -8   -1.30   13.30
  -4  -1   8    2.20    2.70
   4   1  -8   20.90   16.60
  -4  -1  -8   41.80   24.30
   4  -1   8   16.30    4.50
   4   1  -8    8.80    3.90
  -4   1   8    4.80    2.70
  -4  -1  -8   11.70   17.00
   4   1  -8   -0.20   15.40
   4  -1   8    9.50    4.00
  -4  -1   9   72.59    7.80
  -4  -1   9   58.59    7.60
   4  -1  -9   80.89   23.80
   4  -1  -9   80.19    8.80
  -4   1  -9   29.40   21.60
   4  -1  -9   50.89   25.40
  -4   1  -9   58.09   24.50
  -4   1  -9   71.89    9.90
   4   1  -9   83.09   30.50
   4   1  -9   79.89    9.10
  -4  -1  -9   66.39   26.60
   4   1  -9   61.69   24.90
  -4  -1  -9   76.49    9.30
  -4  -1  -9   77.49   44.70
   4  -1   9  107.39   16.00
  -4   1   9   70.39    7.40
  -4   1 -10    0.80    4.40
  -4  -1  10    5.20    3.50
  -4  -1  10   -2.50    3.40
  -4   1 -10  -30.40   23.70
   4  -1 -10   12.50   22.60
   4  -1 -10    1.90    4.30
   4  -1  10    7.90    5.80
  -4   1  10    3.20    3.40
   4  -1  10   -2.40    4.60
  -4  -1 -10   -9.30   23.50
   4   1 -10  -21.10   17.40
  -4  -1 -10   15.80   30.30
  -4  -1 -10    0.30    4.40
   4   1 -10    8.50    4.80
  -4   1 -11    1.90    5.60
  -4   1 -11  -34.90   32.70
   4  -1 -11    6.90    5.40
  -4  -1 -11   45.80   33.60
  -4   1  11    3.00    3.70
   4   1 -11   10.60    6.20
   4  -1  11   -8.30    5.40
  -4  -1 -11   13.10    5.80
   4  -1 -12   -1.80    6.80
  -4  -1  12   -2.00    6.10
  -4   1  12   -2.00    5.10
   4   2   0 1746.73   97.59
   4   2   0 1664.63   98.29
  -4  -2   0 1697.73   98.09
   4   2   0 1851.91  108.09
  -4   2   0 1730.13   99.79
  -4  -2   0 1790.22  106.89
  -4  -2   0 1844.52   97.69
  -4   2   0 1881.01  100.99
   4  -2   0 1652.93   96.89
   4   2   1 5421.66  286.07
  -4  -2   1 5138.89  273.57
   4   2   1 5068.69  273.87
  -4  -2   1 5292.87  281.97
  -4   2  -1 4626.34  273.37
  -4   2  -1 4886.31  278.77
  -4   2  -1 4768.72  279.87
  -4  -2   1 5072.89  273.97
   4  -2   1 4879.21  273.97
  -4  -2  -1 4807.42  273.87
   4   2  -1 4696.33  274.07
  -4   2  -2 3809.52  220.38
   4  -2  -2 3766.72  219.58
  -4  -2   2 4292.17  228.68
  -4  -2   2 4226.58  220.08
   4   2   2 4181.38  220.78
  -4   2  -2 3872.41  229.78
  -4   2  -2 3661.93  227.48
  -4  -2   2 3945.31  220.38
  -4   2   2 4118.79  219.58
   4  -2   2 4134.59  220.68
  -4  -2  -2 3996.70  220.78
  -4  -2  -2 3870.11  220.68
   4   2  -2 4168.48  220.68
   4   2  -2 3765.12  228.48
  -4  -2   3  380.06   29.70
  -4  -2   3  323.77   21.30
   4  -2  -3  372.56   27.60
   4   2   3  333.97   21.70
   4  -2  -3  358.16   20.60
   4  -2  -3  373.56   26.10
  -4   2  -3  368.46   21.80
  -4   2  -3  362.46   32.30
   4   2   3  393.16   34.50
   4  -2  -3  383.96   20.50
  -4  -2  -3  381.36   22.00
   4  -2   3  353.36   21.80
   4   2  -3  349.96   29.60
  -4  -2  -3  355.46   34.50
  -4  -2  -3  372.86   22.00
  -4   2   3  334.07   20.40
  -4   2  -4 1958.40  108.89
  -4   2  -4 2015.10  124.69
  -4  -2   4 2015.50  108.49
   4  -2  -4 1865.41  107.69
   4   2   4 1917.21  124.39
   4   2   4 1970.70  108.99
   4  -2  -4 1800.02  116.19
   4  -2  -4 1917.21  116.29
  -4   2  -4 1865.91  120.59
  -4  -2  -4 1904.61  108.99
  -4   2   4 1930.41  107.49
  -4  -2  -4 2016.10  108.99
   4   2  -4 1916.51  118.99
  -4  -2  -4 2103.59  127.69
   4  -2   4 1970.60  108.99
   4   2  -4 1861.81  108.49
  -4   2  -5 1081.89   79.29
  -4  -2   5  989.70   60.79
   4  -2  -5 1086.19   72.09
   4   2   5 1035.80   78.39
   4  -2  -5 1001.30   68.49
   4  -2  -5 1063.29   60.49
  -4   2  -5 1094.19   61.69
  -4   2  -5  999.30   74.49
   4   2   5 1124.19   61.69
  -4  -2   5 1098.29   73.89
   4  -2   5 1141.69   61.89
  -4  -2  -5 1090.59   61.69
  -4  -2  -5 1042.20   80.39
   4   2  -5 1027.90   72.89
  -4   2   5 1069.19   60.09
   4   2  -5 1063.89   61.19
  -4   2  -6 1406.86   83.89
   4  -2  -6 1341.17   92.79
  -4   2  -6 1373.06  103.99
   4  -2  -6 1489.35   82.99
  -4   2  -6 1721.33  109.49
   4   2   6 1546.05  105.19
   4   2   6 1476.35   83.99
  -4  -2   6 1654.53  100.79
  -4  -2   6 1444.86   83.19
   4  -2  -6 1376.96   96.79
  -4  -2  -6 1431.66   83.99
   4  -2   6 1487.95   84.09
  -4   2   6 1461.75   82.39
   4   2  -6 1536.45   83.79
  -4  -2  -6 1389.36  105.79
   4   2  -6 1373.46   96.89
   4   2   7  294.87   19.60
  -4   2  -7  286.87   41.30
  -4   2  -7  278.97   35.10
   4  -2  -7  306.47   36.50
  -4   2  -7  267.27   19.40
   4  -2  -7  226.08   29.10
   4  -2  -7  259.57   18.50
  -4  -2   7  308.17   19.00
   4   2  -7  235.98   32.10
  -4  -2  -7  242.78   19.10
   4   2  -7  272.97   19.20
   4  -2   7  320.87   20.10
  -4   2   7  327.67   18.20
  -4  -2  -7  267.97   42.10
   4   2   8  361.96   24.90
   4  -2  -8  328.87   38.50
  -4  -2   8  370.26   24.00
   4  -2  -8  426.96   52.69
  -4   2  -8  400.36   46.30
   4  -2  -8  378.06   24.40
  -4   2  -8  354.86   25.10
  -4   2  -8  376.76   51.79
  -4   2   8  371.76   23.30
   4   2  -8  354.66   41.90
   4   2  -8  325.67   44.50
   4  -2   8  379.36   25.40
   4  -2   8  408.06   25.60
   4   2  -8  375.06   25.70
  -4  -2  -8  381.86   25.30
  -4  -2  -8  333.87   55.39
   4  -2  -9  140.89   12.00
  -4   2  -9  155.18   36.40
  -4  -2   9  144.79   11.80
   4  -2  -9  150.28   29.10
  -4   2  -9   62.79   28.10
  -4  -2   9  135.19   11.40
  -4   2  -9  135.69   12.60
   4   2  -9  134.49   12.30
   4   2  -9  145.99   30.40
  -4   2   9  118.69   10.40
  -4  -2  -9  127.59   12.80
  -4  -2  -9   89.79   26.60
   4  -2   9  147.89   13.10
   4   2  -9   93.59   29.10
   4  -2   9  124.99   12.80
  -4  -2  -9   84.79   37.90
  -4   2 -10  273.67   22.20
   4  -2 -10  276.77   57.09
  -4  -2  10  315.47   20.90
  -4  -2  10  284.67   20.80
   4   2  10  270.47   25.20
   4  -2 -10  290.07   21.60
  -4   2 -10  303.17   51.89
  -4   2  10  301.27   20.20
   4  -2  10  335.57   23.10
  -4  -2 -10  285.17   22.50
   4  -2  10  305.37   22.80
  -4  -2 -10  507.25   84.39
   4   2 -10  297.97   22.10
   4  -2 -11   82.99   11.10
  -4  -2  11   83.49   10.40
  -4   2 -11   63.69   10.40
  -4  -2 -11   59.79   10.00
   4   2 -11   79.79   12.40
   4  -2 -12  121.39   15.30
  -4  -2  12  158.38   14.80
  -4   2  12  122.59   13.20
   4   3   0   46.50   12.10
  -4  -3   0   71.49   14.50
   4   3   0   46.70    4.10
   4  -3   0   54.89    6.70
  -4   3   0   56.89    6.90
  -4  -3   0   52.39    4.30
  -4  -3   1 1140.89   63.59
  -4  -3   1 1216.38   73.59
  -4  -3   1 1076.79   63.99
  -4   3  -1 1104.19   63.19
  -4   3  -1 1119.29   68.99
   4   3   1 1120.79   63.79
   4  -3  -1 1160.48   63.19
  -4  -3  -1 1185.78   64.79
   4   3  -1 1203.78   64.49
   4  -3   1 1098.29   63.39
   4   3  -1 1132.69   63.59
  -4  -3  -1 1079.69   63.79
   4   3   2 2037.50  125.99
  -4   3  -2 2046.60  119.79
   4   3   2 1990.00  111.79
  -4  -3   2 2035.00  120.99
  -4  -3   2 2017.60  111.29
  -4   3  -2 1957.00  111.39
   4  -3  -2 2008.90  110.79
  -4  -3  -2 2007.50  111.99
   4  -3   2 1911.61  111.49
  -4  -3  -2 2042.90  126.39
  -4   3  -3  335.47   30.50
  -4   3  -3  350.66   22.10
  -4   3  -3  388.16   33.60
   4  -3  -3  363.76   21.20
  -4  -3   3  375.66   22.30
   4  -3  -3  391.36   27.00
   4   3   3  349.27   22.20
  -4  -3   3  378.96   31.30
   4   3  -3  398.06   22.50
   4   3  -3  354.86   31.80
  -4  -3  -3  369.36   22.40
  -4  -3  -3  314.57   34.70
   4  -3   3  378.36   22.40
  -4  -3  -3  363.06   22.40
  -4   3  -4  370.66   23.10
   4   3   4  363.56   23.10
  -4   3  -4  361.76   33.90
   4  -3  -4  404.86   30.90
  -4  -3   4  390.56   33.80
   4  -3  -4  374.96   27.70
   4  -3  -4  353.36   21.90
   4  -3  -4  348.47   21.80
   4   3  -4  398.96   34.50
  -4  -3  -4  417.86   23.50
  -4  -3  -4  402.56   39.80
   4  -3   4  367.46   23.20
  -4   3   4  369.06   21.80
  -4  -3  -4  399.86   23.50
   4   3  -4  361.46   23.00
  -4  -3   5   31.40   12.50
   4  -3  -5   39.30   10.50
  -4   3  -5   46.70   22.00
  -4   3  -5   22.60   11.30
  -4  -3   5   30.20    4.50
   4   3   5   22.70    4.10
   4  -3  -5   24.70    5.30
  -4   3  -5   17.80    3.80
   4   3   5   31.70   20.50
  -4  -3  -5   24.80    4.70
   4   3  -5   21.50   11.10
  -4  -3  -5   44.70   16.70
  -4  -3  -5   22.40    4.20
   4   3  -5   25.60    4.50
  -4   3   5   26.40    3.20
   4  -3   5   30.40    4.80
   4  -3  -6   82.49    6.90
   4   3   6   93.79   24.90
   4   3   6   66.29    7.30
   4  -3  -6   98.89   20.50
  -4  -3   6   90.99   22.40
  -4  -3   6   73.09    7.40
  -4   3  -6   74.09   18.70
  -4   3  -6   91.49   24.50
   4  -3  -6   94.39   16.50
  -4   3  -6   78.09    7.80
   4  -3   6   74.79    8.70
   4   3  -6   63.49    7.40
  -4  -3  -6   62.49   20.70
  -4   3   6   73.49    6.20
   4   3  -6  128.49   25.30
  -4  -3  -6   64.49    7.40
   4  -3  -7  108.09   24.00
  -4  -3   7  146.99   31.00
   4   3   7  101.09    9.70
   4  -3  -7   93.29   19.50
  -4   3  -7   95.89    9.90
   4   3   7   99.39   26.20
  -4   3  -7  113.09   26.50
   4  -3  -7   98.19    8.70
  -4  -3   7   93.99    9.40
  -4   3  -7  128.29   28.70
   4  -3   7  118.69   10.50
  -4  -3  -7   70.39   23.80
   4   3  -7  131.89   23.50
  -4  -3  -7  114.59   10.20
  -4   3   7  108.69    8.30
   4   3  -7  102.19    9.60
   4   3   8  183.28   15.30
   4  -3  -8  196.58   15.00
   4  -3  -8  186.68   28.40
  -4  -3   8  202.38   15.20
  -4   3  -8  170.38   35.50
   4   3   8  217.18   41.30
  -4   3  -8  210.48   16.20
   4   3  -8  210.38   37.40
   4   3  -8  234.68   16.20
  -4  -3  -8  198.38   15.80
  -4   3   8  207.98   14.10
  -4  -3  -8  187.98   39.20
   4   3   9   11.30    4.60
  -4   3  -9   58.19   40.30
  -4  -3   9   14.60    4.90
  -4   3  -9    8.90    4.80
  -4   3  -9  -13.00   26.90
   4  -3  -9   22.80    7.00
   4  -3  -9   20.20   25.50
   4  -3  -9    0.00   16.30
   4   3  -9    6.70   16.70
   4   3  -9   13.70    5.30
  -4   3   9   11.80    3.60
  -4  -3  -9   10.80    4.80
   4  -3   9   23.00    6.40
   4   3  -9    2.20   16.00
  -4   3 -10   25.80    6.90
   4  -3 -10   25.10    6.40
  -4   3 -10   19.30   46.00
   4  -3 -10   -6.10   21.30
   4   3  10   22.50    6.20
   4  -3  10   24.50    6.70
   4   3 -10   15.50    5.70
   4  -3  10   25.90    7.00
  -4   3  10   24.20    4.90
  -4  -3 -10   29.60   25.00
  -4  -3 -10   34.80    7.30
   4   3 -10   20.50   27.70
  -4   3 -11   -4.10   80.99
   4  -3 -11    4.20    5.20
  -4   3 -11    4.20    5.90
  -4   3 -11   18.60   41.90
  -4  -3  11    6.60    5.70
  -4  -3  11    6.10    5.60
  -4   3  11   -2.90    3.60
  -4  -3 -11   -4.90    5.40
   4   3 -11    0.90    6.10
  -4  -3  12    2.80    6.70
   4  -3 -12    5.40    6.60
  -4  -3  12   -9.80    7.20
  -4   3  12    0.10    5.90
  -4   4   0  687.83   40.60
   4   4   0  606.94   35.80
  -4  -4   0  612.14   36.50
  -4  -4   0  579.74   46.50
   4   4   0  687.43   51.59
   4  -4   0  622.44   35.10
   4   4   0  608.74   37.30
   4  -4   0  592.94   39.50
  -4   4  -1 1415.46   83.19
   4  -4  -1 1393.46   76.29
   4   4   1 1381.56   91.79
  -4   4  -1 1329.57   76.19
   4   4   1 1294.97   76.79
  -4  -4   1 1311.47   76.59
   4  -4  -1 1361.06   78.79
  -4  -4   1 1598.04  103.89
   4  -4  -1 1327.17   75.79
  -4  -4   1 1509.15   77.39
   4  -4   1 1292.47   82.79
  -4  -4  -1 1382.76   76.99
   4   4  -1 1356.66   76.69
  -4   4   1 1391.66   80.59
   4  -4   1 1311.97   76.39
   4   4  -1 1273.97   88.99
  -4  -4  -1 1415.36   77.89
   4   4   2 2386.86  133.59
  -4   4  -2 2434.86  133.19
  -4   4  -2 2422.06  142.19
  -4  -4   2 2330.67  144.19
  -4  -4   2 2413.66  133.69
   4  -4  -2 2646.94  135.99
   4  -4  -2 2449.85  132.69
   4   4   2 2285.57  148.99
   4  -4   2 2291.57  133.29
   4  -4   2 2108.79  141.29
  -4  -4  -2 2417.66  134.69
  -4  -4  -2 2495.85  150.38
  -4   4   2 2196.88  135.89
   4   4  -2 2482.05  146.99
  -4  -4  -2 2532.25  133.79
  -4   4  -3  136.69   18.20
  -4  -4   3  114.79    9.30
   4   4   3  112.99    9.10
  -4   4  -3  154.98    9.50
  -4  -4   3  203.28   30.20
   4   4   3  107.09   21.10
   4   4  -3  138.59   20.70
   4  -4   3  123.39    9.30
   4   4  -3  154.68   10.00
  -4  -4  -3  136.99   23.50
  -4   4   3  112.89   12.80
  -4   4   3  111.19    8.10
   4   4   4 1004.80   57.99
  -4   4  -4 1042.90   71.29
   4  -4  -4  996.90   65.79
  -4  -4   4  947.71   57.79
  -4  -4   4 1032.00   71.19
  -4   4  -4 1003.40   57.89
   4  -4  -4  935.11   56.79
  -4  -4  -4  940.51   57.99
  -4  -4  -4 1014.40   58.09
   4   4  -4 1106.29   58.39
   4   4  -4 1039.10   71.99
  -4   4   4 1002.10   56.69
  -4  -4  -4 1106.79   78.89
   4  -4   4 1018.20   58.19
  -4   4  -5   43.00    5.70
   4  -4  -5   29.40    4.50
   4   4   5   33.00    4.80
   4  -4  -5   25.90    4.10
   4  -4  -5   43.60   13.10
  -4  -4   5   30.80   15.40
   4   4   5   77.89   21.30
  -4   4  -5   21.90   13.20
  -4   4  -5   25.70   14.10
  -4  -4   5   41.30    5.20
  -4   4   5   40.50    3.80
  -4  -4  -5   35.00    5.40
  -4  -4  -5   27.90    4.80
   4   4  -5   27.30   12.40
   4   4  -5   30.40    5.00
   4  -4   5   37.80    5.50
  -4  -4  -5   29.60   18.20
  -4   4  -6 1304.17   74.89
   4   4   6 1283.17   96.89
  -4  -4   6 1336.37   74.59
   4  -4  -6 1339.27   73.49
  -4  -4   6 1140.39   98.89
  -4   4  -6 1248.58   92.19
  -4   4  -6 1272.47   96.49
   4  -4  -6 1350.86   89.69
   4   4   6 1237.18   75.89
   4   4  -6 1191.58   90.49
  -4  -4  -6 1308.07   99.99
  -4  -4  -6 1299.17   74.79
  -4  -4  -6 1357.56   75.19
   4   4  -6 1309.87   74.79
   4  -4   6 1305.57   74.99
  -4   4   6 1277.77   73.09
   4  -4  -7  190.58   27.20
   4   4   7  171.38   34.70
   4   4   7  122.39   11.50
  -4  -4   7  205.88   50.69
  -4   4  -7  253.07   47.50
  -4  -4   7  141.49   11.90
  -4   4  -7  162.48   12.70
  -4  -4  -7  186.68   34.60
  -4   4   7  122.69   10.10
   4   4  -7  141.09   12.20
   4  -4   7  126.69   12.10
  -4  -4  -7  161.68   12.50
   4   4  -7  134.29   46.60
  -4   4  -8  377.56   49.90
  -4   4  -8  372.96   53.89
   4   4   8  428.06   53.89
   4  -4  -8  390.36   40.80
   4   4   8  447.96   27.90
  -4   4  -8  435.96   28.30
   4  -4  -8  405.76   26.70
  -4  -4   8  413.66   27.50
  -4   4   8  441.66   26.10
  -4  -4  -8  400.96   58.39
   4   4  -8  407.76   27.80
  -4  -4  -8  426.16   28.30
   4   4  -8  435.66   49.90
   4  -4  -9  161.68   29.00
  -4   4  -9  236.28   43.40
   4   4   9  163.48   14.40
   4  -4  -9  182.58   14.90
  -4   4  -9  175.78   15.00
  -4  -4   9  159.18   14.30
  -4   4  -9  282.37   63.69
   4  -4   9  161.48   16.20
   4   4  -9  109.09   36.10
   4   4  -9  152.98   14.60
  -4  -4  -9  187.28   44.50
  -4  -4  -9  169.28   14.70
   4   4  -9  143.79   31.20
   4  -4 -10  448.36   55.39
  -4   4 -10  466.45   32.80
   4  -4 -10  474.25   31.60
   4   4  10  479.45   32.30
  -4   4 -10  484.45   65.09
  -4  -4  10  509.85   32.00
  -4  -4 -10  464.75   32.80
  -4   4  10  483.35   30.20
   4  -4  10  488.95   33.30
  -4  -4 -10  428.76   90.89
   4   4 -10  488.25   32.80
   4   4 -10  458.55   61.59
  -4   4 -11   83.29   11.80
  -4  -4  11   61.79   14.50
   4  -4 -11   74.39   10.40
  -4   4 -11   97.19   76.09
  -4   4 -11   83.69   47.50
  -4  -4 -11   61.19   10.40
   4   4 -11   53.59   10.20
  -4  -4  12  106.19   13.60
   4  -4 -12  126.69   19.80
  -4   4  12  108.49   13.10
  -4  -5   0  176.08   11.40
   4   5   0  156.28   12.40
  -4   5   0  173.58   17.10
   4   5   0  163.18   11.20
   4  -5   0  189.28   16.70
   4  -5   0  166.48   10.80
  -4  -5   0  174.88   22.30
   4   5   0  192.28   25.50
  -4  -5   0  165.68   12.00
   4   5   1   16.20    2.80
  -4  -5   1   23.60   10.30
   4  -5  -1   11.80    2.30
  -4   5  -1   13.30    2.40
   4  -5  -1    9.30    2.30
   4   5   1   34.30   18.20
  -4  -5   1   15.00    3.00
  -4   5  -1   10.00    6.80
  -4  -5   1   15.90    2.90
   4  -5  -1   13.90    5.50
   4   5  -1   12.10    3.30
  -4   5   1   12.10    6.90
  -4  -5  -1   13.80    2.60
  -4  -5  -1   12.40    3.30
  -4  -5  -1   18.40   12.30
   4  -5   1   12.80    6.50
   4   5  -1   11.50    9.40
   4  -5   1   14.60    2.60
  -4  -5   2  215.08   24.90
  -4   5  -2  203.98   13.20
   4   5   2  190.38   13.30
   4  -5  -2  201.58   12.70
  -4  -5   2  203.58   13.20
   4  -5  -2  219.98   17.20
  -4  -5   2  199.78   13.70
  -4   5  -2  206.78   21.50
   4   5   2  145.59   24.30
   4   5  -2  198.88   14.10
  -4   5   2  220.28   19.10
  -4  -5  -2  195.98   13.50
  -4  -5  -2  217.58   14.80
   4  -5   2  199.68   21.90
   4   5  -2  183.98   25.00
   4  -5   2  204.88   13.30
  -4  -5  -2  206.88   27.90
  -4  -5   3   34.60    4.80
  -4  -5   3   32.20    4.10
  -4   5  -3   36.20    4.40
   4   5   3   54.49   18.30
   4   5   3   28.60    4.40
  -4   5  -3   38.30   12.70
   4  -5  -3   29.80    3.60
  -4  -5   3   47.10   23.20
   4  -5  -3   50.19   10.20
   4   5  -3   41.80    5.40
  -4   5   3   32.60    8.90
   4  -5   3   19.90   10.10
   4   5  -3   55.19   17.60
  -4  -5  -3   29.20   14.90
  -4   5   3   26.50    3.30
  -4  -5  -3   31.50    4.40
   4  -5   3   25.20    4.20
   4  -5  -4  313.67   19.60
  -4  -5   4  356.56   21.00
   4   5   4  313.07   37.10
   4   5   4  333.97   20.80
  -4   5  -4  315.57   20.60
   4  -5  -4  330.27   30.10
  -4  -5   4  255.17   32.30
  -4   5  -4  277.27   31.20
  -4  -5  -4  318.27   20.80
   4   5  -4  371.76   36.40
  -4   5   4  281.97   26.50
   4  -5   4  336.27   21.00
  -4  -5  -4  341.77   39.20
   4   5  -4  329.97   21.10
  -4   5   4  327.27   19.50
   4  -5  -5  152.48   23.50
  -4   5  -5  145.39   11.10
   4   5   5  132.09   10.80
  -4   5  -5  174.98   28.60
   4  -5  -5  126.89    9.70
   4   5   5  122.39   29.90
  -4  -5   5  119.99   10.70
   4  -5   5  145.89   12.40
  -4  -5  -5  143.59   11.10
   4   5  -5  128.49   11.00
  -4   5   5  128.79    9.50
  -4  -5  -5  159.78   11.50
   4   5  -5  173.68   29.00
  -4   5  -6   22.30   14.40
   4  -5  -6   63.09    6.00
   4   5   6   33.50   17.30
  -4   5  -6   69.79   23.30
  -4  -5   6   58.89   34.20
  -4   5  -6   71.59    7.80
   4   5   6   54.19    6.70
   4  -5  -6   22.60   16.60
   4  -5  -6   52.69    5.90
  -4  -5   6   53.89    7.30
  -4  -5  -6   58.49    7.20
   4  -5   6   61.09    7.90
  -4  -5  -6   52.99    7.40
  -4   5   6   51.79    5.40
   4   5  -6   55.19    7.60
  -4  -5  -6   68.19   25.50
   4   5  -6   84.49   36.20
   4   5   7   23.10   20.50
  -4  -5   7   21.60   19.20
  -4  -5   7    7.80    4.10
   4  -5  -7   17.80    4.00
  -4   5  -7   32.60   18.60
   4   5   7   15.80    4.20
  -4   5  -7    5.60   19.00
   4  -5  -7    6.50   11.90
   4   5  -7   -0.70   17.50
   4   5  -7   15.00    5.30
  -4  -5  -7   21.50    5.10
  -4   5   7   10.00    3.00
  -4  -5  -7   34.30   21.80
  -4   5  -8   57.29   24.50
  -4   5  -8   66.29   41.00
   4  -5  -8   39.70   17.90
   4   5   8   38.70   25.90
  -4  -5   8   48.00   25.10
  -4   5  -8   73.09    9.20
  -4  -5   8   89.59    9.60
   4  -5  -8   62.79    7.90
  -4  -5  -8   60.79    8.70
  -4   5   8   63.19    6.70
   4   5  -8   59.89    9.00
   4  -5   8   69.59    9.90
   4   5  -8   83.99   30.60
  -4   5  -9   10.00    5.40
   4  -5  -9   11.50    4.80
   4   5   9   10.60    5.00
  -4   5  -9   29.20   29.50
   4  -5  -9   28.10   18.40
  -4   5  -9  -31.20   31.10
   4   5   9   37.70   29.80
  -4   5   9   15.30    4.00
   4   5  -9  -28.80   23.60
   4  -5   9    2.60    5.80
   4   5  -9   11.90    5.30
  -4  -5  -9  -10.20   38.00
  -4  -5  -9   16.00    5.80
  -4   5 -10   33.00   36.50
   4   5  10   23.80    6.60
   4  -5 -10   26.70   25.30
  -4   5 -10   47.80   33.00
  -4   5 -10   24.60   12.10
  -4  -5  10   38.20    9.30
   4  -5 -10   27.90    6.90
   4   5 -10   32.60   38.40
  -4   5  10   27.30    5.60
   4   5 -10   34.50   12.20
  -4  -5 -10   35.30    7.90
   4  -5 -11   10.00    5.90
  -4   5 -11  -27.60   58.89
  -4   5 -11   -0.90   74.99
  -4  -5  11   15.00    7.60
  -4  -5 -11    1.40    6.20
  -4   5  12    8.10   11.50
   4  -6   0  634.54   43.50
  -4   6   0  627.14   45.00
   4   6   0  645.44   54.79
   4  -6   0  617.04   36.10
   4  -6   0  645.14   36.50
   4   6   0  616.84   38.00
   4   6   0  612.14   36.70
  -4  -6   0  640.54   37.60
  -4  -6   0  616.74   36.70
  -4  -6   0  598.84   50.39
   4   6   1  504.35   30.00
  -4  -6   1  532.95   43.70
   4  -6  -1  484.95   29.40
  -4  -6   1  489.45   30.40
  -4   6  -1  474.05   38.20
  -4  -6   1  509.35   29.90
  -4   6  -1  503.45   29.40
   4  -6  -1  472.65   29.20
   4  -6  -1  505.75   35.30
   4   6  -1  615.04   53.99
  -4  -6  -1  488.45   30.90
   4   6  -1  523.85   31.30
  -4  -6  -1  521.05   30.10
   4  -6   1  489.35   37.90
  -4  -6  -1  598.04   52.29
  -4   6   1  465.65   37.50
   4  -6   1  480.45   29.40
   4  -6  -2 2531.85  135.99
  -4   6  -2 2607.64  148.59
  -4   6  -2 2466.25  136.59
   4  -6  -2 2408.96  135.99
  -4  -6   2 2537.75  151.98
   4   6   2 2288.17  136.69
   4  -6  -2 2551.84  142.09
  -4  -6   2 2365.06  136.49
   4   6   2 2398.16  157.08
  -4  -6   2 2381.66  136.99
  -4  -6  -2 2497.55  138.09
  -4  -6  -2 2491.45  136.89
   4  -6   2 2270.17  136.29
  -4   6   2 2494.85  144.89
  -4  -6  -2 2496.85  155.98
   4   6  -2 2339.87  153.98
   4   6   3  475.75   29.70
   4  -6  -3  523.45   29.00
  -4  -6   3  493.25   43.90
   4  -6  -3  542.65   36.60
  -4  -6   3  443.76   29.20
  -4   6  -3  529.55   42.50
  -4  -6   3  494.85   30.00
  -4   6  -3  517.75   29.70
   4   6  -3  495.65   46.10
   4  -6   3  474.45   42.00
   4  -6   3  466.45   29.60
  -4  -6  -3  506.55   30.00
  -4   6   3  468.05   36.50
  -4   6   3  451.15   28.70
   4   6  -3  507.85   30.60
  -4  -6  -3  487.35   31.10
  -4  -6  -3  455.15   46.70
  -4  -6   4  727.83   43.40
   4  -6  -4  755.12   52.39
   4  -6  -4  780.32   42.30
  -4  -6   4  727.73   59.09
  -4   6  -4  745.13   43.10
  -4   6  -4  727.73   57.29
   4   6   4  678.53   43.00
  -4  -6  -4  705.63   43.30
  -4   6   4  754.82   51.59
   4   6  -4  701.13   60.49
  -4   6   4  698.93   42.00
   4  -6   4  653.93   56.99
  -4  -6  -4  705.03   63.99
   4   6  -4  774.52   44.00
   4  -6   4  732.83   43.40
  -4   6  -5  584.84   35.80
   4   6   5  570.64   56.79
   4  -6  -5  597.54   34.70
  -4  -6   5  617.34   54.09
  -4   6  -5  607.44   52.49
   4  -6  -5  564.14   47.30
   4   6   5  576.94   35.70
  -4  -6   5  590.34   36.10
  -4   6   5  519.25   44.40
  -4  -6  -5  573.04   36.00
   4  -6   5  593.54   36.10
  -4   6   5  568.14   34.40
  -4  -6  -5  583.74   59.19
   4   6  -5  644.84   36.70
   4   6  -5  596.24   54.39
   4   6   6  947.51   58.39
  -4  -6   6  839.32   76.69
   4  -6  -6  972.70   73.89
  -4   6  -6 1031.00   79.39
   4  -6  -6 1035.90   57.49
   4   6   6  980.50   82.89
   4  -6  -6  998.80   57.19
  -4  -6   6  883.81   58.39
  -4   6  -6  984.30   58.69
  -4   6  -6  952.90   81.79
   4  -6   6  992.30   59.09
   4   6  -6  999.60   79.79
   4   6  -6 1033.60   59.29
  -4  -6  -6 1062.69   59.19
  -4  -6  -6 1195.28   90.89
  -4  -6  -6 1070.09   58.89
  -4   6   6  949.01   56.99
   4   6   7  152.58   13.80
  -4  -6   7  299.17   63.99
  -4   6  -7  189.88   34.50
  -4   6  -7  187.38   14.90
   4   6   7  143.49   33.90
   4  -6  -7  189.68   26.80
  -4   6  -7  217.88   49.30
  -4  -6   7  178.38   14.90
   4  -6  -7  192.78   13.40
   4   6  -7  185.78   15.10
  -4   6   7  169.88   12.70
   4   6  -7  227.58   39.20
  -4  -6  -7  177.18   15.40
  -4  -6  -7  156.18   35.30
  -4  -6  -7  190.18   14.70
  -4  -6   8  644.94   70.59
   4  -6  -8  602.94   54.69
  -4   6  -8  620.04   65.99
   4  -6  -8  610.34   64.89
   4   6   8  646.84   41.70
   4   6   8  582.94   68.79
  -4   6  -8  696.13   41.70
   4  -6  -8  669.23   39.90
   4   6  -8  747.23   70.89
   4  -6   8  669.63   41.90
  -4   6   8  669.23   39.40
  -4  -6  -8  699.63   83.79
  -4  -6  -8  662.83   41.30
   4   6  -8  603.64   41.20
   4  -6  -9  204.08   15.70
   4  -6  -9  158.68   31.10
  -4   6  -9  253.17   61.09
  -4   6  -9  198.28   17.00
  -4  -6   9  205.68   17.20
  -4   6  -9  165.88   43.50
   4  -6   9  224.98   18.60
   4   6  -9  170.88   41.90
  -4   6   9  185.18   14.30
  -4  -6  -9  187.58   16.60
   4   6  -9  202.28   17.30
   4   6  10  255.97   23.30
  -4   6 -10  277.77   22.50
   4  -6 -10  260.17   20.50
  -4  -6  10  307.87   23.30
   4  -6 -10  246.38   40.80
  -4   6 -10  281.57   57.39
   4   6 -10  302.77   61.79
  -4   6  10  269.37   19.20
   4   6 -10  298.67   23.10
  -4   6 -11   18.00   95.89
   4  -6 -11   24.70    8.50
  -4   6  12  126.99   14.20
  -4  -7   0  254.27   18.10
   4  -7   0  282.07   25.40
  -4  -7   0  274.97   17.50
   4   7   0  276.07   17.50
   4  -7   0  262.07   16.90
   4   7   0  271.17   18.90
   4   7   0  207.88   35.40
   4  -7   0  269.37   17.20
  -4   7   0  246.98   27.10
  -4  -7   1  131.89    9.50
  -4  -7   1  116.29    9.90
   4  -7  -1  111.19    8.80
  -4   7  -1  124.09    8.90
  -4  -7   1   94.39   17.00
   4   7   1  130.89    9.50
   4  -7  -1  114.79    8.80
   4  -7  -1  123.39   16.20
   4   7   1  151.08   29.70
  -4   7  -1  104.79   18.90
   4   7  -1   69.89   19.20
   4   7  -1  109.49   10.50
   4  -7   1  126.29    9.10
  -4   7   1  162.38   21.00
  -4  -7  -1  108.79    9.30
  -4  -7  -1   94.39    9.90
   4  -7   1  131.89   18.20
  -4  -7  -1  247.98   50.19
  -4   7  -2   74.29   15.60
  -4  -7   2   77.09    7.50
   4  -7  -2   62.59    6.30
  -4   7  -2   71.09    6.80
   4   7   2   67.99    6.70
   4  -7  -2   58.99   12.20
   4   7   2   73.69   24.90
   4  -7  -2   71.79    6.30
  -4  -7   2   46.90   15.20
  -4  -7   2   62.39    6.50
  -4  -7  -2   60.69    6.70
   4  -7   2   70.19   15.60
   4   7  -2   66.59   19.40
   4   7  -2   64.79    7.80
  -4  -7  -2   62.99    8.10
   4  -7   2   70.19    6.80
  -4   7   2   77.39   26.80
  -4  -7  -2   85.09   21.90
   4  -7  -3  153.28   19.30
   4  -7  -3  168.18   11.50
   4   7   3  213.28   36.00
  -4   7  -3  186.28   12.40
  -4  -7   3  148.69   11.70
  -4  -7   3  117.29   25.40
   4   7   3  155.88   12.00
  -4  -7  -3  144.59   13.10
  -4  -7  -3  163.78   31.60
   4   7  -3  171.98   13.20
  -4  -7  -3  168.88   12.30
   4   7  -3  174.58   31.10
   4  -7   3  143.39   11.90
   4  -7   3  171.08   29.60
  -4   7   3  176.58   24.00
  -4  -7   4    6.10   11.10
   4  -7  -4   -1.00    9.40
   4   7   4   -7.90   13.80
  -4  -7   4   -2.70    2.80
  -4   7  -4    5.70    3.10
  -4   7  -4    2.30   12.40
   4   7   4    2.20    2.30
  -4  -7   4    1.90    2.30
   4  -7  -4    0.60    2.20
   4   7  -4   -1.90    2.80
  -4  -7  -4   -4.20    1.80
   4   7  -4    9.60   18.70
  -4  -7  -4    2.60   14.40
  -4   7   4   -9.70    9.40
   4  -7   4    4.60   13.80
  -4  -7  -4   -6.60    3.20
  -4   7   4    0.10    1.90
  -4  -7   5   23.80   36.60
  -4   7  -5    6.30    3.60
   4   7   5    4.30    3.10
  -4   7  -5    3.90   14.60
   4  -7  -5   10.90   12.90
  -4  -7   5    3.70    3.60
   4  -7  -5    9.20    3.20
   4   7   5  -17.30   15.20
  -4   7   5    3.10    2.30
   4   7  -5   10.70    4.40
  -4  -7  -5   14.30    4.40
   4  -7   5   -2.60   16.30
   4   7  -5   13.20   17.60
   4  -7   5    7.80    4.00
  -4   7   5    8.80   12.30
  -4  -7  -5    0.30   19.20
  -4   7  -6   33.10   20.80
  -4   7  -6   18.00    5.20
   4  -7  -6   38.30    5.50
   4   7   6   22.50   20.20
   4   7   6   31.80    5.90
  -4  -7   6   27.80    6.00
   4  -7  -6   -8.80   16.40
  -4  -7   6   29.80   26.70
  -4  -7  -6   26.70    5.60
   4   7  -6   35.70   20.20
  -4   7   6   28.70    4.60
   4   7  -6   27.70    6.10
  -4  -7  -6   28.70    5.80
  -4   7   6   30.30   15.40
   4  -7   6   20.00    5.60
   4   7   7   23.00   23.40
   4  -7  -7   21.80    4.70
  -4  -7   7    0.70   23.80
  -4   7  -7    8.40    4.60
   4  -7  -7   24.70   21.20
  -4   7  -7   17.70   24.80
   4  -7  -7   17.90    4.30
  -4   7  -7   12.20   21.10
  -4   7   7   14.40    3.80
  -4  -7  -7   20.90    5.30
   4   7  -7   14.20    5.30
  -4  -7  -7    5.50    4.40
   4   7  -7    4.90   20.30
   4   7   8   38.50   32.40
  -4   7  -8   22.50   25.60
   4   7   8   36.00    7.00
   4  -7  -8   32.00    5.90
  -4   7  -8   37.90    7.30
  -4   7  -8   32.40   30.40
  -4  -7   8   26.90    6.80
   4  -7  -8    2.40   18.00
  -4  -7   8   -9.20   30.40
  -4   7   8   25.30    5.20
  -4  -7  -8   34.20    6.90
  -4  -7  -8   19.00   30.60
   4   7  -8   35.90   29.40
   4  -7   8   51.29    9.00
  -4  -7  -8   35.10    7.10
   4   7  -8   36.00    7.50
  -4   7  -9    6.90   45.20
  -4   7  -9   16.00    6.40
  -4  -7   9   19.10    7.00
  -4  -7   9   90.89   87.89
   4  -7  -9    5.80   21.40
   4  -7  -9    8.90    5.00
  -4   7  -9   33.00   36.20
   4   7   9   12.50    6.10
   4   7  -9   60.79   38.60
  -4   7   9   22.20    5.10
  -4  -7  -9    4.70    5.30
   4   7  -9   18.30    7.00
  -4   7 -10   14.30   46.90
  -4   7 -10   -0.80    6.20
  -4   7 -10   -7.10   37.80
   4  -7 -10    3.50    5.00
   4   7 -10    6.00    6.50
  -4  -7 -10    0.00    5.60
   4  -7 -11    6.50    9.50
  -4   7  11   -1.40    6.10
  -4  -8   0 1720.83   94.89
   4  -8   0 1657.33  104.69
   4  -8   0 1650.63   94.39
   4   8   0 1612.94  118.39
  -4   8   0 1632.84  108.19
   4   8   0 1739.93   96.49
  -4  -8   0 1643.04   95.49
   4  -8   0 1645.84   94.19
   4  -8  -1   20.40    3.60
   4  -8  -1    8.60    8.50
   4  -8  -1   20.20    3.80
  -4  -8   1   11.40    3.40
   4   8   1   10.40    3.00
  -4   8  -1   17.20    3.70
  -4   8  -1   14.30   11.50
   4   8   1   38.00   18.80
  -4  -8   1    1.90    9.70
  -4  -8   1    4.40    3.40
   4  -8   1    8.70    3.20
   4  -8   1   14.30    9.60
   4   8  -1   13.90   14.70
   4  -8   1    9.90    3.00
  -4  -8  -1   43.90   31.80
   4   8  -1   10.90    4.40
  -4  -8  -1   18.80    4.60
  -4   8   1   -7.20   11.50
  -4  -8   2  859.21   51.59
  -4   8  -2  907.41   51.59
   4  -8  -2  889.41   51.29
   4  -8  -2  871.11   51.09
   4  -8  -2  938.01   60.49
   4   8   2  814.12   53.19
  -4   8  -2  814.62   64.99
   4  -8   2  818.92   64.49
  -4   8   2  900.41   64.89
   4   8  -2 1096.29   87.59
  -4  -8  -2  907.91   51.99
   4  -8   2  886.61   51.59
   4   8  -2  910.11   53.29
  -4  -8  -2  779.22   78.89
  -4  -8  -2  888.51   53.19
  -4   8  -3  343.67   37.20
   4   8   3  365.36   23.00
   4  -8  -3  320.37   22.00
   4  -8  -3  342.37   22.40
   4  -8  -3  336.17   30.90
  -4  -8   3  365.66   23.40
   4   8   3  339.17   44.90
  -4  -8   3  361.86   22.80
  -4   8  -3  336.87   22.80
  -4  -8  -3  397.06   46.60
   4   8  -3  357.56   24.20
  -4  -8  -3  342.57   23.00
  -4   8   3  298.77   33.70
   4   8  -3  404.66   54.79
   4  -8   3  377.56   23.20
   4  -8   3  417.66   39.80
  -4   8  -4  708.13   57.09
   4   8   4  654.23   38.50
  -4  -8   4  651.03   38.20
  -4  -8   4  556.54   55.99
  -4  -8   4  608.34   38.60
   4   8   4  612.44   62.59
  -4   8  -4  628.14   38.40
   4  -8  -4  633.64   37.50
   4  -8  -4  644.24   48.70
  -4  -8  -4  599.34   61.59
  -4  -8  -4  603.14   39.80
  -4   8   4  645.64   37.50
  -4  -8  -4  601.24   38.40
   4   8  -4  591.94   60.29
   4  -8   4  628.94   57.29
  -4   8   4  562.94   48.60
   4   8  -4  627.24   39.60
   4  -8   4  678.73   38.90
  -4   8  -5  243.58   17.30
   4   8   5  183.28   39.40
   4  -8  -5  241.88   16.20
   4   8   5  239.58   17.10
  -4   8  -5  204.28   34.10
   4  -8  -5  213.58   30.60
  -4  -8   5  245.88   16.90
  -4  -8   5  270.97   18.10
  -4  -8   5  266.27   40.90
   4  -8   5  228.08   38.60
  -4   8   5  230.28   15.90
  -4  -8  -5  205.68   18.50
  -4   8   5  229.28   29.70
   4   8  -5  169.68   34.50
  -4  -8  -5  178.58   35.40
  -4  -8  -5  232.98   17.30
   4  -8   5  236.48   17.40
   4   8   6  674.73   71.49
   4  -8  -6  777.02   44.50
  -4  -8   6  722.23   70.59
  -4   8  -6  794.52   69.59
  -4   8   6  758.32   44.10
   4   8  -6  706.63   46.20
  -4  -8  -6  735.93   45.50
   4   8  -6  729.23   73.89
   4  -8   6  766.92   46.10
  -4  -8  -6  793.42   78.99
  -4  -8  -6  712.13   45.60
  -4  -8   7  205.58   17.60
   4   8   7  203.98   16.40
   4  -8  -7  232.58   15.80
  -4  -8   7  126.79   34.80
   4   8   7  174.98   41.90
   4  -8  -7  201.18   35.70
  -4   8  -7  160.68   36.60
  -4   8  -7  211.28   17.20
   4  -8  -7  228.58   15.50
  -4  -8  -7  215.48   17.10
  -4  -8  -7  270.67   56.09
   4   8  -7  172.38   40.90
  -4   8   7  184.18   14.60
  -4  -8  -7  200.98   16.60
   4  -8   7  201.68   17.70
   4   8  -7  217.08   17.60
  -4   8  -8  324.07   23.30
   4  -8  -8  303.07   21.30
   4  -8  -8  327.97   22.40
  -4   8  -8  265.97   80.09
  -4   8  -8  232.88   45.50
  -4  -8   8  329.57   61.39
  -4  -8   8  313.57   23.90
   4   8   8  282.77   24.40
  -4   8   8  307.87   20.70
  -4  -8  -8  318.57   23.30
   4  -8   8  306.27   24.30
   4   8  -8  342.27   57.39
   4   8  -8  287.77   23.30
  -4  -8  -8  315.67   22.90
  -4   8  -9   58.49   41.20
  -4   8  -9   41.90    9.10
   4  -8  -9   43.90    7.70
   4  -8  -9   32.00   26.40
  -4  -8   9   70.39   11.70
   4   8   9   71.99    9.70
  -4  -8   9   64.29   51.99
   4   8  -9   38.80    8.60
   4   8  -9   -7.60   48.00
  -4  -8  -9   54.19    9.30
  -4   8   9   63.59    7.80
  -4   8 -10  461.55   75.39
  -4   8 -10  370.36   28.80
   4  -8 -10  398.46   26.50
  -4  -8 -10  362.76   27.80
  -4   8  10  330.67   24.80
   4  -8 -11    6.60    7.00
  -4   8  11   11.10    7.20
   4  -9   0   36.60   13.20
  -4   9   0   63.09   21.40
   4   9   0   36.50    6.80
   4  -9   0   29.70    4.80
   4   9   0    6.10   20.40
  -4  -9   0   26.70   15.40
  -4  -9   0   31.70    5.10
  -4  -9   0   16.90    5.10
   4  -9   0   31.40    5.10
  -4  -9   1  103.09   25.80
   4  -9  -1  140.39   22.30
  -4  -9   1  141.89   12.40
   4  -9  -1  134.49   11.30
  -4   9  -1  117.19   22.80
   4   9   1  178.78   12.30
   4   9   1  165.18   39.00
   4  -9  -1  138.59   11.20
  -4  -9   1  155.58   11.90
  -4  -9  -1  140.49   30.00
   4  -9   1  154.18   11.70
   4   9  -1  145.69   13.30
   4  -9   1  141.19   25.40
  -4  -9  -1  127.79   12.70
   4  -9   1  173.68   12.00
  -4   9   1  158.18   29.30
  -4  -9  -1  136.89   11.80
   4   9  -1  124.19   35.70
  -4  -9   2   72.69    7.90
   4   9   2   82.89    8.20
   4  -9  -2   80.69    8.10
   4  -9  -2   78.99   17.40
  -4   9  -2   82.29    8.40
  -4   9  -2   96.89   21.50
   4   9   2   74.79   24.30
  -4  -9   2   87.59   23.10
  -4  -9   2   78.69    8.80
   4  -9  -2   74.99    7.50
  -4  -9  -2   79.09    8.40
   4   9  -2   41.70   19.00
   4  -9   2   74.09   19.50
  -4   9   2   69.69   19.20
   4  -9   2   85.79    8.40
  -4  -9  -2   56.89   19.00
  -4  -9  -2   83.79    9.80
   4   9  -2   80.79   10.70
  -4  -9   3   40.50   19.40
  -4   9  -3   26.60    5.40
   4  -9  -3   20.90    4.50
   4  -9  -3   10.40   11.40
  -4  -9   3   27.90    5.10
   4   9   3   21.00   18.70
  -4  -9   3   38.90    6.90
  -4   9  -3    6.20   13.60
   4   9   3   36.00    5.80
   4  -9  -3   26.00    5.00
  -4  -9  -3   20.90    4.90
  -4   9   3    6.90   14.70
   4  -9   3   19.50   16.80
   4  -9   3   39.00    6.00
   4   9  -3   -6.10   21.40
  -4  -9  -3    8.90   19.10
  -4  -9  -3   12.00    5.50
   4   9  -3   31.30    6.30
  -4   9  -4   75.59   24.70
   4   9   4   37.00    5.90
  -4  -9   4   45.50    6.70
  -4  -9   4   23.00   20.50
   4  -9  -4   54.89    7.20
  -4   9  -4   48.00    7.40
   4  -9  -4   33.10   14.40
   4  -9  -4   40.00    5.80
   4   9   4   80.19   31.20
  -4  -9  -4   45.10   25.40
  -4  -9  -4   52.39    8.50
  -4  -9  -4   51.79   10.80
  -4   9   4   34.60   16.00
   4   9  -4   50.89   26.00
   4  -9   4   41.20    6.80
   4  -9   4   42.90   18.50
   4  -9  -5  174.78   42.60
   4  -9  -5  209.08   15.30
   4   9   5  235.38   43.50
  -4   9  -5  189.38   36.10
  -4  -9   5  240.58   16.40
  -4   9  -5  191.08   16.30
  -4   9   5  226.88   15.30
  -4  -9  -5  196.28   44.50
  -4  -9  -5  187.38   17.70
  -4  -9  -5  200.58   16.40
  -4   9   5  194.68   36.10
   4  -9   5  305.87   47.40
   4   9  -5  206.48   17.60
   4  -9   5  225.28   17.00
  -4   9  -6   98.49   11.30
  -4  -9   6  114.69   34.20
   4   9   6  101.69   10.60
  -4   9  -6  100.29   31.40
  -4  -9   6  104.99   12.30
   4  -9  -6  107.49   10.00
   4   9   6  145.49   41.20
  -4  -9   6  108.99   10.50
   4   9  -6   91.19   48.90
  -4   9   6  108.49    9.50
  -4  -9  -6   88.69   12.50
   4  -9   6  103.09   12.40
  -4  -9  -6   42.30   29.60
   4   9  -6  106.39   12.00
  -4   9   6   57.59   22.10
  -4  -9  -6   84.49   10.60
   4   9   7   32.40    7.20
  -4  -9   7   41.10   33.20
  -4   9  -7   83.29   45.00
   4  -9  -7   40.60    6.70
  -4  -9   7   21.90    7.60
  -4   9  -7   44.00    7.80
   4  -9  -7   35.00    6.40
   4   9  -7   37.90    8.40
  -4   9   7   31.50    5.90
   4   9  -7   39.20   32.60
  -4  -9  -7   37.90    7.50
  -4  -9  -7   32.40    7.10
  -4  -9  -7   -4.80   53.69
   4  -9   7   19.00    7.20
  -4   9  -8    3.80    5.70
   4  -9  -8    3.90    4.80
  -4  -9   8    0.20    6.50
   4  -9  -8   -2.10    4.00
  -4  -9   8  -30.70   55.69
   4   9   8    1.40    5.60
  -4   9  -8    7.30   29.80
  -4  -9  -8    6.90    5.20
  -4   9   8   12.10    4.40
   4   9  -8    2.50    5.50
  -4  -9  -8   -0.30    4.90
   4   9  -8    5.10   42.00
  -4   9  -9   47.60   73.29
   4  -9  -9   11.80   28.70
  -4  -9   9   55.19   58.89
   4  -9  -9   10.30    5.90
  -4   9  -9   11.20    7.40
  -4   9  -9   34.20   38.70
  -4  -9  -9   13.60    7.00
   4   9  -9   17.00   52.89
   4   9  -9   29.20    8.40
   4  -9 -10   -5.10    6.20
  -4   9  10    5.10    7.70
   4  -9 -11   27.40   10.80
  -4   9  11    0.80   10.20
  -4  10   0  494.95   51.99
  -4 -10   0  551.44   54.59
   4 -10   0  525.35   47.40
   4 -10   0  553.84   34.20
   4  10   0  474.65   61.79
   4  10   0  571.04   36.50
  -4 -10   0  554.84   34.60
  -4 -10   0  566.64   35.50
   4 -10   0  592.04   34.30
   4 -10  -1  194.78   14.30
  -4  10  -1  169.98   13.70
   4 -10  -1  188.98   14.30
  -4 -10   1  209.48   14.90
   4  10   1  125.69   33.90
  -4 -10   1  207.68   16.00
  -4  10  -1  181.98   35.00
  -4 -10   1  153.38   30.20
  -4 -10  -1  196.18   15.90
  -4  10   1  222.68   36.70
   4  10  -1  177.98   16.40
   4 -10   1  168.88   30.00
   4  10  -1  301.37   57.69
   4 -10   1  219.88   14.90
  -4 -10  -1  185.98   14.70
   4 -10  -2 1224.18   69.29
  -4 -10   2 1180.18   70.19
  -4 -10   2 1190.48   92.09
  -4  10  -2 1189.08   69.39
   4  10   2 1226.08   69.99
   4  10   2  968.40   95.89
   4 -10  -2 1175.58   69.29
  -4 -10   2 1160.58   71.49
  -4  10  -2 1263.47   90.89
   4  10  -2 1303.07   72.19
  -4 -10  -2 1168.98   93.99
   4 -10   2 1163.68   69.69
  -4  10   2 1111.09   87.09
   4 -10   2 1203.58   69.59
   4  10  -2 1160.38   98.99
  -4 -10  -2 1255.57   71.39
   4 -10   2 1215.48   87.79
   4 -10  -3   89.79    8.80
   4 -10  -3   84.39    9.40
  -4 -10   3   49.10   19.90
  -4 -10   3   88.89    9.10
   4  10   3   83.19    9.20
  -4  10  -3   89.49    9.80
   4  10   3   86.89   34.20
  -4  10  -3   57.29   22.90
   4 -10   3   89.29   25.30
  -4 -10  -3   85.59   10.70
   4  10  -3   80.79   60.59
  -4 -10  -3   74.89   30.30
   4 -10   3   99.59   10.10
  -4 -10  -3   92.69    9.50
  -4  10   3  122.19   27.10
  -4  10  -4  226.28   17.10
   4 -10  -4  251.97   16.40
   4 -10  -4  209.38   30.80
  -4  10  -4  273.57   44.60
  -4 -10   4  180.38   16.00
   4 -10  -4  248.48   17.30
   4 -10   4  189.18   16.90
   4  10  -4  342.47   63.09
  -4 -10  -4  212.28   18.90
  -4  10   4  156.58   32.40
   4  10  -4  231.38   19.00
  -4 -10  -4  235.18   17.20
  -4 -10  -4  195.28   40.20
  -4  10  -5   87.09   10.60
   4 -10  -5  104.89    9.40
  -4  10  -5   77.89   28.00
   4  10   5   73.19    9.50
   4 -10  -5   95.29   22.90
   4 -10  -5   88.69   10.90
   4  10   5   82.59   36.30
  -4 -10   5  190.88   67.19
  -4 -10   5   85.99    9.50
  -4 -10   5   87.39   11.30
   4  10  -5   86.29   11.70
   4  10  -5   38.00   25.80
   4 -10   5   84.39   10.80
  -4 -10  -5   79.79    9.90
  -4 -10  -5   80.19   11.90
  -4 -10  -5   67.49   33.90
  -4  10   5   46.00   20.90
  -4  10  -6  332.47   24.90
  -4  10  -6  259.97   48.40
   4  10   6  240.28   45.50
  -4 -10   6  417.76   25.00
   4 -10  -6  329.17   23.60
  -4 -10   6  570.14   79.59
   4 -10  -6  328.97   25.00
  -4 -10  -6  296.97   24.30
   4 -10   6  406.66   26.30
  -4  10   6  387.76   23.70
  -4 -10  -6  326.27   27.10
   4  10  -6  294.47   58.49
   4  10  -6  355.46   26.40
  -4 -10   7    9.70    4.90
  -4  10  -7   34.10    7.70
   4  10   7   17.20    5.90
  -4 -10   7   23.80    7.50
  -4  10  -7  -10.10   31.30
   4 -10  -7   29.20    6.20
  -4 -10   7   10.50   36.00
  -4 -10  -7   13.30    9.20
  -4 -10  -7   11.90    5.60
   4 -10   7    0.90    8.60
   4  10  -7   57.79   38.20
  -4  10   7   12.90    4.40
  -4 -10  -7   19.70    6.20
   4  10  -7   18.00    7.60
   4 -10  -8  193.18   16.70
  -4  10  -8  111.69   56.59
   4 -10  -8  200.88   16.80
  -4 -10   8   95.59   49.10
  -4 -10   8  228.98   17.80
  -4  10  -8  219.88   18.90
  -4  10  -8  291.27   93.89
   4  10  -8  141.89   52.99
  -4 -10  -8  218.08   18.70
  -4 -10  -8  220.88   18.50
   4  10  -8  203.98   20.30
  -4 -10   9   22.80    7.10
   4 -10  -9   31.50    7.40
  -4  10  -9   48.50   10.20
  -4 -10   9  -31.50   73.69
  -4 -10  -9   37.70    8.80
  -4 -10  -9   32.00    8.10
  -4  10   9   38.60    8.10
   4 -10 -10  159.78   20.90
  -4  10  10  193.88   17.90
  -4  11   0   16.80   19.10
   4  11   0   22.60   29.90
  -4 -11   0   35.40   22.80
   4 -11   0   25.30    6.10
  -4 -11   0   49.20    7.80
  -4 -11   0   29.60    6.80
   4 -11   0   41.40    6.50
   4 -11  -1  136.19   12.60
  -4 -11   1  148.49   33.20
  -4 -11   1  150.68   12.10
  -4 -11   1  135.69   13.20
  -4  11  -1   88.79   29.90
   4 -11   1  111.69   11.20
   4  11  -1   68.79   37.20
   4 -11   1  137.99   11.80
  -4  11   1   91.39   35.80
  -4 -11  -1  118.79   11.60
  -4 -11  -1  111.59   13.10
   4  11  -1  130.19   14.30
  -4 -11  -1   91.79   31.90
   4 -11  -2  112.29   12.60
  -4 -11   2  107.49   10.90
   4  11   2   86.79   37.10
  -4  11  -2  101.59   11.00
  -4 -11   2  111.49   11.60
  -4  11  -2   82.29   26.10
  -4 -11   2  129.49   32.20
   4 -11  -2  126.79   10.80
  -4 -11  -2  112.79   11.00
  -4  11   2   95.69   28.50
   4 -11   2  118.99   10.90
   4 -11   2  107.39   11.30
  -4 -11  -2  119.39   13.20
   4  11  -2   94.59   13.90
   4  11  -2  133.19   41.40
  -4 -11  -2   63.69   25.90
  -4 -11   3  112.79   11.50
  -4 -11   3   66.69   25.90
   4  11   3  123.79   11.80
  -4  11  -3  128.69   12.20
   4  11   3   54.89   33.60
   4 -11  -3  137.19   11.80
   4 -11  -3  127.59   15.60
  -4 -11  -3  139.99   12.30
  -4 -11  -3  130.59   14.10
   4 -11   3  138.79   12.80
   4 -11   3  114.09   11.50
  -4  11   3  106.59   27.80
   4  11  -3   81.89   39.20
  -4  11  -4   22.50   25.30
  -4 -11   4    9.80   26.20
  -4 -11   4    4.00    3.90
   4 -11  -4    4.50   18.50
  -4 -11   4    1.90    5.70
   4  11   4   37.60   25.40
  -4  11  -4   11.10    5.40
   4 -11  -4    9.40    7.20
   4 -11  -4   13.60    6.50
   4  11   4    5.70    3.90
   4  11  -4  -12.80   39.20
   4  11  -4    9.70    6.10
  -4 -11  -4    6.40    6.40
  -4 -11  -4    5.60    4.20
   4 -11   4   13.90   25.60
  -4 -11  -4   11.70   25.70
   4 -11   4    2.50    5.30
  -4  11   4    8.20   19.30
  -4 -11   5   19.90   32.00
   4 -11  -5    2.80    3.90
   4  11   5   46.70   42.10
  -4  11  -5   11.30    5.80
  -4 -11   5    6.20    6.60
   4  11   5    8.40    6.20
  -4  11  -5    2.80   27.30
  -4 -11   5   13.60    4.90
   4 -11  -5    6.30    5.90
  -4 -11  -5   12.60   32.40
   4 -11   5   12.90   30.00
  -4 -11  -5    4.70    4.50
   4  11  -5   98.59   84.59
  -4 -11  -5   17.20    8.10
   4 -11   5   23.60   10.50
   4  11  -5    0.40    5.70
   4 -11  -6   11.00    7.70
   4  11   6   14.10    5.80
  -4 -11   6   25.20    6.20
  -4 -11   6   38.20   42.90
   4 -11  -6   22.80    5.80
  -4  11  -6   17.70   34.50
  -4 -11   6   11.20    7.40
  -4  11  -6   25.20    7.70
  -4 -11  -6    7.50    9.50
   4  11  -6   26.20    8.10
   4 -11   6   10.10    7.10
  -4 -11  -6   17.70    6.80
   4 -11   6   49.50   38.20
   4  11  -6  -20.20   39.40
   4 -11  -7   28.40    6.60
  -4 -11   7   30.40    7.00
  -4 -11   7   76.19   48.90
  -4  11  -7   34.10    8.10
   4 -11  -7   25.50    9.00
  -4 -11  -7   14.10    6.60
  -4 -11  -7   20.40   16.40
   4  11  -7   -6.30   43.60
  -4  11   7   21.20    6.40
  -4 -11  -7   16.20    6.80
  -4 -11   8    4.80    5.60
   4 -11  -8    6.40    5.70
   4 -11  -8    3.80    5.20
   4  11  -8   -7.30    7.90
   4  11  -8   -9.00   52.19
  -4  11   8    7.40    6.50
  -4 -11  -8   -3.70    6.00
  -4 -11  -8    0.80    6.20
   4 -11  -9   12.20    6.60
   4 -11  -9   14.80    6.60
  -4  11   9   14.80    7.70
   4 -11 -10   24.00    8.90
   4 -12   0  394.56   46.90
  -4 -12   0  435.16   28.80
  -4 -12   0  413.56   29.60
   4 -12   0  473.35   28.80
  -4  12   0  361.96   54.19
   4 -12   0  435.66   28.60
   4  12   0  430.86   66.89
  -4 -12   1  162.68   14.70
   4  12   1  129.99   64.59
   4 -12  -1  146.89   12.50
   4 -12  -1   79.59   23.50
  -4 -12   1  145.19   12.80
  -4 -12   1  243.48   56.09
   4 -12  -1  134.99   12.80
   4 -12   1  145.09   13.10
   4  12  -1   79.39   41.90
   4  12  -1  116.69   14.80
   4 -12   1  153.48   12.80
  -4 -12  -1  127.69   14.30
   4 -12   1  104.29   28.70
  -4  12   1  110.59   32.60
  -4 -12  -1  130.69   12.70
  -4 -12   2  267.37   20.40
   4 -12  -2  280.77   19.50
  -4 -12   2  219.88   38.80
   4 -12  -2  219.48   34.30
   4  12   2  158.68   44.90
  -4  12  -2  162.88   37.60
   4 -12  -2  257.17   18.60
  -4  12  -2  241.48   18.60
  -4 -12   2  237.28   18.90
   4  12  -2  182.48   39.90
   4  12  -2  264.87   21.60
  -4 -12  -2  258.77   19.20
   4 -12   2  214.08   39.60
   4 -12   2  260.27   19.10
  -4 -12  -2  263.47   21.40
  -4 -12  -2  311.47   52.29
   4 -12   2  266.37   19.60
  -4  12  -3  130.59   37.70
   4  12   3   97.49   44.80
   4  12   3   86.19   13.20
   4 -12  -3   88.59   11.40
  -4 -12   3   82.89   10.40
  -4 -12   3   82.59   35.40
  -4  12  -3  102.99   11.50
   4 -12  -3  100.09   10.70
   4 -12   3  105.69   10.80
  -4 -12  -3  115.39   11.50
   4  12  -3  101.59   13.60
   4  12  -3  118.69   39.20
   4 -12   3   90.59   11.80
   4 -12   3   74.59   30.60
  -4 -12  -3   66.89   34.10
  -4 -12  -3   79.39   12.20
  -4 -12   4  357.36   24.40
  -4 -12   4  365.56   25.70
  -4  12  -4  313.07   24.30
  -4 -12   4  349.87   60.29
   4  12   4  393.76   25.20
   4 -12  -4  302.37   24.40
   4 -12  -4  311.67   23.20
   4  12  -4  323.37   26.40
  -4 -12  -4  310.77   24.20
   4 -12   4  382.26   27.50
   4 -12   4  362.96   24.70
  -4  12  -5   21.10    7.40
   4 -12  -5   30.60    6.40
  -4 -12   5   37.10    7.40
   4 -12  -5   24.50    8.10
   4  12   5   39.30    7.70
  -4 -12  -5   21.50    6.50
   4 -12   5   25.90    8.30
   4  12  -5   26.50   38.20
   4  12  -5   43.50    9.70
  -4 -12  -5   17.40    9.00
  -4  12  -6  237.88   20.50
   4 -12  -6  235.28   21.60
   4 -12  -6  241.68   18.70
  -4 -12   6  220.98   19.00
  -4 -12  -6  212.78   19.40
   4  12  -6  260.67   90.99
  -4 -12  -6  301.67   35.40
   4  12  -6  228.98   21.90
  -4  12  -7   14.10    8.30
  -4 -12   7   17.10    6.40
  -4 -12   7  -53.09   51.99
   4 -12  -7    7.90    9.80
   4 -12  -7   14.70    6.00
  -4 -12  -7   14.40    7.10
   4  12  -7   19.80   55.99
  -4 -12  -7   12.70    6.90
   4  12  -7   22.80    9.30
   4 -12  -8  103.69   18.40
   4 -12  -8  146.59   14.60
  -4 -12   8  155.98   90.39
  -4  12  -8  104.79   15.40
   4 -12  -8  174.28   15.50
   4 -12  -9    6.20    7.70
  -4 -13   0   39.90   32.90
   4  13   0  120.69   48.60
   4 -13   0   78.99   10.40
   4 -13   0   66.39    9.10
  -4 -13   0   77.09   11.20
  -4 -13   0   67.69   10.10
  -4 -13   1   97.59   10.80
   4 -13  -1   92.69   10.20
  -4 -13   1   77.39   11.60
   4 -13  -1   94.39   11.90
  -4 -13   1   59.69   37.10
   4  13   1   77.29   47.60
   4  13  -1   55.39   10.70
  -4 -13  -1   81.39   10.50
  -4 -13  -1   66.99   11.60
   4 -13   1   77.69   10.00
   4 -13   1   77.49   10.60
  -4 -13  -1   24.30   30.70
   4  13  -1  153.88   53.99
  -4 -13   2  -14.70   29.90
   4 -13  -2   11.30    6.70
  -4 -13   2    4.70    7.50
   4 -13  -2   12.70    5.00
  -4 -13   2   16.00    5.70
   4  13  -2   56.89   45.10
   4 -13   2    6.40    6.10
  -4 -13  -2    8.10    5.10
  -4 -13  -2   16.10    8.20
   4  13  -2   -6.20    6.40
   4 -13   2   14.80    5.80
  -4  13  -3   75.49   10.20
  -4 -13   3   62.59   12.40
  -4 -13   3   67.99    9.80
   4 -13  -3   82.19   10.90
  -4 -13   3  101.19   37.80
  -4 -13  -3   76.39   12.20
   4 -13   3   65.59    9.60
   4  13  -3   74.59   11.90
  -4 -13  -3   92.69   11.40
   4 -13   3   71.79   11.00
   4  13  -3   54.99   43.50
   4 -13  -4    6.00    5.20
  -4  13  -4    0.50    7.50
  -4 -13   4  -27.20   38.50
  -4 -13   4    8.90    5.60
   4 -13  -4    9.30    7.40
  -4 -13  -4    9.00    5.90
   4  13  -4   18.80    8.50
   4  13  -4   74.79  115.99
   4 -13   4   18.80    6.10
   4 -13   4    4.10    7.70
  -4 -13  -4   13.80    9.40
   4 -13  -5    5.60    4.90
   4 -13  -5   18.40    9.20
  -4 -13   5   24.60    7.00
  -4 -13   5    5.00   47.10
  -4  13  -5   13.40    7.60
   4 -13   5   22.40    6.80
  -4 -13  -5   13.10    6.40
   4  13  -5   11.50    8.40
   4  13  -5   23.90   53.49
   4 -13  -6   14.60   10.20
   4 -13  -6    3.90    5.70
  -4  13  -6    8.90    8.50
  -4 -13   6   27.30   81.79
  -4 -13   6   10.60    6.10
  -4 -13  -6   14.30    6.50
   4  13  -6   32.40   10.10
   4 -13   6   11.80    8.20
   4 -13  -7   22.60    6.80
  -4  13  -7   45.00   13.80
   4 -13  -7   38.90   13.40
  -4  13  -8   -4.90   17.30
   4 -13  -8    2.70    7.00
   4 -13  -9   19.30   10.80
   4 -14   0   80.99   12.30
   4 -14   0   70.09   10.00
  -4 -14   0   71.59   10.60
  -4 -14   1   21.10    7.10
   4 -14  -1   34.80    8.70
   4 -14  -1   20.60    6.80
   4 -14   1   35.00    7.30
  -4 -14  -1   32.70    9.90
   4 -14   1   27.80    8.70
   4 -14  -2  210.08   19.70
   4 -14  -2  230.48   18.70
  -4 -14   2  219.68   22.70
   4  14  -2  191.28   22.20
   4 -14   2  270.57   21.30
   4 -14   2  255.17   21.50
  -4 -14   3   21.30    7.20
   4 -14  -3   44.20    8.20
   4 -14  -3   42.50    9.60
  -4  14  -3   45.70    8.50
   4  14  -3   42.30   10.60
  -4 -14  -3   33.90    7.90
   4 -14  -4  121.99   14.20
  -4  14  -4  109.19   15.60
  -4 -14   4  150.28   15.20
   4 -14  -4  155.08   17.00
   4 -14   4  165.18   15.30
  -4 -14  -4  153.18   15.20
   4  14  -4  117.49   16.70
   4 -14  -5   21.70   11.90
  -4  14  -5   30.10    9.70
  -4 -14   5   40.60   13.90
   4 -14  -5   23.20    7.20
   4  14  -5    8.80   10.30
  -4 -14  -5   26.30    8.80
  -4  14  -6  206.48   21.20
   4 -14  -6  165.28   18.30
   4 -14  -6  159.98   19.90
  -4  14  -7   14.50   12.20
   4 -14  -7   20.00    7.90
   4 -15   0   20.10    7.30
  -4 -15   0   10.70    6.70
   4 -15   0   31.30   10.00
   4 -15  -1    7.00    9.00
   4 -15  -1   10.40    6.50
  -4 -15   1   18.40    6.50
   4 -15   1   17.60    7.40
  -4 -15  -1   13.80    6.50
   4 -15  -2   10.60    7.30
  -4 -15   2    3.00    6.50
   4 -15  -2  -11.30    9.30
   4 -15   2   -1.70    5.40
  -4 -15  -2    4.20    5.50
   4  15  -2   11.70    9.80
   4 -15  -3    5.90    5.80
   4 -15  -3    6.90    9.60
   4  15  -3   11.50   10.10
  -4  15  -4    6.00    9.20
   4 -15  -4   31.80   11.40
   4 -15  -4    0.90    6.30
   4  15  -4    2.20   11.20
  -4  15  -5   69.89   13.30
   4 -15  -5   34.50    9.40
  -4  15  -6    0.50   12.40
  -4  15  -7    7.00   15.00
   4  16  -3  -11.50   12.40
  -4  16  -5   12.40   14.70
  -5   0   0    0.00    0.70
   5   0   0   -0.50    1.00
  -5   0   0    0.30    0.80
   5   0   0   -3.20    3.60
   5   0   0    1.20    0.80
  -5   0   0    4.70    4.00
  -5   0  -1    0.00    0.90
   5   0   1   -0.10    0.80
  -5   0   1    1.90    3.20
   5   0   1   -0.10    4.40
   5   0  -1    2.30    4.20
   5   0   1   -0.10    0.90
   5   0  -1   -0.50    0.70
  -5   0   1   -0.10    0.50
  -5   0   1    0.20    0.50
   5   0  -1   -0.60    0.40
  -5   0   1   -0.10    0.50
   5   0   2   -1.00    1.10
   5   0   2   -1.90    0.80
  -5   0  -2   -5.70    4.90
  -5   0   2    0.70    3.50
  -5   0  -2    1.30    1.30
   5   0  -2    2.00    0.90
  -5   0   2    0.90    0.50
   5   0   2   -1.30    5.40
   5   0  -2   -0.60    3.50
  -5   0   3    0.80    0.80
   5   0  -3    1.80    1.20
   5   0  -3   -3.80    4.20
   5   0   3   -6.70    9.30
   5   0   3    0.50    1.40
  -5   0  -3  -14.70   12.00
  -5   0   3   -3.30    4.10
   5   0   3   -0.40    1.50
   5   0   4    7.80   11.70
   5   0  -4    0.70    1.30
   5   0   4    0.00    1.80
  -5   0  -4    0.70    1.80
   5   0   4   -0.90    1.50
  -5   0   4   -2.90    6.10
   5   0  -4    5.90    5.40
  -5   0  -4    1.70   12.70
   5   0  -5    0.70    1.70
  -5   0   5    0.10    1.30
  -5   0  -5   -0.80    1.90
   5   0   5    0.30    2.10
   5   0   5    3.00    2.00
  -5   0   5    1.90    1.50
   5   0  -5   -7.00    6.30
   5   0   5   13.10   15.70
  -5   0  -5   -9.10   14.90
   5   0  -6   -4.40    8.40
   5   0   6   -1.70    2.30
   5   0   6    0.40    2.50
   5   0  -6    0.90    9.70
   5   0  -6   -0.20    2.10
  -5   0   6    1.60    1.80
  -5   0  -6   -6.40   17.00
  -5   0   6    1.80    1.80
  -5   0  -6    4.70    2.90
  -5   0  -7  -10.40   15.30
   5   0   7   -0.30    2.60
  -5   0  -7   -6.90   28.90
   5   0  -7    5.10   13.30
  -5   0   7   -2.00    1.70
  -5   0   7   -3.10    1.80
   5   0  -7   -2.40    2.30
   5   0  -7   26.20   11.30
   5   0   7    1.70    2.80
  -5   0  -7   -0.90    2.70
  -5   0   8   -0.50    2.00
   5   0  -8  -16.00   11.90
  -5   0  -8   26.10   28.60
   5   0  -8  -11.10   16.40
   5   0   8    0.70    3.20
   5   0  -8    0.00    2.90
   5   0   8    4.10    3.20
  -5   0  -8    0.60    3.20
  -5   0  -8    3.40   15.50
   5   0  -9   -9.00   19.80
  -5   0  -9  -15.10   20.50
  -5   0  -9    7.80   24.30
   5   0  -9   -3.40    3.20
   5   0   9    0.90    4.10
  -5   0  -9    2.60    4.00
  -5   0   9   -1.40    2.50
   5   0  -9   15.60   16.40
  -5   0 -10   10.70   51.19
  -5   0  10   -6.00    2.80
  -5   0 -10  -16.90   25.10
  -5   0 -10   -0.20    4.60
   5   0 -10  -31.00   20.80
   5   0  10   -9.40    3.80
   5   0 -10    8.10    4.80
  -5   0 -11  -10.40   32.70
   5   0 -11    0.60    5.10
  -5   0 -11   -4.70    4.60
  -5   0  11    6.80    4.10
  -5   0  12   -8.50    5.30
   5   1   0   20.80    2.10
   5   1   0   24.50    3.00
   5  -1   0   22.70    2.30
  -5  -1   0   21.80    2.20
  -5   1   0   21.00    1.50
  -5   1   0   10.60    5.30
   5   1   0   18.70    7.10
   5  -1   0   16.30    1.80
   5  -1   0   19.10    5.40
  -5   1  -1 1343.57   88.19
  -5  -1   1 1428.66   86.89
  -5   1  -1 1396.46   79.79
   5  -1  -1 1437.16   82.99
   5   1   1 1488.35   80.19
  -5  -1   1 1496.85   79.89
  -5  -1   1 1480.95   79.59
   5   1  -1 1366.16   80.09
   5  -1   1 1512.15   87.69
  -5  -1  -1 1461.35   80.29
   5  -1   1 1425.16   80.09
   5   1  -1 1443.76   79.59
  -5  -1  -1 1407.76   90.29
   5   1  -1 1514.85   88.39
  -5  -1  -1 1376.76   80.69
  -5  -1  -1 1419.56   80.19
  -5   1   1 1416.06   82.29
  -5   1  -2 6025.90  320.37
   5  -1  -2 5181.38  307.47
  -5  -1   2 5622.94  307.67
   5   1   2 5834.52  308.87
  -5   1  -2 5625.64  308.67
  -5  -1   2 5192.68  314.17
   5  -1  -2 5626.64  311.47
   5   1  -2 5391.36  308.37
  -5  -1  -2 5620.34  308.97
  -5  -1  -2 5272.47  320.87
   5  -1   2 5661.63  308.77
  -5  -1  -2 5397.66  308.77
   5   1  -2 5551.54  315.97
   5  -1   2 6239.28  320.07
  -5   1   2 5693.83  310.67
   5  -1  -3  548.05   32.30
   5  -1  -3  554.14   37.00
  -5   1  -3  621.74   46.40
  -5   1  -3  592.24   33.50
  -5  -1   3  504.05   39.20
   5   1   3  569.14   33.50
  -5  -1   3  580.24   32.70
   5   1   3  609.24   33.70
  -5   1   3  622.34   37.60
  -5  -1  -3  517.85   46.00
   5   1  -3  511.45   39.70
  -5  -1  -3  586.74   33.60
   5  -1   3  568.04   44.70
   5   1  -3  579.84   32.90
   5  -1   3  572.54   33.50
  -5   1  -4 1459.75   85.69
   5   1   4 1588.04  102.39
  -5  -1   4 1684.13   84.89
   5  -1  -4 1429.66   84.59
   5   1   4 1476.95   85.69
   5  -1  -4 1519.05   91.29
   5   1   4 1550.44   85.89
  -5  -1   4 1306.67   93.09
  -5   1   4 1549.84   84.09
   5  -1   4 1627.74   85.99
  -5  -1  -4 1513.25  102.99
  -5  -1  -4 1478.75   85.79
   5   1  -4 1496.45   85.09
   5  -1  -5   11.80    2.60
   5   1   5   11.00   12.20
   5   1   5   16.90    3.60
   5  -1  -5   11.30    7.20
  -5  -1   5   17.20    9.60
  -5   1  -5   16.40   11.90
   5   1   5   16.30    3.60
   5  -1  -5   10.10    8.50
  -5   1  -5    9.30    3.20
  -5  -1   5   13.60    2.70
  -5  -1  -5   21.10   14.10
  -5   1   5   15.80    2.40
   5   1  -5   15.90    3.10
   5  -1   5   13.40    3.30
   5   1  -5   21.10    9.60
  -5  -1  -5   12.00    3.20
  -5   1  -6 2908.71  189.88
   5   1   6 2938.01  167.28
   5  -1  -6 2727.13  179.48
   5  -1  -6 3361.26  179.18
   5   1   6 2899.81  167.08
   5  -1  -6 3079.69  166.38
   5   1   6 3191.58  190.38
  -5  -1   6 2805.32  165.78
  -5   1  -6 3003.20  167.38
  -5  -1  -6 3032.60  167.48
   5  -1   6 2982.00  167.48
  -5   1   6 2839.22  165.38
   5  -1   6 2946.71  167.48
   5   1  -6 3083.99  166.78
   5  -1  -7   32.50   16.20
   5  -1  -7   41.50    5.90
  -5   1  -7   20.40   19.50
   5   1   7   64.49    8.10
  -5   1  -7   41.10    6.60
   5  -1   7   63.99    8.30
   5  -1   7   56.69    6.90
  -5  -1  -7   33.50    6.10
   5   1  -7   39.10    6.00
  -5   1   7   45.50    4.90
   5   1  -7   19.90   14.00
   5   1  -7   47.10   16.30
  -5   1  -8  505.25   34.10
  -5  -1   8  500.95   32.40
   5  -1  -8  579.74   67.59
   5   1   8  524.75   34.10
   5  -1  -8  588.34   33.60
  -5  -1   8  540.65   32.40
   5  -1  -8  541.35   48.80
   5   1  -8  523.55   33.60
  -5  -1  -8  516.95   34.20
   5   1  -8  552.14   55.69
  -5   1   8  590.94   32.40
   5  -1   8  528.55   34.10
  -5  -1  -8  494.45   60.59
   5  -1   8  534.95   34.40
   5  -1  -9   41.70   23.30
   5   1   9   74.29    9.10
   5  -1  -9   63.39    8.10
  -5   1  -9   25.10   27.10
  -5  -1   9   66.59    7.30
  -5   1  -9   62.09    9.10
   5  -1  -9   82.49   24.70
  -5   1  -9   51.19   24.40
  -5  -1   9   53.99    7.10
   5   1  -9   73.39    8.90
  -5   1   9   58.49    6.70
   5  -1   9   73.49    9.20
   5  -1   9   68.09    9.30
   5   1  -9   38.40   22.80
   5   1  -9   57.09   22.00
  -5  -1  -9   64.99    9.40
  -5  -1  -9   47.10   26.50
  -5  -1  -9   36.50   28.60
   5  -1 -10  439.76   27.10
  -5  -1  10  388.86   25.30
   5  -1 -10  540.35   81.29
   5   1  10  392.46   27.40
  -5   1 -10  418.96   27.70
  -5   1 -10  417.06   58.59
   5  -1  10  372.26   27.00
  -5   1  10  334.67   24.40
  -5  -1 -10  382.46   62.19
   5   1 -10  367.76   26.60
  -5  -1 -10  466.75   76.49
   5  -1  10  373.56   27.30
  -5  -1 -10  384.36   27.30
   5   1 -10  349.67   50.39
  -5   1 -11   48.00   63.79
   5  -1 -11   34.90    7.80
  -5   1 -11   42.20    8.70
  -5   1  11   45.20    7.10
   5   1 -11   35.30    9.30
  -5  -1 -11   43.30    9.00
  -5  -1 -11    1.10   37.10
   5  -1 -12  214.38   20.20
  -5  -1  12  213.48   17.30
  -5   1  12  198.28   16.80
  -5  -2   0  593.74   35.10
   5   2   0  638.14   35.50
  -5  -2   0  617.94   34.50
   5   2   0  675.93   46.20
   5   2   0  604.24   34.50
  -5   2   0  587.94   38.30
   5  -2   0  567.34   33.80
  -5  -2   1  624.04   45.10
  -5   2  -1  647.74   36.90
  -5  -2   1  640.44   37.00
   5   2   1  621.84   37.40
  -5   2  -1  616.14   43.80
   5   2   1  700.93   49.50
  -5  -2   1  727.33   37.60
   5   2  -1  660.93   37.10
  -5  -2  -1  662.23   49.00
  -5  -2  -1  664.33   38.30
  -5  -2  -1  654.43   37.60
   5   2  -1  655.23   37.80
   5  -2   1  624.54   37.10
   5   2  -1  723.23   47.90
  -5   2  -2   87.49    6.60
   5   2   2  120.09   20.40
   5   2   2   96.79    7.00
  -5  -2   2  103.09    6.80
  -5  -2   2   92.99    6.20
   5   2  -2   72.69   12.90
  -5  -2  -2  129.79   28.30
   5   2  -2   89.09    6.80
   5  -2   2   93.69    6.90
  -5   2  -3  192.08   30.20
   5  -2  -3  120.69   11.10
  -5   2  -3  129.99    9.20
   5  -2  -3  124.69    7.80
   5   2   3  132.19    9.40
   5  -2  -3  115.49   12.20
  -5  -2   3  142.49    9.00
  -5  -2  -3  129.49    9.40
  -5  -2  -3  121.29    9.40
   5   2  -3  127.79    9.10
   5   2  -3  127.99   16.90
   5  -2   3  135.09    9.40
  -5   2   3  137.49    7.70
   5  -2  -4   77.29   10.40
   5   2   4   65.69    6.30
   5  -2  -4   91.09   13.70
  -5   2  -4   77.69    6.60
  -5   2  -4   66.79   20.30
  -5   2  -4  100.69   19.30
   5  -2  -4   70.89    5.30
   5   2   4   91.29   20.90
  -5  -2   4   57.79    5.80
   5   2  -4   70.09   14.50
  -5  -2  -4   77.29    6.80
  -5  -2  -4  125.09   32.70
   5  -2   4   75.19    6.70
   5   2  -4   61.49    6.00
  -5   2   4   70.19    4.80
  -5   2  -5  155.58   11.90
  -5  -2   5  158.98   11.20
   5  -2  -5  139.49   17.40
  -5   2  -5  243.78   35.90
   5   2   5  159.88   12.00
   5  -2  -5  176.78   33.50
  -5   2  -5  166.48   23.30
   5  -2   5  161.78   12.10
  -5  -2  -5  174.28   12.30
   5   2  -5  147.89   21.50
   5   2  -5  183.88   11.90
  -5  -2  -5  123.89   24.80
  -5   2   5  158.28   10.20
   5  -2  -6   40.30   14.10
  -5   2  -6   38.50    6.20
   5   2   6   45.80    6.30
  -5   2  -6   17.30   12.80
   5   2   6   64.79   27.30
   5  -2  -6   43.80   11.80
  -5  -2   6   46.60    5.50
  -5   2  -6   49.10   33.30
   5  -2  -6   39.60    5.20
  -5  -2  -6  111.09   33.50
   5   2  -6   52.29    6.10
   5  -2   6   48.10    9.80
  -5  -2  -6   44.00    6.30
   5   2  -6   66.49   17.90
  -5   2   6   45.10    4.30
   5  -2  -7  159.88   28.90
  -5   2  -7  106.49   10.20
   5  -2  -7  118.19    9.50
  -5  -2   7  108.39    9.30
  -5   2  -7  127.89   29.70
   5   2   7  106.29   10.00
   5   2   7   83.69   26.50
   5  -2  -7  146.89   22.20
  -5   2  -7  105.29   24.90
   5   2  -7  131.99   26.90
  -5   2   7  113.29    8.40
   5  -2   7  124.09   10.60
  -5  -2  -7   97.99   10.00
  -5  -2  -7   90.29   24.40
   5   2  -7  111.99   10.00
  -5   2  -8   77.09   25.20
   5  -2  -8   61.79    7.60
  -5   2  -8   82.09    9.30
  -5   2  -8   79.29   25.10
   5   2   8   75.69    8.70
   5  -2  -8  122.19   25.00
  -5  -2   8   75.59    7.80
  -5  -2  -8   31.60   23.80
   5  -2   8   79.39    9.40
   5   2  -8   69.29   10.70
  -5  -2  -8   73.79    8.70
   5   2  -8   64.89   18.80
   5   2  -8  158.48   34.50
   5  -2   8   86.69   11.40
  -5   2   8   80.69    7.00
   5  -2  -9  -15.60   22.90
  -5  -2   9    9.50    3.70
  -5   2  -9   11.70   18.60
   5  -2  -9    9.40    6.90
  -5   2  -9    3.00    4.10
   5  -2  -9   20.10   19.10
  -5   2  -9  -39.80   23.50
   5   2   9    7.40    4.30
  -5  -2   9    6.10    3.90
   5   2  -9   25.00   27.10
  -5  -2  -9    3.60    4.40
   5  -2   9    9.90    5.10
  -5   2   9    4.80    3.00
  -5  -2  -9   29.50   30.70
   5   2  -9   10.20    4.50
   5  -2   9    7.20    4.60
   5   2  -9   19.40   20.10
  -5  -2  -9   10.90   19.40
   5   2  10    6.20    4.60
  -5   2 -10   16.10    5.80
  -5  -2  10   11.80    4.50
   5  -2 -10    5.80    4.70
   5  -2 -10   10.70   25.20
  -5  -2  10   13.00    5.10
   5   2 -10   -3.30   19.90
   5   2 -10   14.10    5.60
  -5  -2 -10   35.30   33.60
  -5   2  10   16.20    4.00
  -5  -2 -10   11.40    5.30
  -5  -2 -10   13.60   28.30
   5  -2  10   10.00    5.50
   5  -2  10   14.00    6.20
  -5   2 -11   71.39   47.60
  -5  -2  11   64.49    8.40
   5  -2 -11   62.69    9.70
  -5   2 -11   54.99   10.10
  -5  -2 -11   56.09   10.00
  -5   2  11   68.89    8.10
   5   2 -11   83.29   12.60
   5  -2 -12    5.00    6.90
  -5   2  12    7.70    6.00
  -5  -3   0 2463.35  145.79
  -5   3   0 2395.16  137.29
   5  -3   0 2258.07  132.39
  -5  -3   0 2405.56  133.29
  -5   3   0 2497.85  136.29
   5   3   0 2352.76  133.29
   5   3   0 2455.55  134.59
  -5  -3   1  223.68   21.80
  -5   3  -1  192.78   18.50
  -5  -3   1  187.08   12.80
   5   3   1  232.18   25.20
  -5  -3   1  212.38   12.40
  -5   3  -1  196.38   17.50
   5   3   1  198.28   12.60
  -5   3  -1  191.48   11.90
  -5  -3  -1  196.68   13.50
   5   3  -1  181.98   12.20
   5   3  -1  209.48   14.30
  -5  -3  -1  216.48   24.20
  -5  -3  -1  198.08   12.70
   5  -3   1  200.18   12.20
   5   3  -1  269.67   28.00
  -5  -3   2 6162.88  369.56
  -5   3  -2 6974.40  369.16
  -5  -3   2 6382.96  360.06
   5   3   2 6528.55  360.16
  -5  -3   2 6498.85  359.56
  -5   3  -2 6347.86  359.66
   5   3   2 6588.54  376.26
  -5  -3  -2 6522.25  361.26
   5   3  -2 6673.63  372.66
   5  -3   2 6302.57  359.86
  -5  -3  -2 6679.13  360.36
  -5  -3  -2 6682.03  376.96
   5   3  -2 6500.35  360.46
  -5  -3   3  898.01   50.69
   5  -3  -3  867.01   49.40
   5   3   3  879.21   50.89
  -5   3  -3  873.71   50.59
  -5   3  -3  870.51   63.19
  -5   3  -3  891.01   60.99
  -5  -3   3  923.11   50.09
  -5  -3  -3  943.21   68.59
   5   3  -3  855.91   61.89
  -5   3   3  899.41   49.40
   5   3  -3  814.52   50.69
   5  -3   3  879.01   50.89
  -5  -3  -3  914.71   51.09
  -5  -3  -3  887.81   50.99
  -5  -3   4 1185.28   78.49
  -5   3  -4 1193.28   79.49
   5   3   4  983.30   81.29
  -5   3  -4 1187.28   66.49
   5  -3  -4 1233.88   65.09
   5   3   4 1066.09   66.39
   5  -3  -4 1306.27   73.59
   5  -3  -4 1233.48   70.49
   5  -3  -4 1175.98   64.99
  -5  -3   4 1148.79   66.19
   5   3  -4 1144.99   78.69
  -5  -3  -4 1217.28   66.99
   5  -3   4 1081.99   66.49
  -5  -3  -4 1215.08   86.59
  -5   3   4 1039.00   64.79
   5   3  -4 1173.18   66.49
  -5  -3  -4 1199.28   66.79
  -5   3  -5  347.47   38.30
   5  -3  -5  330.07   27.30
  -5   3  -5  299.27   33.20
   5  -3  -5  346.47   20.30
  -5  -3   5  343.47   21.20
  -5   3  -5  333.27   21.60
   5   3   5  345.87   21.70
   5   3   5  337.17   38.40
  -5  -3   5  406.16   35.90
   5  -3  -5  344.47   30.50
  -5  -3  -5  328.67   21.70
  -5  -3  -5  482.05   59.59
  -5   3   5  320.37   19.80
   5  -3   5  348.67   21.90
   5   3  -5  325.77   33.60
   5   3  -5  302.67   21.20
  -5  -3  -5  326.17   21.80
   5  -3  -6 1372.76   78.79
  -5   3  -6 1411.16   80.29
   5  -3  -6 1225.58   91.39
  -5  -3   6 1208.68   93.89
   5   3   6 1517.25  104.29
  -5  -3   6 1493.35   79.69
   5  -3  -6 1389.46   88.59
   5   3   6 1422.36   80.49
  -5   3  -6 1345.17   97.29
   5   3  -6 1347.27   95.39
  -5  -3  -6 1413.56   80.39
   5  -3   6 1461.35   80.69
   5   3  -6 1470.15   80.19
  -5  -3  -6 1461.35  106.69
  -5   3   6 1317.27   78.09
   5   3   7  671.43   40.90
   5  -3  -7  753.92   53.09
  -5  -3   7  686.13   40.20
  -5   3  -7  599.64   58.39
  -5   3  -7  657.13   41.10
   5   3   7  605.74   63.59
  -5  -3   7  698.03   59.59
   5  -3  -7  688.23   39.80
  -5   3  -7  651.33   65.69
   5  -3   7  646.84   41.10
  -5   3   7  635.64   38.80
  -5  -3  -7  629.94   40.90
   5   3  -7  671.23   40.80
   5   3  -7  801.12   60.69
  -5  -3  -7  684.33   69.29
   5  -3  -8  464.05   31.70
  -5   3  -8  474.35   60.69
   5  -3  -8  513.55   46.30
  -5  -3   8  533.75   32.30
  -5   3  -8  521.45   56.39
   5   3   8  513.85   33.30
  -5   3  -8  546.15   33.60
  -5  -3  -8  523.15   33.30
  -5  -3  -8  544.05   64.59
  -5   3   8  522.45   30.90
   5   3  -8  513.55   52.29
   5   3  -8  511.95   33.00
   5   3   9   20.40    5.60
  -5  -3   9    8.60    4.60
  -5   3  -9   41.40   29.50
   5  -3  -9   40.90   22.00
  -5   3  -9   11.60   40.80
  -5   3  -9   21.30    6.30
   5   3  -9   18.70   26.80
   5   3  -9   19.90    5.70
   5  -3   9   13.10    5.70
   5   3  -9   32.40   20.80
  -5  -3  -9   17.60    5.40
   5  -3   9   14.10    5.50
  -5   3   9   20.30    4.10
  -5  -3  10  599.04   36.30
  -5   3 -10  562.04   71.69
  -5  -3  10  547.85   35.70
   5  -3 -10  580.54   36.60
  -5   3 -10  566.94   37.70
   5   3  10  604.04   37.70
   5  -3 -10  475.85   56.99
  -5   3 -10  494.15   86.79
  -5  -3 -10  735.03   84.99
  -5  -3 -10  577.64  118.69
   5  -3  10  571.84   37.70
   5  -3  10  585.14   38.20
   5   3 -10  503.55   63.39
   5   3 -10  584.94   37.50
  -5  -3 -10  558.44   37.70
  -5   3  10  554.94   34.70
   5  -3 -11   -3.90    4.90
  -5   3 -11   36.60   40.00
  -5   3 -11  -49.50   40.90
  -5   3 -11   13.30    6.20
  -5  -3  11    7.90    5.00
   5   3 -11   -2.00    5.80
  -5   3  11   -1.40    4.00
  -5  -3 -11    1.60    5.50
   5  -3 -12  258.07   20.80
  -5  -3  12  207.58   19.40
  -5  -3  12  229.88   19.70
  -5   3  12  273.87   20.20
  -5  -4   0  388.66   23.10
  -5   4   0  365.56   26.50
   5   4   0  440.06   24.50
   5  -4   0  367.36   26.40
  -5  -4   0  398.36   23.80
   5   4   0  365.26   22.80
   5  -4   0  374.66   22.10
   5   4   1  738.93   59.49
  -5  -4   1  752.02   44.90
   5  -4  -1  815.02   43.90
   5   4   1  770.32   44.60
  -5   4  -1  774.32   43.70
  -5  -4   1  748.83   55.49
  -5   4  -1  824.72   50.99
  -5  -4  -1  755.72   44.60
  -5  -4  -1  753.72   58.69
   5  -4   1  763.32   44.00
   5   4  -1  776.92   44.40
   5   4  -1  816.82   45.60
  -5  -4   2  199.48   13.50
   5   4   2  201.68   13.20
  -5  -4   2  201.98   13.40
   5   4   2  256.87   32.90
  -5   4  -2  180.78   12.50
  -5  -4   2  250.67   24.60
  -5   4  -2  219.38   21.00
   5  -4  -2  194.68   12.10
   5   4  -2  199.28   13.80
  -5  -4  -2  204.38   13.30
   5  -4   2  187.18   12.90
   5   4  -2  265.07   31.20
  -5  -4  -2  201.88   14.40
  -5  -4  -2  206.88   27.50
  -5  -4   3  359.96   33.70
   5   4   3  360.56   38.70
  -5  -4   3  384.16   22.60
  -5  -4   3  353.06   23.00
  -5   4  -3  391.06   33.30
  -5   4  -3  371.16   22.90
  -5   4  -3  414.76   36.00
   5   4   3  369.86   23.20
   5  -4  -3  398.36   22.00
   5   4  -3  419.26   36.50
  -5  -4  -3  318.07   38.30
   5  -4   3  365.06   23.10
   5   4  -3  388.26   23.60
  -5   4   3  373.36   21.90
  -5  -4  -3  385.76   23.50
  -5   4  -4  128.29   21.50
  -5   4  -4  150.88   11.00
   5  -4  -4  125.89   14.10
   5   4   4  138.29   11.00
  -5  -4   4  152.78   22.00
   5  -4  -4  160.58   17.50
  -5  -4   4  160.28   11.20
  -5   4  -4  116.69   22.80
   5  -4  -4  155.58    9.80
   5   4   4  115.59   24.70
  -5  -4  -4  156.68   11.50
  -5   4   4  153.18    9.60
  -5  -4  -4  144.59   25.80
  -5  -4  -4  168.68   11.70
   5  -4   4  153.18   11.30
   5   4  -4  151.08   11.40
   5   4  -4  183.38   24.40
   5  -4  -5  191.08   12.10
  -5  -4   5  188.58   13.40
   5  -4  -5  167.18   18.60
  -5   4  -5  174.28   13.40
  -5   4  -5  309.07   47.20
  -5   4  -5  205.58   27.30
   5  -4  -5  206.48   23.60
   5  -4  -5  181.18   12.00
   5   4   5  188.68   13.60
  -5   4   5  187.08   11.80
   5  -4   5  201.18   14.00
  -5  -4  -5  144.89   30.60
  -5  -4  -5  188.68   13.70
   5   4  -5  171.28   13.40
  -5  -4  -5  183.48   13.70
   5   4  -5  219.38   28.30
   5  -4  -6  318.87   20.10
  -5  -4   6  338.77   21.50
   5   4   6  269.77   39.70
   5   4   6  324.67   21.60
  -5   4  -6  277.67   36.70
  -5   4  -6  342.87   42.40
  -5   4  -6  333.97   21.70
   5  -4  -6  344.57   29.60
   5  -4  -6  332.17   34.70
   5  -4   6  308.27   21.80
  -5  -4  -6  339.87   21.90
   5   4  -6  313.67   37.10
   5   4  -6  363.66   22.00
  -5  -4  -6  318.27   21.80
  -5  -4  -6  375.96   46.40
  -5   4   6  289.47   19.50
  -5   4  -7   -2.00   13.90
  -5   4  -7   23.00   19.70
   5   4   7   -3.10   18.70
  -5  -4   7    4.60   15.40
   5  -4  -7    4.20   11.60
  -5   4  -7   10.10    4.10
  -5  -4   7    5.20    3.40
   5   4   7    9.80    3.90
   5  -4  -7    4.70    2.70
  -5  -4  -7    7.00    3.80
   5   4  -7   12.60   17.00
  -5   4   7    7.30    2.50
   5   4  -7   10.20    4.10
  -5  -4  -7   -2.50   20.50
  -5   4  -8   31.20   24.70
   5   4   8   33.80   25.90
  -5   4  -8   35.30    6.70
  -5  -4   8   16.30   19.30
   5  -4  -8   14.50   15.80
  -5  -4   8   38.10    6.40
  -5   4  -8   15.10   24.60
   5  -4  -8   32.10    5.70
  -5   4   8   39.30    5.10
   5   4  -8   15.70   20.40
   5   4  -8   30.10    6.40
  -5  -4  -8   42.30   31.80
  -5  -4  -8   26.40    6.40
   5  -4   8   22.90    7.00
  -5   4  -9   51.69   32.90
  -5   4  -9   52.69    8.60
   5   4   9   54.29    8.80
   5  -4  -9   45.70   23.50
  -5   4  -9   16.50   29.00
  -5  -4   9   62.09    8.10
   5   4   9   55.99   31.50
   5  -4   9   51.19    9.90
  -5  -4  -9   58.69    8.90
   5   4  -9   52.59    8.70
  -5  -4  -9   91.79   41.90
   5   4  -9   -2.80   21.10
  -5   4   9   49.20    6.00
  -5   4 -10   14.30    6.30
   5  -4 -10    9.90   23.50
   5  -4 -10    8.30    4.90
  -5   4 -10   15.30   33.80
   5   4  10   14.50    6.40
  -5   4 -10   -3.50   53.69
   5  -4  10    6.90    6.60
  -5  -4 -10    4.50    5.70
   5   4 -10   12.00    6.10
  -5   4  10    7.50    3.60
  -5  -4  11   20.10    7.10
  -5   4 -11   18.90    8.10
  -5   4 -11   34.50   42.90
  -5  -4  11   11.10    6.30
   5  -4 -11   17.00    6.60
  -5   4 -11    3.50   65.39
   5   4 -11   15.70    6.90
  -5   4  11   24.10    5.80
  -5  -4 -11   21.80    7.40
  -5  -4  12   -4.80    6.70
  -5  -4  12   15.70    8.50
   5  -4 -12    8.00    7.60
  -5   4  12    6.90    6.60
  -5  -5   0 2210.48  120.39
   5  -5   0 2121.89  119.39
  -5   5   0 2220.98  125.99
   5   5   0 2113.59  121.59
   5  -5   0 2118.59  125.19
   5   5   0 2064.39  120.19
  -5  -5   0 2218.28  135.79
  -5  -5   0 2182.68  121.09
   5   5   0 2118.99  138.29
   5   5   1  444.06   46.50
  -5   5  -1  380.46   22.00
  -5  -5   1  358.76   22.70
   5   5   1  354.86   22.80
  -5  -5   1  362.06   23.30
   5  -5  -1  390.56   21.90
   5  -5  -1  385.46   22.30
  -5   5  -1  399.06   30.10
   5  -5  -1  411.46   26.00
  -5  -5   1  360.96   34.40
   5  -5   1  398.26   30.10
  -5   5   1  357.86   27.40
   5   5  -1  418.96   38.80
  -5  -5  -1  394.26   24.10
  -5  -5  -1  400.36   23.20
   5   5  -1  339.07   23.80
   5   5  -1  379.36   22.80
   5  -5   1  338.57   22.20
   5   5   2 1428.36   84.39
   5   5   2 1504.45  103.99
   5  -5  -2 1517.65   83.49
  -5   5  -2 1527.95   83.89
  -5  -5   2 1475.15   83.99
  -5   5  -2 1593.84   94.49
  -5  -5   2 1393.96   84.49
   5   5  -2 1614.84  102.19
  -5  -5  -2 1502.75   84.59
   5  -5   2 1473.95   84.09
  -5  -5  -2 1459.65  102.59
   5   5  -2 1429.76   85.09
   5  -5   2 1386.86   93.59
  -5  -5  -2 1638.04   86.09
  -5   5  -3   66.69   14.50
  -5  -5   3   55.49   16.10
   5   5   3  106.49   29.60
  -5  -5   3   74.49    6.40
  -5   5  -3   73.99    6.60
   5   5   3   75.19    6.80
   5  -5  -3   71.49   10.30
  -5  -5   3   75.99    7.20
   5  -5  -3   72.59    5.80
  -5  -5  -3   86.09    7.30
   5   5  -3  108.29   22.60
  -5  -5  -3   77.79    8.40
   5   5  -3   80.09    7.60
  -5  -5  -3   91.99   21.30
   5  -5   3   73.79    6.90
  -5  -5   4  586.64   35.20
  -5   5  -4  596.84   48.60
   5  -5  -4  551.94   33.90
  -5   5  -4  564.04   34.90
   5   5   4  607.74   35.30
  -5  -5   4  607.24   49.80
   5   5  -4  657.03   53.09
  -5   5   4  603.24   33.80
  -5  -5  -4  557.84   35.30
   5   5  -4  578.74   35.60
  -5  -5  -4  531.75   54.39
   5  -5   4  607.64   35.40
  -5  -5   5  352.36   22.80
   5  -5  -5  353.56   21.30
   5   5   5  346.87   42.50
  -5  -5   5  316.37   37.20
  -5   5  -5  344.67   22.60
  -5   5  -5  465.95   51.29
  -5   5  -5  373.06   40.80
   5  -5  -5  374.16   33.10
  -5  -5  -5  384.96   51.49
   5  -5   5  326.27   26.70
  -5   5   5  340.87   21.10
  -5  -5  -5  361.16   23.10
   5   5  -5  323.97   22.80
  -5  -5  -5  355.06   23.00
   5   5  -5  378.96   39.90
   5  -5  -6  609.84   39.00
   5  -5  -6  664.23   48.60
   5  -5  -6  641.14   39.00
   5   5   6  536.55   60.69
  -5  -5   6  613.04   58.19
  -5  -5   6  702.23   40.90
  -5   5  -6  659.33   62.79
   5   5   6  657.83   40.60
  -5   5  -6  687.83   40.80
   5  -5  -6  670.53   53.89
  -5   5  -6  725.63   63.09
   5   5  -6  755.72   41.50
  -5  -5  -6  659.43   41.00
  -5   5   6  657.83   38.80
   5   5  -6  699.23   60.39
   5  -5   6  645.44   41.00
  -5  -5  -6  749.33   68.89
  -5  -5  -6  726.33   41.20
   5  -5  -7   27.20   13.50
  -5   5  -7   38.30   41.30
   5   5   7   24.40    5.20
  -5   5  -7   17.10    7.60
   5  -5  -7   21.00    4.10
  -5  -5   7   16.30    4.90
   5   5   7   -1.90   20.10
   5  -5  -7    0.00   21.40
  -5   5  -7   11.70   16.50
  -5  -5   7   30.10   20.40
  -5  -5  -7   17.60    5.60
   5   5  -7   54.79   25.90
   5   5  -7   24.50    5.40
  -5  -5  -7   24.40   21.60
  -5   5   7   24.70    4.00
   5   5   8  195.88   43.00
  -5   5  -8  362.86   79.49
   5  -5  -8  216.18   15.90
   5  -5  -8  184.78   29.00
  -5   5  -8  207.68   41.90
  -5   5  -8  213.98   17.20
  -5  -5   8  236.78   17.30
  -5  -5   8  266.37   43.20
  -5  -5  -8  124.79   47.40
  -5  -5  -8  230.78   17.60
   5   5  -8  206.48   17.20
   5   5  -8  233.78   43.20
  -5   5   8  218.58   14.90
   5  -5   8  240.58   18.50
   5  -5  -9   74.89   22.40
   5  -5  -9   78.09   13.40
   5   5   9  119.79   37.30
  -5   5  -9   78.89   81.49
  -5   5  -9   55.89   30.30
  -5   5  -9   72.09   10.00
  -5  -5  -9  110.19   47.80
  -5  -5  -9   61.59    9.60
   5  -5   9   78.79   11.20
   5   5  -9   31.50   26.30
  -5   5   9   65.19    7.30
   5   5  -9   72.49   10.10
   5   5  10  423.96   30.10
   5  -5 -10  437.06   29.10
  -5  -5  10  427.66   29.60
   5  -5 -10  435.86   53.99
  -5  -5 -10  505.65   39.00
   5   5 -10  445.06   62.59
  -5   5  10  395.16   27.00
  -5   5 -11   25.40   42.10
  -5  -5  11   25.40    8.00
   5  -5 -11   12.30    6.40
  -5   5 -11   -5.20   63.29
  -5   5  11   14.70    5.20
  -5   5  12  108.49   13.00
   5  -6   0   87.79    6.80
  -5   6   0  117.89   15.10
   5   6   0  119.59   30.20
   5   6   0   83.59    7.30
   5  -6   0   81.89   13.10
   5   6   0   98.19    9.10
  -5  -6   0   87.69    8.30
  -5  -6   0   88.59    7.40
   5  -6  -1  189.88   12.60
   5   6   1  221.08   13.80
   5   6   1  157.38   28.00
   5  -6  -1  180.58   17.30
   5  -6  -1  201.08   13.00
  -5  -6   1  208.48   14.30
  -5  -6   1  210.68   26.90
  -5   6  -1  198.28   12.60
  -5  -6   1  215.28   13.60
  -5   6  -1  185.98   21.20
  -5  -6  -1  199.18   27.60
   5   6  -1  208.18   29.00
   5  -6   1  227.18   21.60
  -5   6   1  220.18   20.90
   5   6  -1  182.28   14.70
  -5  -6  -1  169.28   14.30
   5  -6   1  205.88   13.10
  -5  -6  -1  205.08   13.70
  -5  -6   2   52.29   16.20
   5  -6  -2   42.80    4.60
  -5   6  -2   56.19   13.00
   5   6   2   60.49   21.60
  -5   6  -2   45.40    5.80
  -5  -6   2   58.79    5.40
  -5  -6   2   58.59    6.20
   5   6   2   45.40    5.30
   5  -6  -2   44.40    8.70
   5  -6   2   74.49   16.60
  -5  -6  -2   55.19   21.60
  -5   6   2   56.79   11.70
   5   6  -2   36.50   16.30
  -5  -6  -2   43.70    5.40
   5   6  -2   66.39    8.00
  -5  -6  -2   41.60    6.40
   5  -6   2   44.70    5.20
  -5  -6   3    2.10   10.20
   5  -6  -3   12.20    6.90
   5   6   3    8.00    2.80
  -5  -6   3    6.80    3.20
   5   6   3   16.30   14.20
   5  -6  -3   10.40    2.70
  -5   6  -3   15.40    3.30
  -5   6  -3   12.60   10.60
  -5  -6   3   12.50    2.90
  -5  -6  -3    9.40    3.10
   5  -6   3   12.20    3.30
  -5  -6  -3    7.90   11.80
  -5  -6  -3    8.10    3.70
   5   6  -3   -0.20   11.40
   5  -6   3    8.40    8.10
   5   6  -3    4.40    3.20
  -5   6   3   20.60    8.20
  -5  -6   4  210.18   16.20
  -5  -6   4  236.18   30.60
   5  -6  -4  247.38   15.10
   5  -6  -4  229.48   22.80
   5   6   4  218.68   16.10
  -5   6  -4  295.87   33.00
   5   6   4  263.87   37.10
  -5   6  -4  263.77   16.30
  -5  -6   4  249.78   15.80
   5  -6   4  230.08   16.30
   5   6  -4  232.18   16.80
  -5   6   4  212.98   14.70
  -5  -6  -4  231.98   16.40
   5   6  -4  244.68   33.40
  -5   6   4  220.08   21.90
  -5  -6  -4  199.18   33.10
   5   6   5   11.00   15.20
   5  -6  -5    8.80    2.70
  -5  -6   5   10.80    4.10
   5   6   5   15.00    3.90
  -5   6  -5   11.30    3.60
  -5  -6   5   32.60   31.40
   5  -6  -5   -3.30   10.70
  -5   6  -5   12.20   13.50
  -5  -6  -5   -2.40   20.20
  -5  -6  -5   14.00    4.40
   5   6  -5   19.50   16.60
  -5  -6  -5    6.50    3.50
   5   6  -5    2.50    3.40
   5  -6   5   14.20    4.30
  -5   6   5   15.70    3.00
   5  -6  -6  147.09   26.00
  -5  -6   6  101.49   24.30
  -5  -6   6  134.99   12.40
   5  -6  -6  133.99   10.60
  -5   6  -6  157.28   12.50
   5  -6  -6  149.59   10.60
  -5   6  -6  131.89   29.00
  -5   6  -6  174.58   31.10
   5   6   6  131.49   11.90
   5   6   6  171.38   35.40
   5   6  -6  149.69   32.50
  -5   6   6  146.49   10.30
  -5  -6  -6  135.19   12.30
   5   6  -6  147.59   12.80
   5  -6   6  156.78   12.90
  -5  -6  -6  171.98   32.30
  -5  -6  -6  140.99   12.20
   5  -6  -7   87.29   18.90
  -5  -6   7   85.89   27.50
   5   6   7   44.80   27.00
  -5  -6   7   93.99   10.40
  -5   6  -7  116.39   30.60
   5  -6  -7  114.69    8.90
  -5   6  -7   93.89   10.10
  -5   6  -7  107.29   32.20
  -5  -6  -7  103.29   10.50
  -5  -6  -7   83.19   35.70
   5   6  -7  101.89   10.50
  -5   6   7   77.19    7.80
   5   6  -7  170.28   36.80
  -5  -6  -7   91.39   10.00
  -5   6  -8   13.50    5.50
   5   6   8   17.20    4.90
  -5   6  -8    6.70   22.30
   5  -6  -8  -16.00   23.30
  -5   6  -8   12.40   29.60
   5  -6  -8   11.00    4.20
  -5  -6   8  -23.00   55.19
   5  -6  -8   14.10   15.40
   5   6   8   24.40   26.70
  -5  -6  -8    9.00    5.10
   5  -6   8   21.00    7.60
  -5  -6  -8   19.70   33.10
   5   6  -8    2.70   27.70
   5   6  -8    4.90    4.60
  -5   6   8   14.60    3.80
  -5   6  -9  -24.20   28.60
   5  -6  -9    5.90   20.70
   5  -6  -9   11.00    4.60
  -5   6  -9   22.00    6.90
  -5   6  -9   45.30   38.60
   5   6   9   12.20    5.50
  -5  -6   9    8.90    6.20
   5   6  -9    8.10    5.60
   5   6  -9   35.00   30.90
   5  -6   9   11.20    6.90
  -5  -6  -9   13.50    5.90
  -5   6   9   19.80    4.40
  -5   6 -10   12.00   41.80
   5  -6 -10   64.09   30.90
  -5   6 -10   34.80   39.70
   5  -6 -10   43.90    8.10
  -5  -6  10   51.69   10.00
  -5   6 -10   34.30    8.70
  -5  -6 -10   38.20    8.50
   5   6 -10   23.50    8.00
  -5   6  10   50.19    6.90
   5   6 -10   24.10   42.20
  -5   6 -11   40.70  175.88
   5  -7   0  794.52   46.50
   5   7   0  812.32   47.40
   5   7   0  757.72   68.39
  -5   7   0  905.31   63.39
  -5  -7   0  847.72   65.29
  -5  -7   0  808.32   48.20
   5  -7   0  786.72   46.90
  -5  -7   0  803.62   47.30
   5  -7  -1  225.38   14.80
   5  -7  -1  179.68   22.30
  -5  -7   1  233.68   16.10
  -5   7  -1  211.78   14.30
   5  -7  -1  226.38   14.60
  -5  -7   1  239.88   15.40
   5   7   1  254.57   15.70
  -5  -7  -1  228.78   31.60
   5   7  -1  160.88   27.30
  -5  -7  -1  240.88   15.70
   5   7  -1  243.08   17.20
  -5  -7  -1  213.98   16.40
   5  -7   1  254.67   27.70
   5  -7   1  214.78   14.80
  -5  -7   2 1621.54  114.59
  -5   7  -2 1780.72  111.29
   5   7   2 1704.03   98.49
   5  -7  -2 1685.93   97.49
   5  -7  -2 1793.72  103.59
  -5  -7   2 1742.83   98.99
   5  -7  -2 1802.42   97.79
  -5   7  -2 1817.42   98.09
   5   7   2 1677.33  122.29
  -5  -7   2 1722.23   98.29
  -5   7   2 1637.34  106.49
  -5  -7  -2 1720.63   98.69
  -5  -7  -2 1863.81  100.29
   5   7  -2 1699.03   99.89
   5  -7   2 1670.33  110.39
   5  -7   2 1722.93   98.19
  -5  -7  -2 1808.12  120.79
   5   7  -2 1791.72  121.19
  -5  -7   3   17.60    3.90
   5   7   3   -3.30   13.90
  -5  -7   3   17.90    4.40
  -5  -7   3   28.30   26.90
   5  -7  -3   30.10    4.50
  -5   7  -3   23.60    4.30
  -5   7  -3   27.10   14.30
   5   7   3   15.30    5.40
   5  -7  -3   25.40    8.90
   5  -7   3   22.70   11.30
  -5  -7  -3   25.10    4.50
  -5  -7  -3   24.30   17.20
   5  -7   3   16.10    3.90
  -5   7   3   15.30    9.30
  -5  -7  -3   25.40    5.60
   5   7  -3   18.10    4.80
   5   7  -3   12.40   14.60
  -5   7  -4  908.21   75.29
  -5   7  -4  983.20   60.99
   5   7   4 1107.69   87.29
   5  -7  -4  978.30   67.59
  -5  -7   4 1115.99   80.99
  -5  -7   4 1193.48   61.39
  -5  -7   4 1114.79   61.99
   5   7   4 1183.78   61.89
   5  -7  -4 1008.20   60.19
   5  -7   4 1197.78   62.79
   5   7  -4  953.90   81.69
  -5  -7  -4  997.90   61.49
   5  -7   4 1058.19   78.89
  -5  -7  -4  990.60   62.99
  -5  -7  -4  928.91   84.49
   5   7  -4 1016.00   62.19
   5   7   5   23.00    5.20
  -5   7  -5   27.50    5.40
  -5  -7   5   21.90   15.60
  -5  -7   5   28.50    5.00
   5  -7  -5   19.70   13.40
  -5  -7   5   28.80    5.80
   5  -7  -5   32.60    4.80
  -5   7  -5   36.70   19.30
   5   7   5   28.30   21.00
  -5  -7  -5   21.00    4.80
   5   7  -5   25.10    5.70
   5  -7   5   32.80    5.90
  -5   7   5   24.50    4.10
  -5   7   5   24.30   12.20
  -5  -7  -5   10.90   23.60
   5   7  -5   -5.10   17.80
   5   7   6  824.72   77.39
  -5   7  -6  866.91   50.29
  -5  -7   6  847.02   50.29
   5  -7  -6  841.72   63.89
   5  -7  -6  853.31   48.60
   5   7   6  831.92   50.09
  -5   7  -6  781.92   70.29
  -5   7   6  804.22   48.20
   5   7  -6  823.72   75.19
  -5  -7  -6  793.32   55.69
   5  -7   6  833.12   50.59
  -5  -7  -6  853.91   50.79
   5   7  -6  808.62   50.69
  -5  -7  -6  807.82   79.89
   5   7   7   -0.10   22.70
   5  -7  -7   15.70    4.10
   5  -7  -7   15.80   20.20
   5  -7  -7   23.60   14.70
   5   7   7   28.50    7.80
  -5  -7   7   12.40   25.40
   5  -7  -7   25.00    4.70
  -5   7  -7   65.89   44.00
  -5   7  -7   10.20    4.70
  -5   7  -7   -5.60   50.19
  -5   7   7   23.60    4.20
  -5  -7  -7    4.80    4.40
   5   7  -7   18.60    5.80
   5   7  -7   -7.30   23.10
  -5  -7  -7    5.10    3.90
  -5   7  -8  453.05   65.89
  -5  -7   8  465.25   65.59
   5  -7  -8  450.45   30.20
   5  -7  -8  433.86   48.10
  -5   7  -8  467.85   32.20
   5   7   8  572.44   33.20
   5   7   8  522.25   66.19
  -5   7  -8  448.86   58.89
  -5  -7  -8  471.25   32.30
   5   7  -8  428.56   32.40
   5   7  -8  475.25   64.99
   5  -7   8  567.14   34.00
  -5  -7  -8  467.45   78.49
  -5  -7   9   16.00   40.90
  -5   7  -9   42.70    8.40
   5  -7  -9   32.90   22.00
  -5  -7   9   32.90    8.30
  -5   7  -9   19.50   35.30
   5  -7  -9   24.00    6.10
  -5   7  -9   25.10   40.40
   5   7   9   20.20    6.60
  -5  -7  -9   15.80    6.30
  -5   7   9   22.30    5.10
   5   7  -9   19.40    7.30
   5   7  -9   22.60   39.10
  -5   7 -10  209.78   19.70
  -5   7 -10  113.79   48.10
   5  -7 -10  221.78   17.40
   5  -7 -10  202.28   41.10
  -5   7 -10  185.28   54.09
  -5   7  10  210.58   15.70
   5   7 -10  200.78   19.30
  -5  -7 -10  217.48   19.20
  -5   7  11  113.99   14.10
   5  -8   0  157.78   11.20
   5   8   0  150.78   11.70
   5  -8   0  147.79   10.80
  -5  -8   0  144.59   11.40
  -5  -8   0  146.09   12.50
   5   8   0   94.99   27.40
   5   8   0  151.18   13.30
   5  -8   0  143.49   19.20
  -5  -8   0  145.79   27.50
  -5   8   0  144.99   23.50
   5  -8  -1  184.28   12.50
  -5   8  -1  139.99   22.90
  -5  -8   1  193.38   13.30
  -5   8  -1  178.18   12.00
   5   8   1  270.87   43.70
   5  -8  -1  155.38   19.50
   5  -8  -1  177.68   12.60
   5   8  -1  157.68   33.40
   5   8  -1  177.18   14.90
  -5   8   1  203.18   29.20
   5  -8   1  202.88   24.20
   5  -8   1  189.28   12.80
  -5  -8  -1  171.08   13.20
  -5  -8  -1  204.98   35.80
  -5  -8  -1  157.78   14.30
  -5   8  -2   17.10    4.00
  -5  -8   2   34.40   28.80
   5   8   2   35.20   27.40
  -5   8  -2   23.80   14.80
   5  -8  -2   17.50    3.60
  -5  -8   2   15.30    3.80
  -5  -8   2    7.60    4.00
   5  -8  -2   11.90    8.60
   5   8   2   17.00    3.70
   5  -8  -2   16.40    3.60
   5  -8   2   19.40    4.10
   5   8  -2   30.50   20.90
   5  -8   2   26.70   12.60
  -5   8   2   20.20   12.50
  -5  -8  -2   20.70    4.50
   5   8  -2    8.00    4.50
  -5  -8   3   95.99    9.60
  -5   8  -3   87.59    9.00
  -5  -8   3  109.19    9.10
  -5  -8   3  114.69   28.10
  -5   8  -3  121.29   24.20
   5   8   3  180.08   45.90
   5   8   3   98.39    9.10
   5  -8  -3   96.99   15.80
   5  -8  -3   88.99    8.20
   5  -8  -3   98.09    8.60
  -5   8   3   96.09   18.60
   5   8  -3  112.29   11.10
  -5  -8  -3   91.59   10.60
   5  -8   3   89.69    9.20
   5  -8   3   96.59   22.00
   5   8  -3   98.99   29.10
  -5  -8  -3   91.99    9.20
   5  -8  -4    2.00    2.70
   5   8   4    4.80   18.30
  -5  -8   4    4.40    3.80
   5   8   4    3.70    3.10
  -5  -8   4    5.00    3.10
  -5   8  -4    6.30   14.50
   5  -8  -4   -0.20    9.60
  -5  -8   4    4.10   17.10
  -5   8  -4    6.50    3.60
  -5   8   4   -0.30   10.60
  -5  -8  -4    7.60    5.00
   5   8  -4    1.20   26.50
   5   8  -4   -2.00    3.60
  -5  -8  -4   22.80   25.20
   5  -8   4   -1.80    3.30
   5  -8   4   -2.80   13.60
  -5  -8  -4    0.60    2.70
  -5  -8   5  252.17   42.70
  -5   8  -5  251.17   36.50
  -5   8  -5  233.88   17.40
  -5  -8   5  241.18   18.00
   5   8   5  248.68   17.50
  -5  -8   5  245.88   17.00
   5  -8  -5  237.88   16.20
   5  -8  -5  188.38   27.30
  -5   8   5  261.97   16.30
  -5  -8  -5  183.78   35.70
   5   8  -5  205.48   17.90
  -5  -8  -5  224.78   19.60
  -5   8   5  271.77   29.10
   5   8  -5  242.48   43.90
   5  -8   5  252.77   18.20
  -5  -8  -5  228.78   19.50
  -5  -8   6   45.20    8.30
   5  -8  -6   71.59    7.30
  -5   8  -6   40.70    8.90
  -5   8  -6   23.20   23.60
   5  -8  -6   88.09   22.00
   5   8   6   50.19   28.50
  -5  -8   6   36.20   26.00
  -5   8   6   85.09   22.00
  -5  -8  -6   56.59    8.30
  -5  -8  -6   58.29    8.90
   5  -8   6   55.59    8.80
   5   8  -6   69.69   30.30
   5   8  -6   51.79    8.90
  -5   8   6   61.59    6.60
  -5  -8  -6   46.50   31.20
   5   8   7   27.80   29.60
   5  -8  -7   34.20    5.80
   5  -8  -7   40.50    5.80
  -5  -8   7  137.09   47.70
   5  -8  -7   17.00   23.30
  -5   8  -7   33.30   28.70
  -5   8  -7   32.90    7.10
  -5   8  -7   70.09   39.60
  -5  -8   7   45.80    8.10
   5   8   7   33.90    6.90
  -5  -8  -7   33.10    6.90
   5   8  -7   24.40    7.00
  -5  -8  -7   29.70    7.10
   5   8  -7   10.70   30.30
  -5   8   7   30.30    8.30
  -5  -8  -7   46.40   35.30
  -5  -8   8   18.30    7.50
   5  -8  -8   11.70   19.90
   5   8   8   18.00    5.90
  -5   8  -8   -2.50   30.80
  -5  -8   8   16.60   72.09
  -5   8  -8   53.49   38.00
  -5   8  -8   18.40    6.60
  -5  -8  -8   11.00    5.50
   5   8  -8   26.70   37.40
   5  -8   8   16.70    7.30
   5   8  -8   18.60    6.90
  -5  -8  -8   27.30    7.20
  -5   8   8   16.60    4.60
  -5   8  -9   55.09   38.90
  -5  -8   9   33.80   48.30
  -5  -8   9    1.80    7.20
  -5   8  -9    2.20    6.30
   5  -8  -9   -5.80    4.40
  -5   8  -9  -10.80   91.19
   5  -8  -9   -1.10   22.40
   5   8  -9   45.00   46.10
   5   8  -9    9.00    6.50
  -5   8   9    5.80    4.50
  -5   8 -10   12.90    8.20
  -5   8 -10    1.00   64.39
   5  -8 -10    9.80    6.30
  -5  -8 -10   18.80   11.60
   5  -8 -11   -6.20    6.80
  -5   8  11    8.70    7.20
   5   9   0   90.29   10.60
  -5   9   0   67.19   18.50
  -5  -9   0   94.99   28.70
  -5  -9   0   83.39    8.10
   5  -9   0   96.39   18.10
   5  -9   0   75.99    7.70
  -5  -9   0   73.29    8.80
   5  -9   0   72.99    7.60
  -5  -9   1  126.99   10.70
   5   9   1   93.39   28.70
  -5  -9   1  119.09   26.20
  -5  -9   1  138.59   11.70
   5   9   1  119.09   10.60
   5  -9  -1  132.89   10.30
  -5   9  -1  113.39   23.80
   5  -9  -1  119.39   10.10
  -5   9  -1  135.49    9.60
   5  -9  -1   99.39   18.00
  -5  -9  -1   87.39   23.40
   5  -9   1  143.19   24.20
  -5  -9  -1  142.59   12.20
  -5   9   1   95.39   22.20
   5   9  -1  119.29   12.50
   5   9  -1  128.29   33.20
  -5  -9  -1  140.99   11.10
   5  -9   1  122.79   10.40
   5  -9   1  122.59   10.30
  -5  -9   2  680.53   43.20
   5   9   2  622.94   67.89
  -5   9  -2  707.83   59.49
  -5  -9   2  784.82   64.69
  -5   9  -2  715.23   42.20
   5   9   2  704.53   42.90
   5  -9  -2  692.43   50.79
  -5  -9   2  683.43   42.70
   5  -9  -2  736.83   42.20
   5  -9  -2  745.43   42.30
  -5   9   2  655.23   55.89
  -5  -9  -2  738.83   43.20
   5  -9   2  677.33   57.49
   5   9  -2  793.92   71.89
   5   9  -2  695.33   44.70
  -5  -9  -2  666.23   64.69
  -5  -9  -2  751.92   44.60
   5  -9   2  702.13   42.50
   5  -9  -3   36.60    5.60
   5   9   3   22.30   25.60
  -5   9  -3   27.70    5.50
   5  -9  -3   30.90    5.20
  -5   9  -3   21.10   16.10
  -5  -9   3   38.70   10.20
   5   9   3   34.60    6.20
  -5  -9   3   39.90    6.00
  -5  -9   3   32.70   20.30
   5  -9  -3   41.10   13.60
   5   9  -3   27.90   22.50
  -5  -9  -3   43.70    7.60
  -5   9   3    6.20   14.00
   5   9  -3   26.20    6.20
  -5  -9  -3   40.60   22.60
   5  -9   3   17.70   17.40
  -5  -9  -3   39.70    6.10
   5  -9   3   34.40    6.10
  -5   9  -4  138.69   11.70
  -5  -9   4  117.19   10.90
   5   9   4  115.59   11.10
   5  -9  -4  115.49   20.00
   5   9   4  203.08   40.90
  -5  -9   4  112.49   11.70
  -5   9  -4  116.09   25.40
  -5  -9   4   87.59   23.40
   5  -9  -4  139.89   11.30
   5  -9  -4  138.39   10.60
   5  -9   4   99.09   28.80
   5   9  -4  128.39   13.10
  -5  -9  -4  135.09   11.70
  -5   9   4  109.09   20.60
  -5  -9  -4  136.19   13.50
   5   9  -4   99.19   29.40
   5  -9   4  130.49   11.70
  -5  -9  -4  196.98   41.60
  -5  -9   5   46.00   23.20
   5  -9  -5   42.00    6.00
  -5   9  -5   32.10    6.40
  -5  -9   5   45.50    6.90
  -5   9  -5   50.89   20.70
   5   9   5    8.80   27.90
  -5  -9  -5   25.20    5.50
  -5  -9  -5   31.20   27.90
   5  -9   5   40.70    7.20
   5  -9   5   16.90   25.30
   5   9  -5  114.79   46.20
   5   9  -5   40.60    8.00
  -5  -9  -5   30.00    7.80
   5   9   6  403.46   29.10
  -5  -9   6  453.25   30.40
  -5   9  -6  478.95   55.99
   5  -9  -6  407.76   43.70
  -5  -9   6  442.16   61.69
   5  -9  -6  474.95   28.40
  -5   9  -6  439.86   29.50
  -5  -9   6  437.76   28.80
   5  -9   6  442.56   30.10
  -5   9   6  437.26   27.70
   5   9  -6  446.46   64.09
  -5  -9  -6  380.36   62.59
  -5   9   6  404.46   42.00
   5   9  -6  467.65   31.00
  -5  -9  -6  428.96   29.70
  -5  -9  -6  485.75   32.80
   5  -9  -7  101.79   10.80
  -5   9  -7  123.29   12.70
  -5   9  -7  163.58   61.69
  -5  -9   7  118.09   47.80
   5  -9  -7  123.69   11.10
  -5  -9   7  121.69   14.20
   5   9   7  136.69   12.80
  -5   9  -7  119.39   41.60
  -5  -9   7  114.89   11.60
  -5  -9  -7  116.09   13.00
  -5   9   7  134.09   10.80
   5   9  -7  122.59   13.90
  -5  -9  -7  107.89   12.50
   5  -9   7  142.09   14.60
  -5  -9  -7   41.50   44.90
   5  -9  -8  303.77   22.70
  -5  -9   8  372.36   25.40
   5  -9  -8  286.97   21.70
  -5  -9   8  320.67   22.70
   5  -9  -8  239.78   36.00
  -5   9  -8  317.17   23.70
  -5  -9   8  219.78   50.79
  -5   9  -8  202.48   51.19
   5   9   8  312.07   23.50
  -5   9  -8  474.35   78.79
   5   9  -8  356.56   29.80
  -5   9   8  322.87   21.40
   5   9  -8  282.17   55.49
  -5  -9  -8  298.57   23.70
  -5  -9  -8  319.17   23.60
   5  -9  -9   28.60    6.80
  -5   9  -9  -27.30   52.99
  -5  -9   9   92.29   58.59
  -5   9  -9   23.80    8.60
  -5  -9   9   34.90    7.40
   5  -9  -9   50.29   27.60
   5   9  -9   36.00    9.00
   5   9  -9   23.20   60.79
  -5  -9  -9   52.39    9.50
   5  -9 -10  175.28   16.40
  -5   9  10  149.19   14.90
   5  -9 -11   10.40    8.00
  -5  10   0   -0.60   15.40
   5 -10   0   36.50    5.70
   5  10   0   34.60   27.40
  -5 -10   0   28.60    6.60
  -5 -10   0   35.70    6.90
  -5 -10   0   51.19   40.60
   5 -10   0   35.00    5.70
   5  10   0   43.00    8.10
  -5  10  -1   -0.30   14.80
   5  10   1   -1.60   26.70
   5 -10  -1    2.40    2.90
  -5 -10   1    3.40    3.50
  -5 -10   1    3.80    4.30
   5 -10  -1    0.50    3.30
  -5 -10   1   25.40   28.60
  -5  10   1   22.40   19.80
   5 -10   1   20.70   15.40
  -5 -10  -1    1.60   18.40
   5 -10   1    4.70    4.00
   5 -10   1    1.50    2.70
   5  10  -1    2.30   25.80
   5  10  -1    1.60    4.30
  -5 -10  -1    2.20    4.40
  -5 -10   2  151.38   29.40
   5 -10  -2  150.58   24.20
   5 -10  -2  187.48   13.60
   5 -10  -2  171.38   13.60
  -5  10  -2  188.08   13.70
  -5  10  -2  178.78   30.60
  -5 -10  -2  123.59   31.50
  -5  10   2  141.19   29.90
  -5 -10  -2  165.08   14.10
   5 -10   2  189.58   29.10
   5 -10   2  182.48   14.20
   5  10  -2  198.18   16.80
  -5 -10  -2  169.88   15.50
   5  10  -2  190.88   43.30
   5 -10   2  189.78   15.80
   5  10   3  126.89   32.60
  -5  10  -3  177.58   14.50
  -5 -10   3  161.98   14.10
  -5  10  -3  147.29   32.40
   5 -10  -3  197.98   26.50
  -5 -10   3  115.09   29.40
   5 -10  -3  188.68   13.90
   5 -10  -3  206.68   14.50
   5 -10   3  192.98   38.50
  -5 -10  -3  123.99   32.50
  -5 -10  -3  203.88   17.10
  -5  10   3  158.68   27.30
  -5 -10  -3  188.18   14.80
   5  10  -3  193.88   16.70
   5 -10   3  185.38   14.60
  -5  10  -4   66.89    8.70
   5 -10  -4   58.29    7.40
  -5 -10   4   70.49    8.30
   5  10   4   45.60    8.80
  -5  10  -4   51.19   21.70
   5  10   4   62.89   30.40
  -5 -10   4   59.79   28.50
   5 -10  -4   64.29   17.80
   5 -10  -4   70.09    8.70
  -5  10   4   43.30   18.20
   5  10  -4   53.69    9.20
  -5 -10  -4   71.69    9.60
  -5 -10  -4   60.39   10.10
  -5 -10  -4   33.20   29.80
   5 -10   4   83.09    9.60
   5  10  -4   54.89   28.00
   5 -10  -5   -7.00   15.10
  -5 -10   5  -12.70   24.70
  -5 -10   5    2.90    5.30
   5  10   5   10.00   29.40
  -5  10  -5   -2.70    4.50
   5  10   5    1.10    3.90
   5 -10  -5   -1.20    4.70
  -5 -10   5    0.00    3.60
   5 -10  -5    2.90    3.30
  -5 -10  -5   11.10   31.70
  -5 -10  -5    0.60    3.80
   5 -10   5   -2.00    4.90
   5  10  -5  -11.90   31.20
  -5  10   5   11.00   18.20
   5  10  -5    7.80    6.00
  -5 -10  -5    0.00    6.40
  -5  10  -6    5.20    5.30
   5  10   6   -1.50   34.10
  -5 -10   6   18.30   29.90
  -5 -10   6    6.10    6.50
   5 -10  -6   10.30    4.30
   5  10   6    1.70    4.50
  -5  10  -6  -18.30   27.30
  -5 -10   6   13.30    4.70
  -5 -10  -6  -21.10   33.50
  -5 -10  -6    8.80    9.70
   5  10  -6  -11.00   48.40
   5 -10   6   11.30    6.40
   5  10  -6    2.50    5.70
  -5 -10  -6    4.90    4.60
  -5  10  -7   65.79   34.40
   5 -10  -7   73.29   10.10
  -5  10  -7   56.59    9.50
  -5 -10   7   50.89    8.40
  -5 -10   7   40.20   43.10
   5  10   7   37.20    7.80
  -5 -10   7   50.29   10.20
  -5 -10  -7   50.99   12.50
  -5 -10  -7   41.60    8.40
  -5 -10  -7   50.19    8.90
  -5  10   7   69.19    8.10
   5  10  -7   46.10    9.90
   5  10  -7   90.39   63.49
   5 -10  -8   32.70    6.90
   5 -10  -8   52.89   25.80
  -5  10  -8   42.70    9.30
  -5 -10   8   49.10   54.49
   5 -10  -8   35.90    7.10
  -5  10  -8  -14.10   42.70
  -5 -10   8   47.10    8.60
   5  10  -8   39.10    9.90
   5  10  -8  161.78  109.79
  -5 -10   9   27.50    6.90
   5 -10  -9   20.90    6.50
  -5  10  -9   25.80    9.00
  -5  10   9   32.80    7.20
  -5 -10  -9   11.50    7.00
  -5 -10  -9   18.10   11.40
  -5  10  10   22.40    8.20
   5  11   0  446.46   66.29
   5 -11   0  399.66   26.00
  -5 -11   0  333.67   49.30
  -5 -11   0  401.26   26.60
   5 -11   0  387.36   27.70
  -5 -11   0  414.66   27.80
  -5 -11   1   65.69    9.10
  -5 -11   1   46.50    7.30
  -5 -11   1   87.99   28.50
   5 -11  -1   43.60    7.60
   5  11   1   45.50   31.50
   5 -11  -1   48.40    7.50
  -5  11   1   48.10   26.20
  -5 -11  -1   38.70    6.60
   5  11  -1   31.30   29.50
  -5 -11  -1   59.19    9.30
   5 -11   1   62.49    7.90
   5 -11   1   47.40    6.90
  -5 -11  -1   36.20   21.60
   5  11   2  934.21   96.49
  -5 -11   2 1066.69   63.19
   5 -11  -2 1095.29   62.69
  -5  11  -2  945.21   85.49
   5 -11  -2 1055.69   62.49
  -5  11  -2 1053.69   61.99
   5 -11   2 1024.70   62.89
  -5 -11  -2 1059.09   63.39
  -5  11   2 1046.20   82.49
   5  11  -2 1092.99   65.79
   5  11  -2 1192.68  111.69
   5 -11   2 1136.49   63.19
  -5 -11  -2 1109.09   91.49
  -5  11  -3   39.10    6.80
   5 -11  -3   53.39   18.70
   5  11   3   29.20   29.50
  -5  11  -3   14.70   22.10
  -5 -11   3    3.40   34.20
   5 -11  -3   42.00    6.90
   5  11   3   22.40    6.40
   5 -11  -3   33.60    5.80
  -5 -11   3   25.20    5.90
   5 -11   3   23.00    6.20
   5  11  -3   34.80    8.10
   5 -11   3   25.70    6.00
   5  11  -3   88.19   41.80
  -5 -11  -3   49.70    9.60
   5 -11   3   30.80   22.70
  -5  11   3   16.00   20.20
  -5 -11   4  172.88   37.40
   5  11   4  283.77   19.30
   5 -11  -4  199.08   31.10
   5 -11  -4  233.78   19.40
   5 -11  -4  227.78   18.90
  -5  11  -4  219.68   43.50
  -5 -11   4  239.08   18.00
   5  11   4  144.89   42.50
  -5  11  -4  250.27   18.70
  -5 -11  -4  238.88   18.40
   5 -11   4  268.17   19.30
   5  11  -4  225.38   20.40
  -5  11   4  170.68   31.00
   5 -11   4  276.87   42.10
   5  11  -4  306.77   70.49
  -5 -11  -4  218.88   20.30
  -5 -11   5   30.40    8.10
   5  11   5   47.00    8.00
  -5  11  -5   57.79   30.30
  -5 -11   5   10.30   32.70
  -5 -11   5   43.20    7.50
   5 -11  -5   49.00    7.10
   5 -11  -5   54.29    8.70
   5  11   5   12.00   45.10
   5  11  -5  -10.30   31.60
   5 -11   5   51.89   32.40
   5  11  -5   30.50    8.30
  -5 -11  -5   11.10   33.60
  -5 -11  -5   49.10    8.60
   5 -11   5   42.70    8.80
  -5 -11   6  230.68   48.70
   5 -11  -6  293.37   22.60
  -5  11  -6  259.27   21.90
  -5 -11   6  319.67   25.70
   5 -11  -6  252.37   20.00
   5  11   6  303.97   22.20
  -5 -11   6  308.37   21.40
  -5 -11  -6  267.17   25.90
  -5 -11  -6  283.57   22.00
   5 -11   6  280.37   23.10
   5  11  -6  280.37   23.40
   5  11  -6  267.47   64.69
   5 -11  -7    3.40    7.90
  -5 -11   7  -13.20   47.10
  -5 -11   7   -4.00    4.30
  -5  11  -7   -3.20    6.20
  -5 -11  -7    5.20    6.20
  -5 -11  -7   -7.60    8.90
   5  11  -7    5.70    7.30
   5  11  -7   40.70   51.59
  -5  11  -8  169.18   23.10
  -5 -11   8  191.18   17.20
   5 -11  -8  211.58   17.00
   5 -11  -8  199.78   16.70
  -5 -11   8  163.18   64.99
  -5 -11  -8  203.78   18.80
   5  11  -8  130.99   56.79
  -5 -11  -8  197.48   18.50
   5 -11  -9   17.00    6.90
   5 -11 -10   82.49   11.80
   5  12   0   41.80   38.50
  -5  12   0   17.50   23.30
  -5 -12   0   10.70   37.80
   5 -12   0    2.10   20.30
   5 -12   0   12.30    4.90
  -5 -12   0   10.60    6.00
   5 -12   0   22.00    5.90
  -5 -12   0    3.30    4.10
   5 -12  -1  149.99   13.50
   5 -12  -1  182.28   14.30
  -5 -12   1  169.68   15.70
  -5 -12   1  124.49   34.80
   5 -12  -1  144.19   28.60
   5  12   1  108.49   46.90
  -5  12  -1   90.79   29.90
  -5 -12   1  168.38   14.30
   5  12  -1  157.78   16.90
   5 -12   1  191.28   14.80
  -5  12   1  125.29   33.60
   5 -12   1  170.58   14.00
  -5 -12  -1  159.68   16.20
  -5 -12  -1  162.48   14.40
   5  12  -1   88.49   43.50
   5 -12   1  129.69   29.90
  -5  12  -2    2.50   26.60
  -5  12  -2   19.20    5.10
  -5 -12   2   34.10   28.80
   5 -12  -2   12.50    5.50
   5  12   2   10.50   33.60
   5 -12  -2    7.20    4.00
  -5 -12   2   12.20    4.70
   5 -12   2   19.90   22.80
   5  12  -2   20.00   40.70
  -5 -12  -2   18.10    5.10
   5  12  -2   13.00    7.00
  -5 -12  -2   18.10    7.00
   5 -12   2   14.80    5.10
  -5 -12  -2   33.10   26.80
   5 -12   2    8.60    5.60
   5 -12  -3   59.39    8.60
   5  12   3   33.10    6.70
  -5 -12   3   80.59   35.00
  -5 -12   3   42.80    7.30
  -5 -12   3   48.20    9.20
  -5  12  -3   65.59    8.40
   5 -12  -3   56.39    8.30
   5  12   3   29.20   30.50
   5  12  -3    2.40   29.00
  -5 -12  -3   49.90   15.00
   5 -12   3   55.39    9.00
   5 -12   3   47.10    7.90
   5  12  -3   45.40    9.50
  -5 -12  -3   51.69    7.90
  -5 -12  -3   78.79   36.30
  -5 -12   4   -0.90    4.40
  -5 -12   4   -6.30    6.00
   5 -12  -4   -1.40    5.70
   5  12   4    0.20    4.20
  -5 -12   4   -5.10   30.10
   5 -12  -4   -1.60    4.00
  -5  12  -4   -4.20    4.90
   5  12  -4   10.90   33.80
   5 -12   4    0.10    6.00
   5 -12   4    3.70    4.40
  -5 -12  -4   -1.00    4.10
   5  12  -4    1.70    6.80
  -5 -12  -4    3.60    7.30
  -5 -12   5    5.20   40.90
  -5 -12   5   41.50    7.70
   5 -12  -5   23.00    6.00
   5 -12  -5   41.10    8.50
  -5  12  -5   19.90    7.20
   5  12   5   41.90   12.30
  -5 -12  -5   13.80    6.00
   5 -12   5   57.59    9.90
  -5 -12  -5   39.80   10.60
   5  12  -5   29.80    8.80
   5  12  -5   31.60   43.10
  -5 -12   6    4.90    5.10
   5 -12  -6   -1.00    8.00
  -5  12  -6    7.60    6.80
   5 -12  -6    7.80    5.20
   5  12  -6   22.10   13.30
   5  12  -6  -32.40   47.00
  -5 -12  -6   14.90    7.50
  -5 -12   7 -108.79   80.59
  -5  12  -7   25.60    8.80
   5 -12  -7   19.20   10.70
  -5 -12   7   12.20    6.30
   5 -12  -7    8.40    6.00
   5  12  -7  -25.20   50.39
  -5 -12  -7   12.10    6.70
  -5 -12  -7   13.90    6.30
   5 -12  -8    7.40    6.20
   5 -12  -8   16.70   12.90
  -5  12  -8    2.00    9.10
   5 -12  -9   24.90   13.20
   5 -12  -9   12.80    7.30
  -5 -13   0  343.47   53.79
   5 -13   0  389.96   27.00
   5 -13   0  437.26   27.60
   5  13   0  299.67   65.49
  -5 -13   0  390.46   28.70
  -5 -13   0  377.06   27.30
  -5 -13   1   44.10    9.50
   5 -13  -1   67.09    9.20
  -5 -13   1    6.20   31.70
  -5 -13   1   42.10    8.20
   5 -13  -1   56.29    9.00
   5  13   1   57.89   48.10
  -5 -13  -1   52.59   10.00
   5  13  -1   50.29   10.10
  -5 -13  -1   29.00   33.60
   5  13  -1   62.99   50.79
  -5 -13  -1   51.99    7.70
   5 -13   1   51.59    8.20
   5 -13   1   57.69    8.90
   5 -13  -2  261.47   19.30
  -5 -13   2  271.27   22.20
   5 -13  -2  245.78   19.90
  -5 -13   2  184.58   43.10
  -5 -13   2  276.77   20.00
   5 -13   2  263.57   19.90
  -5 -13  -2  265.57   22.60
  -5 -13  -2  220.78   19.30
   5  13  -2  167.18   56.19
   5 -13   2  264.67   20.60
   5  13  -2  232.58   22.50
  -5  13  -3  151.58   15.20
  -5 -13   3  169.18   15.70
  -5 -13   3  122.29   43.70
   5 -13  -3  165.48   15.40
   5 -13  -3  165.28   16.40
   5  13  -3  200.78   19.50
  -5 -13  -3  188.08   16.60
   5 -13   3  199.68   16.10
   5  13  -3   72.89   70.69
  -5 -13  -3  190.68   19.80
   5 -13   3  202.88   17.50
  -5  13  -4  260.07   19.10
   5 -13  -4  222.28   19.20
  -5 -13   4  121.69   48.90
   5 -13  -4  220.18   17.50
  -5 -13   4  188.38   17.90
   5 -13   4  188.38   20.10
  -5 -13  -4  237.88   20.80
   5  13  -4  229.58   21.40
   5  13  -4  108.29   55.49
  -5 -13   5   24.20    7.40
   5 -13  -5   36.20    8.80
  -5 -13   5   41.60   45.00
   5 -13  -5   24.60    6.40
  -5  13  -5   19.40    7.50
   5  13  -5   32.20   80.79
  -5 -13  -5   17.10    6.60
   5 -13   5   28.50    7.20
  -5 -13   6  466.85  139.49
  -5 -13   6  219.08   19.70
   5 -13  -6  238.08   19.00
   5 -13  -6  257.07   23.00
  -5  13  -6  221.08   21.70
   5  13  -6  238.38   23.80
  -5  13  -7   26.60   11.20
   5 -13  -7   52.89   13.10
   5 -13  -7   28.60    7.40
   5 -13  -8   27.60    9.40
  -5  13  -8   36.70   11.90
   5 -13  -9    0.30    8.50
   5 -14   0   45.70    9.30
   5 -14   0   22.20    6.60
   5 -14  -1   73.39   10.60
  -5 -14   1   42.20   11.70
   5 -14  -1   69.29   10.50
   5 -14   1   73.69   10.10
   5 -14   1   59.69   11.70
   5 -14  -2    5.30    7.80
  -5 -14   2   11.50    5.50
   5 -14  -2   13.50    6.40
  -5 -14  -2   13.80    6.00
   5  14  -2   15.70    9.60
   5 -14   2   17.10    8.20
   5 -14   2   15.80    9.50
  -5  14  -3   -0.90    6.20
   5 -14  -3   -9.90    7.50
  -5 -14   3    0.30    4.80
   5 -14  -3   -1.40    5.10
   5  14  -3    3.90    9.30
  -5 -14  -3    4.00    6.00
   5 -14   3    2.80    5.50
  -5 -14   4    6.10    5.40
   5 -14  -4  -12.20    4.50
   5 -14  -4   26.90    9.10
  -5  14  -4   -0.50    7.70
  -5 -14  -4   -0.90    5.20
   5 -14   4   -1.50    4.80
  -5  14  -5   51.19   10.70
   5 -14  -5   41.00    8.00
   5  14  -5   73.29   13.20
   5 -14  -6   39.00   12.90
  -5  14  -6   -6.20    9.50
   5 -14  -7   15.90    7.20
  -5  14  -7   21.10   13.20
   5 -14  -8    1.60   16.10
   5 -14  -8    7.50    9.10
  -5 -15   0   66.09   10.60
   5 -15   0   51.29    9.40
   5 -15   0   72.59   12.30
   5 -15  -1    7.20    9.30
  -5 -15   1    5.20    6.00
   5 -15  -1   12.60    5.70
  -5 -15  -1   16.80    7.20
   5 -15   1   12.10    6.60
   5 -15  -2  236.68   21.00
   5 -15  -2  211.98   18.40
   5  15  -2  205.58   22.80
   5 -15   2  165.48   17.80
   5 -15  -3    7.10   10.20
   5 -15  -3   19.50    6.60
   5  15  -3   12.00   11.40
   5 -15  -4  157.38   18.10
  -5  15  -4  160.98   18.70
   5 -15  -4  166.28   16.70
   5  15  -4  149.39   19.90
   5 -15  -5    3.40    6.80
  -5  15  -5   -6.80   10.70
  -5  15  -6  224.48   26.20
  -5  15  -7   38.70   16.30
   5  16  -3   34.70   14.30
   6   0   0   21.60    2.90
   6   0   0   17.20    2.00
  -6   0   0   17.30    2.00
   6   0   0    5.30    5.30
  -6   0   0   21.20    2.30
  -6   0   0   35.70    9.10
   6   0   1  125.09    8.30
  -6   0   1  120.69   13.20
  -6   0   1  124.99    7.30
  -6   0   1  122.49    7.40
  -6   0   1  120.19    7.30
   6   0   1  131.39    8.30
   6   0   1  131.09   15.90
   6   0   2   92.89   16.20
   6   0   2  120.29    8.20
  -6   0   2  127.49   12.60
   6   0  -2   95.59   12.80
   6   0   2  115.49    8.10
  -6   0  -2  103.39   22.20
  -6   0  -3 3225.58  194.28
   6   0  -3 3306.87  185.28
   6   0  -3 3382.66  177.88
   6   0   3 2967.50  178.68
  -6   0   3 3299.87  184.38
  -6   0   3 3242.28  176.98
   6   0   3 3121.79  178.88
  -6   0  -3 3377.36  178.88
   6   0   3 2979.90  191.98
  -6   0   4 1781.12   97.29
   6   0  -4 1755.12  106.59
   6   0   4 1788.92   99.29
   6   0  -4 1827.92   98.29
   6   0   4 1720.93  115.19
  -6   0   4 1626.04  105.59
  -6   0  -4 1847.12  117.99
   6   0   4 1739.83   99.39
  -6   0  -4 1730.63   99.19
   6   0   5  611.44   53.89
   6   0  -5  567.04   35.80
   6   0   5  651.23   37.30
  -6   0  -5  599.34   36.90
  -6   0   5  549.54   45.00
  -6   0   5  636.14   35.00
   6   0   5  652.13   37.10
   6   0  -5  603.34   45.60
  -6   0   5  632.14   35.10
   6   0   6 1221.38   77.79
  -6   0   6 1264.07   74.09
  -6   0  -6 1407.36  101.19
  -6   0   6 1363.56   74.49
  -6   0  -6 1403.16   76.79
   6   0  -7 1586.84   96.99
  -6   0  -7 1478.35   82.29
   6   0  -7 1420.16   98.89
   6   0   7 1337.67   81.89
   6   0  -7 1414.46   80.99
   6   0   7 1375.86   81.89
  -6   0   7 1357.56   79.79
   6   0   8  102.99   10.30
   6   0   8   97.69   11.90
  -6   0   8  101.59    8.40
  -6   0  -8  122.89   28.60
  -6   0  -8  188.28   43.30
   6   0  -8  112.69   23.30
  -6   0   9  455.45   26.70
   6   0  -9  430.06   47.30
   6   0   9  482.45   29.30
   6   0   9  451.55   29.30
  -6   0  -9  303.57   55.39
  -6   0  -9  380.56   28.70
   6   0  -9  395.76   27.90
  -6   0 -10  175.78   42.80
   6   0 -10  120.99   12.50
   6   0  10  118.79   13.10
   6   0 -10  147.69   35.80
  -6   0 -10  109.29   12.80
  -6   0  10  135.09   11.50
  -6   0 -11  163.98   16.40
   6   0 -11  153.08   15.60
  -6   0  11  182.38   13.60
   6  -1   0   14.30    2.10
  -6  -1   0   12.70    2.20
   6   1   0   11.70    2.50
   6   1   0   11.40    1.70
  -6  -1   0   11.30    1.80
   6  -1   0   10.90    1.50
   6  -1   0    7.40    4.70
  -6   1   0   11.70    1.10
  -6   1   0    9.60    5.30
   6   1   0   14.10    7.60
  -6  -1   0   13.00    2.00
  -6   1   0   10.20    1.20
   6   1   1  536.55   29.00
   6   1   1  555.64   40.40
  -6   1  -1  501.85   28.60
  -6  -1   1  508.35   28.30
  -6   1  -1  504.45   37.40
   6  -1  -1  462.15   27.90
  -6  -1   1  499.55   36.20
   6  -1  -1  493.85   28.00
   6  -1  -1  456.75   27.90
   6  -1  -1  530.75   33.20
  -6  -1  -1  512.25   29.10
   6  -1   1  495.65   36.50
   6  -1   1  485.95   28.80
   6   1  -1  515.35   29.10
  -6  -1  -1  503.65   39.90
   6   1  -1  501.35   28.30
   6   1  -1  482.95   37.40
  -6  -1  -1  516.65   29.00
  -6   1   1  493.45   32.30
  -6  -1  -1  497.85   29.60
  -6  -1   2  253.47   22.10
   6   1   2  234.88   26.50
  -6   1  -2  284.37   16.30
   6  -1  -2  271.57   20.10
  -6   1  -2  292.87   26.90
   6  -1  -2  255.07   15.00
   6   1   2  256.87   16.30
  -6  -1   2  274.67   15.20
  -6  -1  -2  294.67   28.60
   6  -1   2  258.27   16.30
   6  -1   2  251.37   25.20
   6   1  -2  227.48   22.80
   6   1  -2  270.07   16.00
  -6  -1   3  186.38   11.80
   6  -1  -3  181.38   11.50
  -6  -1   3  178.68   18.60
   6  -1  -3  172.08   16.10
   6   1   3  195.08   12.90
   6   1   3  188.38   12.80
  -6   1  -3  195.98   12.80
   6   1   3  174.98   26.10
  -6   1  -3  265.87   31.20
  -6  -1   3  197.18   11.40
  -6   1   3  200.48   17.20
   6   1  -3  187.28   19.90
  -6  -1  -3  165.58   29.00
  -6  -1  -3  205.98   13.10
   6  -1   3  197.28   23.30
   6  -1   3  219.58   13.10
   6   1  -3  190.08   12.30
   6  -1  -4   97.79    7.00
  -6  -1   4  109.89   15.90
   6   1   4  142.69   29.60
  -6   1  -4   98.99    8.20
  -6  -1   4  100.69    7.00
   6  -1  -4  102.39   13.40
   6   1   4  105.19    8.30
   6   1   4  102.19    8.10
  -6   1  -4   98.29   20.50
   6  -1   4   94.89    8.10
  -6  -1  -4   80.89   18.50
  -6  -1  -4  112.59    8.50
   6   1  -4   92.79    7.40
  -6  -1   5   27.00    3.60
  -6  -1   5    7.60    8.50
   6  -1  -5   22.70    3.50
  -6   1  -5   27.90    4.80
  -6   1  -5   39.60   18.70
   6  -1  -5   32.50   10.00
   6   1   5   23.80    4.20
   6  -1  -5   33.10   12.60
   6   1   5   34.60    5.20
   6   1   5   31.20   14.30
  -6  -1  -5   24.20    4.60
   6  -1   5   32.60    5.30
   6   1  -5   32.50   12.10
  -6   1   5   29.40    3.20
   6  -1   5   34.40    4.90
   6   1  -5   32.30    4.30
  -6  -1  -5   34.10   16.20
   6   1   6   54.19   18.80
  -6  -1   6   71.39    6.30
   6  -1  -6  113.39   19.70
  -6   1  -6   67.19   21.30
   6  -1  -6   75.99   18.10
   6   1   6   67.19    7.70
  -6   1  -6   87.09    8.10
  -6  -1   6   81.39   20.10
   6  -1  -6   70.79    6.70
   6   1  -6   83.69   17.10
  -6   1   6   70.89    5.70
   6  -1   6   67.99    7.60
   6  -1   6   75.19    8.00
  -6  -1  -6   71.79    7.70
   6   1  -6   67.29    7.00
  -6  -1  -6  106.29   26.70
  -6   1  -7   23.00   15.20
   6   1   7   31.50    6.00
   6  -1  -7   59.39   19.00
  -6   1  -7   28.00    5.90
   6  -1  -7   30.70   14.20
  -6  -1   7   33.20    4.50
  -6  -1   7   24.50    4.20
  -6   1  -7   23.60   18.90
   6   1   7   41.00   20.90
   6  -1  -7   30.20    4.90
  -6  -1  -7   29.00    5.80
   6  -1   7   24.60    5.50
   6   1  -7   32.00    5.40
  -6  -1  -7   43.60   26.30
   6   1  -7   22.10   15.60
  -6   1   7   32.00    4.20
   6  -1   7   29.40    5.70
  -6   1  -8  -10.40   17.80
  -6  -1   8   16.50    3.70
   6   1   8   15.60    5.80
  -6   1  -8   16.20    5.00
  -6   1  -8   16.50   24.00
  -6  -1   8   12.10    3.40
   6  -1  -8   36.50   15.70
   6  -1  -8   18.50    4.40
   6   1  -8   16.50   15.40
  -6   1   8   15.10    3.30
  -6  -1  -8  101.99   58.39
  -6  -1  -8    5.20    3.90
   6   1  -8   17.00    4.50
  -6   1  -9    0.80    3.90
  -6   1  -9   21.90   23.00
   6  -1  -9   10.20   17.70
   6  -1  -9    3.50    3.70
  -6   1  -9  -47.90   25.80
   6   1   9    1.60    3.70
  -6  -1   9    4.00    3.00
   6  -1  -9   14.50   22.50
  -6  -1   9   -1.20    2.60
  -6   1   9    4.10    2.40
   6   1  -9    5.80    4.00
   6   1  -9    1.90   15.60
   6  -1   9    3.20    4.60
   6   1  -9   33.40   26.00
  -6  -1  -9   -0.50    3.80
  -6  -1  -9   -0.90   21.20
  -6  -1  -9    4.30   25.80
   6  -1   9   -3.00    3.60
   6  -1 -10    1.00    4.10
  -6   1 -10    0.30    4.50
  -6  -1  10   -2.90    3.00
   6   1  10    3.50    4.90
   6  -1 -10    8.10   20.40
   6  -1  10    6.70    4.70
  -6  -1 -10  -10.90   27.00
   6  -1  10   12.40    5.90
  -6  -1 -10   21.60   37.10
   6   1 -10   -1.90    4.20
   6   1 -10    9.20   22.10
  -6  -1 -10    5.70    4.60
  -6  -1  11    8.50    4.60
   6  -1 -11    3.20    5.30
  -6   1 -11    6.10   34.70
  -6   1 -11    4.60    6.00
  -6   1  11    0.70    3.80
  -6  -1 -11   -0.70    5.40
  -6  -1 -11   22.30   41.50
   6  -1 -12   21.00   10.60
  -6  -1  12   35.40    7.40
   6   2   0  550.54   33.30
   6   2   0  561.34   32.30
  -6   2   0  629.44   38.00
  -6  -2   0  538.15   42.90
  -6  -2   0  561.24   32.30
   6  -2   0  528.45   36.30
   6  -2   0  524.15   31.60
   6   2   0  583.64   44.20
  -6  -2   0  614.04   33.00
   6   2   1 1119.69   64.19
  -6  -2   1 1198.78   63.79
   6   2   1 1168.48   77.69
  -6   2  -1 1081.99   63.49
  -6  -2   1 1169.68   64.19
  -6   2  -1 1079.49   71.69
   6   2  -1 1128.89   75.39
  -6  -2  -1 1209.78   78.29
   6   2  -1 1156.98   64.69
   6   2  -1 1069.29   63.59
  -6  -2  -1 1194.18   65.19
   6  -2   1 1184.58   71.69
   6  -2   1 1092.69   63.79
  -6  -2  -1 1145.19   64.29
   6   2   2 2374.26  144.29
  -6  -2   2 2403.46  128.79
   6   2   2 2369.26  129.19
  -6   2  -2 2182.78  128.59
  -6  -2   2 2266.87  128.19
   6  -2   2 2227.68  128.89
   6   2  -2 2529.75  129.29
  -6  -2  -2 2295.27  129.29
  -6  -2  -2 2289.67  144.59
  -6  -2  -2 2244.38  129.19
   6   2  -2 2301.07  139.89
   6   2   3  503.45   45.50
   6  -2  -3  543.05   33.40
  -6   2  -3  554.44   31.30
   6   2   3  507.85   31.40
  -6   2  -3  562.64   44.80
   6  -2  -3  537.35   29.70
  -6  -2   3  505.35   30.70
   6  -2  -3  549.25   34.10
  -6  -2   3  475.85   30.10
   6   2  -3  515.05   40.90
  -6  -2  -3  575.14   31.90
  -6  -2  -3  522.05   46.60
   6   2  -3  561.54   31.20
  -6  -2  -3  552.14   31.60
   6  -2   3  485.15   31.20
   6  -2  -4  394.76   27.60
  -6   2  -4  378.16   38.00
   6   2   4  335.67   37.50
  -6   2  -4  384.66   23.60
   6  -2  -4  417.56   29.60
   6  -2  -4  383.16   22.10
  -6  -2   4  337.17   22.60
  -6   2  -4  378.46   35.20
   6   2   4  355.46   23.60
   6  -2   4  395.06   23.90
  -6  -2  -4  398.76   23.90
   6   2  -4  387.26   23.30
   6   2  -4  411.56   34.70
  -6  -2  -4  387.96   41.00
  -6   2  -5 1352.46   74.29
   6   2   5 1277.37   74.19
   6   2   5 1116.19   91.39
  -6   2  -5 1331.97   94.29
   6  -2  -5 1343.17   80.49
   6  -2  -5 1235.78   82.39
  -6  -2   5 1382.96   73.29
   6  -2  -5 1271.17   74.99
   6  -2   5 1322.47   74.39
  -6  -2  -5 1257.47   95.89
  -6  -2  -5 1311.27   74.39
  -6   2   5 1254.27   72.09
   6   2  -5 1271.67   86.59
   6   2  -5 1275.57   73.69
  -6  -2   6 1008.60   56.19
   6  -2  -6  842.12   67.39
   6   2   6  913.41   77.79
   6  -2  -6 1013.30   56.09
   6   2   6  989.00   57.49
  -6   2  -6  920.31   57.19
   6  -2  -6  945.51   65.29
  -6   2  -6  941.21   74.19
   6   2  -6 1083.09   72.89
  -6  -2  -6 1003.10   57.69
   6   2  -6  984.20   56.79
   6  -2   6  959.60   57.39
  -6   2   6 1018.80   55.09
   6  -2  -7  359.16   33.50
   6   2   7  397.36   55.09
   6  -2  -7  322.17   20.70
  -6  -2   7  309.67   20.50
   6   2   7  304.87   21.90
  -6   2  -7  405.76   48.60
  -6   2  -7  361.96   22.50
  -6   2   7  281.37   19.40
   6   2  -7  330.37   37.50
   6   2  -7  333.47   21.60
  -6  -2  -7  374.16   50.49
   6  -2   7  306.47   22.10
  -6  -2  -7  335.27   22.30
   6  -2  -8   76.69   20.50
   6  -2  -8   72.49    7.50
  -6  -2   8   73.29    7.30
  -6   2  -8   45.40   22.70
  -6   2  -8   65.09    8.30
  -6   2  -8   39.10   28.30
  -6  -2  -8   71.79    8.50
   6   2  -8   49.20   19.90
  -6   2   8   51.29    5.80
  -6  -2  -8   53.99   28.80
  -6  -2   9  358.96   23.00
   6  -2  -9  385.36   42.20
  -6  -2   9  331.47   22.50
  -6   2  -9  336.67   24.70
  -6   2  -9  317.97   55.89
   6   2   9  370.06   24.90
   6   2  -9  301.27   23.60
  -6  -2  -9  431.26   67.29
  -6   2   9  362.36   21.90
   6  -2   9  345.97   24.80
   6  -2   9  334.57   24.70
   6   2  -9  339.97   45.90
  -6  -2  -9  364.16   25.10
  -6  -2  10  234.18   17.60
  -6  -2  10  287.17   18.40
   6  -2 -10  225.58   18.70
   6  -2 -10  246.28   40.30
  -6   2 -10  271.07   50.29
  -6   2 -10  268.67   20.50
  -6   2 -10  165.48   52.89
   6   2  10  262.87   20.30
   6  -2  10  263.87   20.70
   6   2 -10  293.77   50.59
  -6  -2 -10  152.68   51.09
   6  -2  10  240.28   20.30
  -6   2  10  262.37   17.20
  -6  -2 -10  251.67   20.40
  -6  -2 -10  209.28   41.90
   6   2 -10  256.17   19.70
  -6   2 -11  229.78   19.70
   6  -2 -11  187.18   18.10
  -6   2 -11  164.88   52.69
  -6   2 -11  274.47   76.99
   6   2 -11  205.08   18.60
  -6  -2 -11  243.58   19.60
  -6   2  11  224.38   15.70
  -6  -2  12   92.49   12.10
   6  -2 -12  121.19   14.00
  -6   3   0    2.00    4.30
  -6   3   0    6.60    3.70
   6  -3   0    4.70    1.10
   6   3   0    5.10    1.50
   6   3   0    3.20    8.10
  -6  -3   0    7.40    2.30
  -6  -3   0    4.40    1.60
  -6  -3   0    5.40    9.70
   6   3   0    3.50    2.30
  -6  -3   1  285.97   16.40
  -6  -3   1  254.77   16.70
  -6  -3   1  303.67   27.50
  -6   3  -1  268.47   15.60
   6   3   1  253.67   16.50
  -6   3  -1  283.47   24.20
  -6   3  -1  270.47   22.00
   6   3   1  245.48   28.50
   6   3  -1  275.37   16.20
  -6  -3  -1  271.17   16.80
   6   3  -1  296.27   29.30
   6   3  -1  289.77   17.60
   6  -3   1  249.68   16.00
  -6  -3  -1  248.98   28.20
  -6  -3  -1  267.27   17.60
   6  -3  -2   30.10    2.50
  -6   3  -2   31.60    9.80
  -6  -3   2   21.20    7.10
   6   3   2   28.30    3.70
  -6  -3   2   24.80    3.10
   6   3   2   45.90   14.70
  -6  -3   2   35.50    4.00
  -6   3  -2   31.30    3.40
   6   3  -2   19.90    9.40
   6  -3   2   31.00    3.70
   6   3  -2   31.70    4.20
  -6  -3  -2   30.90    4.90
  -6  -3  -2   31.20    3.90
  -6  -3  -2   19.80   12.60
   6   3   3  164.68   26.80
   6   3   3  137.19    9.70
   6  -3  -3  135.69    8.00
  -6  -3   3  137.49    9.40
  -6   3  -3  116.89   17.20
  -6   3  -3  148.99   24.10
  -6   3  -3  133.79    9.40
  -6  -3   3  119.09    8.60
  -6  -3   3  133.49   18.80
  -6  -3  -3  125.59   23.30
   6   3  -3  117.69    9.60
   6   3  -3  141.69   20.20
  -6  -3  -3  134.49    9.90
   6  -3   3  119.99    9.40
  -6  -3  -3  132.49    9.90
   6   3   4   77.39   24.60
   6  -3  -4   51.29    4.20
  -6  -3   4   61.69    5.60
   6   3   4   58.79    6.00
  -6   3  -4   53.59   14.50
  -6  -3   4   51.29   14.40
   6  -3  -4   53.99   10.40
  -6   3  -4   60.49    5.90
  -6   3  -4   69.79   18.80
   6  -3  -4   43.50    7.80
  -6  -3  -4   58.79    6.20
   6  -3   4   60.19    6.20
  -6  -3  -4   54.59    6.10
   6   3  -4   52.69    5.90
  -6  -3  -4   68.99   21.50
  -6   3   4   55.09    4.00
   6   3  -4   36.90   12.90
   6   3   5   28.10    4.80
   6  -3  -5   38.90    9.60
  -6  -3   5   26.30    4.40
   6  -3  -5   47.70   12.70
  -6   3  -5   25.90    4.70
  -6   3  -5   51.59   18.50
  -6   3  -5   23.70   12.90
  -6  -3   5   30.80   14.10
   6   3   5   14.20   14.20
   6  -3  -5   28.20    3.60
   6   3  -5   35.10    5.00
   6  -3   5   34.60    5.30
  -6   3   5   32.20    3.00
  -6  -3  -5   25.80   18.10
  -6  -3  -5   34.80    5.40
   6   3  -5    9.30   10.20
   6   3   6   84.99    7.90
  -6  -3   6   70.99    7.00
  -6   3  -6   61.59    7.20
  -6   3  -6  104.19   33.40
   6  -3  -6   74.09   14.30
  -6  -3   6   52.99   18.10
   6   3   6   86.79   25.70
   6  -3  -6   73.69    6.20
  -6   3  -6   61.89   18.00
   6  -3  -6   68.89   16.70
  -6  -3  -6   68.49    7.80
  -6  -3  -6  160.58   43.30
   6  -3   6   56.89    7.30
  -6   3   6   55.69    5.10
   6   3  -6   63.69   18.80
   6   3  -6   61.89    7.30
  -6   3  -7    7.10   21.00
  -6  -3   7    2.70   15.30
   6  -3  -7    4.80    2.80
  -6  -3   7    7.50    3.50
   6   3   7    4.60    3.20
   6   3   7  -11.70   24.70
   6  -3  -7    5.00   11.10
  -6   3  -7    4.60    3.70
  -6   3  -7   12.20   14.50
   6   3  -7   -7.20   13.30
  -6   3   7   10.70    2.60
  -6  -3  -7   20.30   22.10
  -6  -3  -7    4.30    3.60
   6   3  -7   13.00    3.90
  -6   3  -8  181.58   53.89
   6   3   8   88.19   31.30
  -6   3  -8   59.89   27.70
   6  -3  -8   92.29    8.80
  -6   3  -8   94.79   10.00
   6  -3  -8  109.89   23.90
  -6  -3  -8   61.29   30.80
  -6  -3  -8   73.29   10.10
   6   3  -8   91.19    9.60
  -6   3   8   88.69    7.30
   6   3  -8  113.99   27.30
  -6   3  -9   97.09   11.50
  -6   3  -9  147.89   37.40
  -6  -3   9  125.29   10.70
   6  -3  -9  131.79   27.60
   6   3   9  135.19   12.40
   6   3  -9  127.79   12.00
   6   3  -9  183.08   39.50
  -6   3   9   95.29    8.70
  -6  -3  -9  105.89   11.70
   6   3  -9  101.79   30.70
   6   3  10   15.90    5.90
  -6   3 -10   22.30   43.60
  -6  -3  10    7.80    4.50
  -6   3 -10    5.70   30.90
  -6   3 -10    1.70    4.90
  -6  -3  10   19.50    5.20
   6  -3 -10    6.60    4.70
   6  -3 -10    6.10   24.10
  -6  -3 -10  -13.30   27.30
   6  -3  10    4.90    6.00
  -6  -3 -10    9.20    5.50
  -6  -3 -10   12.10   59.69
   6   3 -10   44.40   29.00
   6  -3  10    9.40    6.70
  -6   3  10    6.20    3.40
   6   3 -10    9.60    5.40
  -6   3 -11    0.60    5.60
  -6   3 -11  -27.00   40.30
   6  -3 -11   -2.80    5.00
  -6   3 -11    5.50   48.50
  -6   3  11   -2.40    3.90
  -6  -3 -11    8.80    5.90
   6   3 -11   -5.10    5.60
   6  -3 -12   15.80    7.70
  -6  -3  12   13.00    7.40
  -6   3  12    0.80    5.30
   6   4   0  173.08   11.30
   6  -4   0  167.08   10.30
  -6  -4   0  177.98   12.20
  -6   4   0  162.38   17.00
   6   4   0  151.68   12.40
  -6  -4   0  172.98   11.30
  -6  -4   0  121.79   27.30
  -6   4   0  195.58   15.40
   6   4   0  199.28   26.00
  -6  -4   1 2887.11  164.58
  -6   4  -1 2520.75  155.98
  -6  -4   1 2817.82  149.99
  -6   4  -1 2581.44  157.88
  -6   4  -1 2653.13  148.99
   6   4   1 2812.12  150.28
   6   4   1 2737.73  168.78
  -6  -4   1 2777.32  150.58
  -6  -4  -1 2639.84  150.18
   6  -4   1 2659.73  149.49
   6   4  -1 2705.33  151.18
   6   4  -1 2588.34  149.79
  -6   4  -2 1223.58   79.79
   6   4   2 1241.78   71.49
  -6   4  -2 1298.07   82.79
   6   4   2 1306.67   90.39
   6  -4  -2 1245.38   70.19
  -6   4  -2 1215.38   70.59
  -6  -4   2 1215.98   71.39
  -6  -4   2 1284.07   70.99
  -6  -4   2 1191.28   82.89
  -6  -4  -2 1292.07   71.59
   6  -4   2 1248.68   71.09
  -6  -4  -2 1337.97   72.89
   6   4  -2 1270.57   72.09
  -6  -4   3 1360.86   76.19
  -6   4  -3 1426.76   91.69
   6   4   3 1390.26   77.09
  -6  -4   3 1329.67   76.79
   6   4   3 1395.96   96.89
  -6  -4   3 1382.56   89.99
   6  -4  -3 1375.26   75.49
  -6   4  -3 1375.36   88.49
  -6   4  -3 1312.47   76.39
   6   4  -3 1359.66   92.19
  -6  -4  -3 1275.57   96.19
   6  -4   3 1398.96   76.99
   6   4  -3 1243.28   77.09
  -6  -4  -3 1356.56   77.29
   6   4   4    9.50   13.20
  -6   4  -4   -0.40   10.60
  -6   4  -4    0.60    2.10
   6  -4  -4   -7.60    6.50
   6  -4  -4    1.30    1.30
  -6   4  -4   -2.40    8.10
  -6  -4   4   14.20    9.80
   6   4  -4    4.10    2.60
  -6  -4  -4    3.90    2.30
  -6  -4  -4    6.20    2.90
   6   4  -4  -15.60    9.30
  -6  -4  -4   12.10   14.00
   6   4   5 1280.07   95.49
   6  -4  -5 1328.37   77.39
   6   4   5 1405.66   74.99
   6  -4  -5 1171.28   80.19
  -6   4  -5 1211.98   88.49
  -6   4  -5 1231.58   92.79
  -6  -4   5 1240.08   72.59
  -6  -4   5 1352.86   89.59
  -6   4  -5 1248.68   72.89
   6  -4  -5 1144.59   70.99
  -6   4   5 1317.77   70.99
   6  -4   5 1339.57   73.59
   6   4  -5 1245.38   72.99
  -6  -4  -5 1251.97   73.19
  -6  -4  -5 1179.28   73.19
   6   4  -5 1360.86   90.69
  -6  -4  -5 1306.27   98.69
  -6  -4   6  101.19   24.80
  -6   4  -6   88.49   31.10
  -6   4  -6   60.29    8.40
   6  -4  -6   88.29   19.40
   6   4   6   98.69   34.30
  -6   4  -6  111.69   34.50
   6  -4  -6   61.29   13.50
   6   4   6   82.09    8.30
  -6   4   6   87.69    6.30
  -6  -4  -6   85.39   28.80
   6   4  -6   50.79   16.50
   6  -4   6   90.69    9.10
   6  -4  -7  242.98   28.00
  -6  -4   7  270.27   39.20
  -6  -4   7  254.47   23.00
  -6   4  -7  245.58   38.20
  -6   4  -7  258.47   20.70
   6  -4  -7  290.27   18.20
   6  -4  -7  250.47   35.70
  -6   4  -7  279.97   42.60
   6   4   7  325.67   46.40
   6   4   7  294.87   19.90
   6   4  -7  278.87   19.70
  -6  -4  -7  300.27   52.19
  -6   4   7  295.57   17.30
  -6  -4  -7  269.17   20.50
   6   4  -7  240.58   37.00
  -6   4  -8  159.88   36.70
  -6  -4   8  166.38   13.20
   6  -4  -8  140.09   12.00
   6  -4  -8  157.78   26.20
   6   4   8  172.48   17.40
  -6   4  -8  127.69   13.10
  -6  -4   8  155.28   35.20
  -6   4  -8  178.78   41.30
   6   4   8  225.18   43.80
  -6  -4  -8  156.58   14.00
  -6  -4  -8  122.49   38.00
   6  -4   8  163.78   14.60
  -6   4   8  180.38   11.20
   6   4  -8  129.39   13.10
   6   4  -8  138.29   33.30
  -6   4  -9  239.28   47.40
  -6  -4   9  357.46   24.40
   6  -4  -9  339.87   41.70
  -6   4  -9  434.76   59.89
   6  -4  -9  357.26   26.80
   6   4   9  415.76   62.39
  -6   4  -9  364.76   25.90
   6   4  -9  335.87   50.69
   6  -4   9  361.36   26.10
  -6  -4  -9  451.85   76.19
  -6  -4  -9  396.36   26.20
  -6   4   9  334.47   22.30
   6   4  -9  381.56   25.80
   6  -4 -10   85.19   10.50
   6   4  10   78.89   12.80
  -6   4 -10  198.28   71.99
   6  -4 -10  118.29   29.20
  -6   4 -10   98.99   13.40
  -6   4 -10   62.99   46.00
  -6   4  10   86.69   10.70
   6   4 -10  103.39   12.60
   6   4 -10   85.89   41.70
  -6  -4 -10  101.89   18.70
  -6   4 -11  -18.40   49.40
  -6  -4  11   67.59    9.60
   6  -4 -11   55.79    9.30
  -6   4 -11   71.49   50.39
  -6  -4  11   73.39   10.20
   6   4 -11   38.00    9.70
  -6   4  11   62.19    8.00
  -6  -4  12  119.29   14.50
  -6  -4  12  105.79   15.60
   6  -4 -12  125.79   14.90
   6   5   0    9.60   12.50
  -6  -5   0   52.29   29.30
  -6  -5   0   37.70    4.40
   6   5   0   30.50    5.30
  -6   5   0   24.40    7.30
   6   5   0   36.10    4.10
   6  -5  -1  140.89    9.40
   6   5   1  139.89   10.10
  -6  -5   1  145.49   10.70
   6  -5  -1  131.49    8.70
  -6  -5   1  161.78   22.20
  -6   5  -1  145.69   16.50
  -6   5  -1  130.69    8.80
  -6  -5   1  150.68   10.10
   6   5   1  228.28   38.90
   6  -5   1  151.38    9.60
   6   5  -1  130.49   11.20
  -6   5   1  161.68   14.40
  -6  -5  -1  133.59   11.20
  -6  -5  -1  192.78   26.70
   6   5  -1  209.68   37.30
   6   5  -1  142.59   10.00
  -6  -5  -1  129.79   10.20
  -6  -5   2  511.25   29.40
  -6  -5   2  512.85   30.00
  -6   5  -2  504.65   38.80
  -6   5  -2  493.05   28.90
   6  -5  -2  486.75   28.60
  -6  -5   2  501.35   42.80
  -6  -5  -2  451.35   30.80
   6   5  -2  519.65   50.09
   6   5  -2  490.35   30.70
  -6  -5  -2  501.65   47.60
   6  -5   2  512.75   29.40
  -6  -5  -2  474.55   29.80
  -6   5  -3  233.28   15.30
   6   5   3  231.98   15.80
  -6   5  -3  232.88   25.90
   6  -5  -3  242.08   14.50
  -6  -5   3  253.27   16.00
  -6  -5   3  241.58   15.30
  -6  -5   3  264.67   34.60
  -6  -5  -3  236.38   16.10
   6   5  -3  240.28   16.50
  -6  -5  -3  265.47   35.60
   6  -5   3  217.28   15.60
   6   5  -3  246.58   42.40
  -6  -5  -3  215.48   17.10
  -6  -5   4   34.70    4.40
   6   5   4   28.20    4.80
  -6   5  -4   35.50   15.60
  -6  -5   4   32.40    5.20
   6  -5  -4   33.30    3.60
  -6   5  -4   28.60    4.60
  -6   5  -4   32.50   13.10
   6   5   4   34.70   16.90
  -6  -5  -4   36.80    6.00
   6   5  -4   34.60    5.40
  -6   5   4   26.10    3.20
  -6  -5  -4   38.80   23.30
   6  -5   4   30.40    5.00
   6   5  -4   22.60   15.80
  -6   5  -5  121.69   26.30
  -6  -5   5   97.99    8.90
   6   5   5  101.59   25.20
  -6   5  -5   88.49    8.60
   6   5   5   89.79    8.60
   6  -5  -5   93.39   12.70
   6  -5  -5   83.89    7.80
   6  -5  -5   84.49    6.70
   6  -5  -5   96.79   16.70
  -6  -5  -5   93.19   26.40
   6   5  -5  121.99   25.00
  -6  -5  -5   93.09    8.70
   6  -5   5  100.49    9.30
  -6   5   5   89.69    6.70
  -6  -5  -5   79.49    8.60
   6   5  -5   73.69    8.50
   6  -5  -6   65.19    6.10
  -6   5  -6   55.09   20.50
   6   5   6   63.39    7.60
   6  -5  -6   99.59   19.10
  -6   5  -6   69.39   22.80
  -6  -5   6   23.90   19.70
  -6   5  -6   69.09    7.70
  -6  -5   6   77.79    8.20
   6  -5  -6   45.80   12.40
   6   5   6   83.89   44.50
   6  -5   6   67.89    8.10
  -6   5   6   68.59    5.80
  -6  -5  -6   62.49    7.80
  -6  -5  -6   64.69    9.00
   6   5  -6   59.09    8.10
  -6  -5  -6   52.89   24.00
   6   5  -6   63.19   23.10
   6   5   7  110.99   37.40
   6  -5  -7   47.50   21.60
   6  -5  -7   55.09   15.80
   6  -5  -7   55.99    6.50
  -6  -5   7   57.49    7.90
  -6   5  -7   63.19   28.30
  -6  -5   7   54.59   24.80
  -6   5  -7   54.49   23.40
  -6   5  -7   57.39    8.10
   6   5   7   71.89    8.40
   6   5  -7   53.79    8.40
  -6  -5  -7   63.29   25.90
  -6   5   7   64.39    5.90
   6   5  -7   87.99   43.10
  -6  -5  -7   79.49    8.70
  -6   5  -8   46.80    7.60
   6   5   8   51.39    7.90
  -6   5  -8   10.60   25.00
  -6  -5   8   54.89    7.70
   6  -5  -8   55.09   18.30
   6   5   8   59.79   30.00
   6  -5  -8   44.00    6.40
   6  -5  -8   41.90   24.60
  -6   5  -8   16.90   32.30
  -6  -5   8   74.39   30.60
  -6  -5  -8   20.80   29.50
   6   5  -8   81.39   33.10
  -6  -5  -8   37.00    7.10
   6   5  -8   48.30    7.90
   6  -5   8   50.09    9.10
  -6   5   8   38.10    5.10
  -6   5  -9   90.99   33.60
   6   5   9   77.69   36.70
  -6   5  -9   51.09    8.70
   6  -5  -9   29.90   21.10
   6   5   9   50.99    8.60
  -6   5  -9   51.69   36.90
  -6  -5  -9   36.80    7.90
   6   5  -9   23.70   28.00
  -6   5   9   47.20    6.00
   6   5  -9   58.29    9.00
  -6  -5  -9   -3.80   37.30
   6  -5   9   47.00    8.90
  -6   5 -10    1.20    5.90
  -6   5 -10   13.90   32.70
  -6   5 -10  -18.10   34.80
   6  -5 -10    8.70    5.20
   6  -5 -10   -0.90   25.90
  -6  -5  10   11.00    6.30
   6   5 -10  -19.10   32.40
  -6  -5 -10   10.90    6.40
  -6   5  10   13.60    4.50
   6   5 -10   17.00   11.20
   6  -5 -11    7.20    6.00
  -6  -5  11  -16.40    6.70
  -6   5 -11    1.10   45.10
  -6   5  11   -1.40    4.40
   6   6   0  925.81   55.29
   6  -6   0  922.81   59.39
   6   6   0  929.71   53.59
   6  -6   0  930.81   52.59
  -6  -6   0  890.31   54.39
  -6  -6   0  946.71   53.69
  -6   6   0  954.40   60.59
  -6  -6   1 1683.93  109.29
   6   6   1 1663.73  115.39
  -6  -6   1 1701.43   92.39
   6  -6  -1 1660.03   91.69
  -6  -6   1 1614.54   92.99
   6  -6  -1 1649.93   95.89
  -6   6  -1 1708.03  101.19
   6   6   1 1634.24   92.49
  -6   6  -1 1602.74   90.89
   6  -6  -1 1552.04   91.09
  -6  -6  -1 1642.64  111.79
   6   6  -1 1613.14   92.29
   6  -6   1 1538.85   91.59
   6   6  -1 1511.75  112.09
   6  -6   1 1620.74  100.89
  -6  -6  -1 1732.63   93.89
  -6  -6  -1 1642.14   92.59
  -6   6   1 1655.43   98.39
  -6  -6   2  500.65   30.60
   6   6   2  503.25   30.40
  -6   6  -2  549.85   41.10
  -6  -6   2  441.36   43.70
  -6   6  -2  509.45   29.50
   6  -6  -2  516.65   28.80
   6   6   2  468.35   49.99
  -6  -6   2  494.45   29.90
   6  -6  -2  500.95   29.30
  -6  -6  -2  502.35   30.50
  -6  -6  -2  482.35   31.60
  -6  -6  -2  439.26   48.00
   6   6  -2  504.85   48.80
   6  -6   2  485.65   29.80
   6   6  -2  512.75   31.60
   6   6   3  320.97   40.90
  -6  -6   3  310.87   21.20
   6  -6  -3  379.16   20.90
  -6  -6   3  266.47   35.40
  -6   6  -3  370.86   21.60
  -6  -6   3  293.37   21.80
   6   6  -3  345.17   39.10
  -6  -6  -3  411.56   45.30
   6  -6   3  301.27   21.60
   6   6  -3  363.36   23.10
  -6  -6  -3  373.96   22.40
  -6  -6  -3  385.66   24.10
  -6   6  -4  348.27   36.50
  -6   6  -4  350.56   22.50
   6   6   4  340.97   22.90
  -6  -6   4  369.76   22.30
  -6  -6   4  308.37   37.30
  -6  -6   4  363.96   23.10
   6  -6  -4  370.36   21.50
   6   6   4  332.37   44.60
  -6   6  -4  356.16   40.00
  -6  -6  -4  354.76   23.20
  -6  -6  -4  363.06   53.49
   6   6  -4  336.27   23.50
   6  -6   4  371.76   23.20
   6   6  -4  316.97   40.70
   6  -6  -5 1449.65   91.39
   6  -6  -5 1495.55   94.59
   6  -6  -5 1414.76   86.39
  -6   6  -5 1568.04   87.99
  -6  -6   5 1571.84   87.39
  -6  -6   5 1541.25   88.29
   6   6   5 1591.94   88.49
   6   6   5 1529.65  114.39
  -6   6  -5 1546.15  106.29
  -6  -6  -5 1583.04   88.69
   6  -6   5 1572.24   88.69
  -6   6   5 1575.74   86.39
  -6  -6  -5 1532.45   88.49
   6   6   6  381.96   50.79
   6  -6  -6  420.66   25.60
  -6   6  -6  427.76   27.60
  -6  -6   6  456.05   28.00
  -6   6  -6  405.36   51.99
   6  -6  -6  415.86   39.80
  -6  -6   6  406.96   48.50
   6   6   6  426.46   27.70
   6  -6  -6  382.86   33.00
   6  -6  -6  402.56   25.70
   6   6  -6  421.46   50.09
  -6  -6  -6  422.66   32.70
  -6  -6  -6  403.36   56.09
   6  -6   6  440.86   28.20
  -6   6   6  442.16   25.60
  -6  -6  -6  453.35   30.60
   6  -6  -7  202.08   26.10
  -6   6  -7  321.27   46.60
   6   6   7  269.27   46.90
  -6  -6   7  243.88   17.50
   6  -6  -7  208.78   15.20
  -6   6  -7  172.98   37.70
  -6   6  -7  212.68   17.10
   6  -6  -7  222.28   36.00
  -6  -6  -7  234.98   53.79
  -6   6   7  238.98   14.90
  -6  -6  -7  222.88   17.50
   6   6  -7  208.98   41.10
  -6  -6  -7  215.88   17.50
   6   6  -7  223.38   17.70
  -6  -6   8  164.28   45.10
   6  -6  -8  175.48   29.70
  -6   6  -8  156.18   38.30
   6   6   8  153.18   40.00
  -6   6  -8  295.77   75.59
   6   6   8  188.48   15.10
  -6   6  -8  158.98   14.70
   6  -6  -8  156.68   12.90
   6   6  -8  157.08   14.80
   6   6  -8  153.58   38.10
  -6   6   8  183.78   12.10
   6  -6   8  165.58   16.60
  -6  -6  -8   62.39   66.49
  -6  -6  -8  139.99   14.20
  -6   6  -9  616.14   40.10
  -6   6  -9  709.23   86.89
  -6  -6   9  616.44   39.50
   6  -6  -9  594.34   54.59
   6  -6  -9  623.24   43.10
   6   6   9  589.84   39.70
  -6  -6   9  594.84   75.59
  -6   6  -9  642.14   71.99
  -6  -6  -9  614.84   40.20
   6   6  -9  630.14   40.20
  -6   6   9  594.84   36.60
   6   6  -9  608.64   73.89
  -6  -6  10  190.08   18.40
  -6   6 -10  100.99   50.89
   6  -6 -10  186.28   35.10
  -6   6 -10  200.08   18.40
  -6   6 -10  103.49   60.19
   6  -6 -10  197.68   16.90
  -6   6  10  204.18   14.80
  -6  -6 -10  224.98   18.80
   6   6 -10  208.28   18.70
  -6   6 -11   95.09   75.69
   6  -6 -11  132.89   15.00
  -6   6  11  148.59   12.50
  -6  -7   0   32.70    5.10
  -6  -7   0   26.20    5.00
  -6  -7   0   30.80   15.80
   6   7   0   32.30   18.20
   6  -7   0   26.50    9.10
   6  -7   0   25.70    4.00
   6  -7   0   27.90    3.80
  -6   7   0   39.90   12.40
   6   7   0   25.20    5.60
   6   7   0   28.80    4.50
   6   7   1   67.79   23.50
   6  -7  -1   59.49   11.20
  -6  -7   1   68.29    6.60
  -6  -7   1   70.29   19.50
   6   7   1   57.09    6.30
  -6  -7   1   59.39    7.10
  -6   7  -1   65.09   14.20
  -6   7  -1   57.19    5.00
   6  -7  -1   62.89    5.90
  -6  -7  -1   71.09    7.90
  -6  -7  -1   66.19   24.20
  -6  -7  -1   58.29    6.50
   6  -7   1   63.19    6.00
   6   7  -1   43.90   21.00
  -6   7   1   90.19   16.70
   6   7  -1   56.09    8.30
   6  -7   1   56.19   13.20
   6   7   2   18.10    4.00
   6   7   2   20.70   18.90
  -6   7  -2    6.10   10.10
   6  -7  -2   17.30    3.30
  -6  -7   2   21.60    4.60
   6  -7  -2   22.20    3.30
  -6   7  -2   26.00    4.20
  -6  -7   2   10.40   12.90
   6  -7  -2    9.00    6.10
  -6  -7   2   13.40    3.20
   6   7  -2   -3.40   14.00
  -6  -7  -2   26.80    5.00
  -6  -7  -2   26.90   15.90
   6  -7   2   21.70    3.90
   6  -7   2    3.30    8.90
  -6   7   2    5.90    8.50
  -6  -7  -2   12.40    4.50
   6   7  -2   19.30    5.10
   6   7   3  212.88   39.00
  -6  -7   3  224.58   32.80
  -6   7  -3  185.18   26.90
  -6  -7   3  227.98   14.60
  -6   7  -3  206.08   14.30
   6  -7  -3  202.28   13.70
   6   7   3  209.28   14.90
  -6  -7  -3  207.08   15.10
   6   7  -3  288.17   38.10
   6   7  -3  194.98   15.80
   6  -7   3  180.48   26.80
  -6  -7  -3  170.98   17.60
  -6  -7  -3  142.49   34.70
  -6   7   3  230.98   20.20
   6  -7   3  217.18   14.90
  -6  -7   4   57.29    6.40
   6   7   4   60.29    6.90
   6   7   4   28.90   20.80
  -6  -7   4   67.89    7.80
  -6   7  -4   61.29   19.40
   6  -7  -4   51.89    5.60
  -6   7  -4   45.70    6.50
  -6  -7   4   43.40   16.90
   6   7  -4   49.10    7.50
   6  -7   4   54.49    7.00
   6   7  -4   51.89   21.70
  -6  -7  -4   87.19   46.50
  -6  -7  -4   57.59    7.90
  -6  -7  -4   44.40    7.80
  -6   7  -5  246.08   18.10
   6  -7  -5  258.07   16.90
  -6  -7   5  263.67   17.80
  -6   7  -5  242.58   35.40
   6  -7  -5  229.68   25.00
  -6   7  -5  273.37   40.00
   6   7   5  241.68   18.30
  -6  -7   5  277.97   19.00
  -6  -7  -5  241.98   20.40
   6   7  -5  256.87   42.20
   6  -7   5  300.97   19.30
  -6   7   5  252.27   16.70
   6   7  -5  297.27   20.10
  -6  -7  -5  264.17   19.00
  -6  -7  -5  311.77   53.89
   6   7   6   99.79   15.50
  -6  -7   6  147.99   11.70
  -6  -7   6  148.69   12.70
  -6  -7   6  197.18   35.80
   6  -7  -6  144.29   10.50
  -6   7  -6  176.98   39.40
   6  -7  -6  159.48   11.00
   6  -7  -6  185.08   26.10
  -6   7  -6  172.18   33.10
  -6   7  -6  144.29   12.40
   6   7   6  113.59   33.10
   6  -7  -6  119.59   22.40
   6   7  -6  183.28   39.60
  -6  -7  -6  137.29   12.70
   6   7  -6  135.29   13.40
  -6  -7  -6  131.59   12.50
  -6   7   6  128.29   10.20
   6  -7   6  133.49   12.90
  -6  -7  -6  149.09   36.20
   6  -7  -7   71.49   18.20
  -6   7  -7  113.19   30.50
   6  -7  -7   82.59    8.00
   6  -7  -7  135.29   26.40
  -6   7  -7   74.19    9.70
  -6  -7   7  160.78   61.39
  -6   7  -7   70.49   30.40
   6   7   7   89.39   10.10
   6  -7  -7  101.89    8.40
   6   7   7   28.50   28.30
   6   7  -7   73.39   33.10
   6  -7   7   82.69   10.90
  -6   7   7   75.79    7.40
  -6  -7  -7   74.59   10.40
   6   7  -7   75.99   10.40
  -6  -7  -7   66.09    9.70
  -6   7  -8   33.30    7.30
  -6   7  -8  -22.40   31.60
   6   7   8   14.70   29.10
  -6  -7   8   12.20   30.80
   6  -7  -8   43.10    6.40
   6   7   8   32.20    7.00
  -6   7  -8   84.59   31.50
   6  -7  -8   32.90   17.60
  -6  -7   8   35.50    7.80
   6   7  -8   81.29   37.80
  -6   7   8   35.20    5.30
  -6  -7  -8   20.20   30.90
  -6  -7  -8   36.40    7.40
   6   7  -8   28.30    7.00
   6  -7   8   34.40    8.00
  -6  -7   9   27.20   43.80
  -6   7  -9   54.89   44.40
   6  -7  -9   14.40   21.60
   6  -7  -9   15.80    5.30
  -6  -7   9   12.70    7.00
  -6   7  -9    8.40   47.00
  -6   7  -9   10.80    6.60
  -6   7   9    9.70    4.10
   6   7  -9   -5.30   39.80
  -6  -7  -9   10.20    6.10
  -6  -7  10    7.20    8.80
  -6   7 -10    9.60    7.30
   6  -7 -10   12.70    6.10
  -6   7 -10   27.00   53.19
  -6   7 -10   -0.20   42.20
   6  -7 -10   13.10   29.40
   6   7 -10   23.80   12.10
  -6   7  10   18.40    5.20
  -6  -7 -10   11.90    6.90
  -6   7  11   -1.00    6.10
  -6  -8   0   33.50    5.30
   6   8   0   33.00   22.00
   6  -8   0   26.40    4.10
  -6   8   0   33.50   13.20
   6   8   0   28.60    5.40
  -6  -8   0   27.50    5.50
   6   8   0   33.60    6.50
  -6  -8   0   15.50   13.10
   6  -8   0   24.20   10.70
   6  -8   0   25.30    4.30
  -6  -8   1 1355.86   77.59
   6  -8  -1 1425.86   84.69
   6   8   1 1242.68  103.69
   6  -8  -1 1371.86   76.99
   6  -8  -1 1374.56   76.49
  -6   8  -1 1324.87   89.79
  -6  -8   1 1198.48   77.99
   6   8   1 1356.26   77.69
   6   8  -1 1397.06  105.39
   6   8  -1 1354.56   79.69
  -6   8   1 1362.56   88.79
   6  -8   1 1425.56   89.19
  -6  -8  -1 1333.07   78.79
  -6  -8  -1 1419.06   77.89
   6  -8   1 1323.27   76.89
  -6  -8   2  570.44   57.59
  -6  -8   2  627.24   41.30
   6   8   2  643.74   40.90
   6   8   2  652.53   66.99
   6  -8  -2  731.43   46.50
   6  -8  -2  707.23   40.30
   6  -8  -2  734.03   40.10
  -6  -8   2  643.44   40.70
  -6   8  -2  655.53   53.69
   6  -8   2  758.42   55.49
  -6  -8  -2  724.33   41.50
   6  -8   2  648.64   40.50
  -6   8   2  648.94   49.80
  -6  -8  -2  747.33   43.00
   6   8  -2  661.43   65.49
   6   8  -2  672.03   42.70
  -6  -8  -2  805.82   77.99
  -6  -8   3  890.51   54.29
   6  -8  -3 1000.50   59.39
   6  -8  -3  926.61   53.59
   6   8   3  907.61   54.79
  -6   8  -3  937.11   70.29
  -6  -8   3  956.40   55.29
   6   8   3  863.01   81.09
  -6   8  -3  926.11   54.19
   6  -8  -3  976.80   53.79
  -6  -8   3  836.82   73.29
   6  -8   3  934.91   70.69
  -6  -8  -3  950.40   55.19
   6   8  -3  991.40   56.69
  -6   8   3  827.82   60.69
  -6  -8  -3  963.80   56.79
   6  -8   3  891.41   55.89
   6   8  -3  919.91   80.79
   6   8   4   37.70   24.90
  -6   8  -4   90.89   23.90
   6  -8  -4   71.49   13.40
  -6   8  -4   80.29    8.40
  -6  -8   4   48.90   19.40
   6  -8  -4   66.19    6.90
  -6  -8   4   77.59    9.20
  -6  -8   4   81.19    8.00
   6   8   4   78.59    8.20
   6   8  -4   44.90   26.20
   6  -8   4   76.59    8.40
  -6   8   4   95.49   15.60
  -6  -8  -4   86.79   10.60
  -6  -8  -4   61.49    8.50
   6   8  -4   73.29    9.40
  -6  -8  -4   77.79   27.50
  -6  -8   5  321.37   46.30
  -6  -8   5  248.48   17.80
  -6   8  -5  223.38   16.80
   6   8   5  241.58   17.40
   6  -8  -5  244.88   15.70
   6  -8  -5  207.48   24.20
  -6   8  -5  164.78   32.30
  -6  -8   5  214.98   16.20
   6  -8   5  218.48   17.30
  -6  -8  -5  215.28   17.20
   6   8  -5  231.98   18.30
  -6   8   5  244.98   25.20
  -6  -8  -5  213.98   19.20
   6   8   6  191.18   16.20
  -6   8  -6  260.47   47.20
  -6   8  -6  234.38   17.40
  -6  -8   6  195.08   16.30
  -6  -8   6  282.57   68.59
  -6   8  -6  238.48   41.00
   6  -8  -6  204.38   28.50
   6  -8  -6  215.18   14.80
   6   8   6  138.39   37.10
  -6  -8  -6  207.38   48.20
   6   8  -6  260.27   57.39
  -6  -8  -6  225.58   17.10
  -6   8   6  182.88   14.20
   6   8  -6  230.18   18.20
   6  -8   6  213.18   17.30
  -6  -8  -6  229.98   17.30
  -6  -8  -6  197.28   19.10
   6  -8  -7  298.57   20.40
  -6   8  -7  217.08   41.20
   6  -8  -7  301.27   33.00
   6  -8  -7  298.27   20.20
   6   8   7  296.87   48.00
   6  -8  -7  313.37   40.00
  -6  -8   7  359.36   23.40
   6   8   7  332.67   23.20
  -6   8  -7  306.77   22.40
  -6  -8   7  346.37   21.80
  -6   8  -7  239.28   47.80
   6   8  -7  292.07   23.30
  -6  -8  -7  282.27   22.50
  -6  -8  -7  208.38   46.30
   6  -8   7  312.27   25.30
  -6  -8  -7  322.17   22.80
   6   8  -7  320.27   56.19
  -6   8   7  305.67   20.00
   6   8   8  158.98   15.90
   6  -8  -8  207.78   14.80
   6  -8  -8  145.99   25.80
  -6   8  -8  219.58   17.40
  -6  -8   8  182.98   17.70
  -6   8  -8   86.39   44.10
  -6  -8   8  179.78   48.60
  -6   8  -8  216.58   43.80
  -6  -8   8  199.18   15.40
  -6   8   8  185.38   14.00
   6   8  -8  197.88   49.30
   6  -8   8  166.88   23.80
  -6  -8  -8  192.78   16.80
  -6  -8  -8  195.58   17.30
   6   8  -8  196.08   18.00
   6  -8  -9  230.18   36.40
  -6   8  -9  155.08   58.49
  -6  -8   9  228.88   21.20
  -6   8  -9  274.67   59.69
  -6  -8   9  233.88   18.30
  -6   8  -9  264.27   20.50
  -6  -8   9  158.68   54.49
   6  -8  -9  233.88   18.10
  -6   8   9  232.68   16.80
   6   8  -9  261.27   21.80
   6   8  -9  200.68   58.89
  -6  -8  -9  234.08   20.50
   6  -8 -10   13.40    5.90
  -6   8 -10  -16.20    7.30
  -6   8  10   10.80    4.90
   6  -8 -11   98.99   13.10
   6  -9   0    1.30    2.50
   6  -9   0   -0.30   10.80
   6   9   0   -4.10   21.00
   6   9   0    0.70    4.20
  -6  -9   0    3.20    3.40
  -6   9   0   13.00   14.20
  -6  -9   0    2.40    2.80
  -6  -9   0    7.00   18.10
   6  -9   0    6.10    3.00
   6   9   1   13.70    3.90
   6   9   1    6.70   24.60
  -6  -9   1   10.70    3.70
   6  -9  -1   15.60    3.70
   6  -9  -1    7.20    9.80
  -6  -9   1   15.60   18.10
  -6  -9   1    9.30    4.20
   6  -9  -1    8.60    3.30
  -6   9  -1   30.00   17.00
  -6  -9  -1   12.40    3.90
   6  -9   1   20.10   13.60
   6   9  -1   19.20    5.80
  -6   9   1    6.40   14.00
   6  -9   1   12.50    3.70
  -6  -9  -1    9.30    4.30
   6   9  -1   23.30   23.30
  -6  -9  -1   -4.30   14.90
   6  -9   1    9.90    3.60
   6   9   2  276.67   19.60
  -6   9  -2  265.37   18.70
   6  -9  -2  271.97   26.10
   6  -9  -2  284.97   18.30
   6  -9  -2  282.07   18.10
  -6  -9   2  272.37   18.80
  -6   9  -2  325.57   36.00
   6   9   2  190.08   41.40
  -6  -9   2  251.97   19.50
  -6  -9   2  281.57   42.40
   6   9  -2  284.27   48.80
  -6  -9  -2  292.77   19.50
  -6  -9  -2  271.37   20.80
   6   9  -2  280.97   21.30
   6  -9   2  279.67   18.70
  -6  -9  -2  209.98   38.80
  -6   9   2  268.97   31.10
   6  -9   2  245.58   33.30
   6  -9  -3   66.59    7.10
   6  -9  -3   69.69   13.60
  -6  -9   3   61.79    8.50
  -6   9  -3   65.39   21.10
  -6  -9   3   71.99    7.80
  -6  -9   3  135.59   36.70
   6   9   3   29.90   24.20
   6  -9  -3   67.49    7.50
  -6   9  -3   65.59    7.80
   6  -9   3   61.99    8.00
   6   9  -3   41.10   26.40
  -6   9   3   65.19   17.50
   6   9  -3   62.09   11.20
  -6  -9  -3   50.99    8.80
  -6  -9  -3   33.50   23.60
   6  -9   3   51.99   20.70
  -6  -9   4   44.10   11.20
  -6  -9   4   57.79    7.70
   6  -9  -4   88.49   16.10
  -6   9  -4   87.69   23.10
   6  -9  -4   74.99    7.50
  -6  -9   4   56.59   23.60
   6   9   4   58.89   26.20
   6  -9  -4   86.09    8.50
  -6   9  -4   69.29    8.60
   6  -9   4   69.79    8.80
   6   9  -4   83.69   31.60
  -6  -9  -4   68.99   10.40
  -6  -9  -4   44.30   25.80
  -6  -9  -4   97.89    9.40
   6   9  -4   82.19   11.00
   6  -9   4   84.19   26.20
  -6   9  -5    3.70    4.20
   6   9   5   14.00    5.00
  -6  -9   5   14.50    4.40
  -6  -9   5   35.20   35.00
   6   9   5  -19.00   26.90
   6  -9  -5   14.40    4.10
  -6   9  -5    3.90   20.60
  -6  -9  -5   16.40    5.70
   6  -9   5    9.00    5.50
   6   9  -5   14.60    5.90
  -6  -9  -5   17.00    7.50
   6   9  -5   84.79   67.49
  -6  -9  -5  -15.20   22.10
   6  -9  -6   30.90   17.40
   6   9   6   16.10   32.20
  -6  -9   6   12.80    6.00
  -6  -9   6   23.70    5.40
  -6  -9   6   69.39   39.60
  -6   9  -6   -3.10   27.50
   6  -9  -6   27.90    5.30
  -6   9  -6   25.10    6.20
   6   9   6   21.90    5.40
  -6   9  -6   15.90   35.00
   6   9  -6   30.70    7.40
  -6  -9  -6   29.10    9.10
  -6  -9  -6   33.50    7.40
  -6  -9  -6   19.90    6.00
   6  -9   6   31.00    7.10
   6   9  -6   44.00   30.50
  -6  -9  -6   49.30   40.20
  -6  -9   7   -9.90   34.30
  -6   9  -7   41.70   38.90
  -6   9  -7   30.10   33.80
   6  -9  -7    2.40    3.60
   6  -9  -7    2.70    3.80
  -6   9  -7   -1.60    4.90
  -6  -9   7   -1.80    3.70
   6  -9  -7   11.50   16.30
   6   9   7    2.10    4.40
  -6  -9   7   -1.30    5.90
  -6  -9  -7    1.70    8.10
   6   9  -7   -7.20   75.09
   6  -9   7    3.30    6.30
   6   9  -7    2.40    5.80
  -6   9   7    1.00    3.30
  -6  -9  -7    4.20    4.80
  -6  -9  -7   19.50   40.80
  -6  -9  -7   -0.90    4.50
   6  -9  -8   25.30   19.90
  -6  -9   8   25.20    6.10
   6  -9  -8   17.20    5.60
  -6  -9   8   68.29   52.59
  -6   9  -8   44.60   42.40
   6  -9  -8   19.10    6.10
  -6  -9   8   26.00    8.50
  -6   9  -8   10.50    6.50
  -6   9  -8    2.50   38.10
  -6   9   8   21.50    5.20
   6   9  -8   53.09   80.39
   6   9  -8   19.00    9.20
  -6  -9  -8   31.10    7.30
  -6  -9  -8   15.20    6.50
   6  -9  -9   -1.40    4.80
  -6   9  -9    0.10    6.90
  -6  -9   9  -16.80   59.39
  -6   9  -9    7.20   61.39
  -6  -9   9    0.70    4.90
  -6   9   9    5.50    4.80
  -6  -9  -9    7.20    6.20
   6  -9 -10   10.10    6.50
  -6  -9  10    5.10    5.80
   6  -9 -11   10.70    7.80
  -6 -10   0  296.87   22.10
  -6 -10   0  335.87   45.40
   6  10   0  240.28   47.30
   6  10   0  302.37   23.40
  -6 -10   0  320.57   24.50
   6 -10   0  329.77   20.90
   6 -10   0  314.97   20.50
  -6  10   0  256.47   36.10
   6 -10  -1  587.24   34.80
  -6  10  -1  559.94   53.29
  -6 -10   1  515.05   37.50
   6  10   1  544.85   67.49
   6 -10  -1  557.64   35.00
  -6 -10  -1  582.84   36.00
   6 -10   1  599.94   35.60
   6  10  -1  528.95   67.49
  -6  10   1  631.34   54.59
   6 -10   1  635.24   35.70
   6  10  -1  550.54   37.90
  -6 -10  -1  540.65   36.80
   6 -10  -2  332.57   32.90
  -6  10  -2  317.87   41.90
  -6 -10   2  364.46   24.10
  -6 -10   2  309.27   46.70
   6 -10  -2  370.66   23.10
  -6  10  -2  335.87   22.70
   6 -10  -2  374.96   23.20
   6 -10   2  303.37   42.80
   6 -10   2  360.46   23.50
   6  10  -2  481.25   74.09
  -6 -10  -2  345.97   23.90
  -6 -10  -2  355.66   25.60
  -6 -10  -2  338.57   49.30
  -6  10   2  313.37   37.90
   6  10  -2  403.96   29.00
   6  10   3  418.26   59.89
   6 -10  -3  402.76   24.70
  -6  10  -3  366.26   24.80
  -6 -10   3  371.16   25.20
  -6  10  -3  399.36   45.90
  -6 -10   3  296.37   49.90
   6 -10  -3  361.06   24.40
   6 -10  -3  355.56   33.20
  -6 -10  -3  562.04   70.19
   6 -10   3  388.56   25.40
  -6  10   3  366.86   39.00
   6  10  -3  551.34   84.79
  -6 -10  -3  383.26   27.30
   6  10  -3  374.16   27.40
  -6 -10  -3  373.46   25.70
   6 -10  -4  162.18   13.90
   6  10   4  174.78   14.50
   6 -10  -4  181.08   13.30
   6  10   4  116.29   31.00
   6 -10  -4  201.38   24.70
  -6 -10   4  181.28   15.80
  -6 -10   4  164.98   13.80
  -6 -10   4  122.29   33.20
  -6  10  -4  160.88   14.10
  -6 -10  -4  196.28   44.30
  -6 -10  -4  152.98   14.10
  -6  10   4  138.89   23.80
   6 -10   4  207.78   15.40
   6  10  -4  152.78   40.00
  -6 -10  -4  169.28   16.50
   6  10  -4  164.48   16.20
   6  10   5  652.03   38.80
   6 -10  -5  636.44   37.60
  -6  10  -5  532.95   62.29
  -6 -10   5  628.24   37.80
  -6  10  -5  661.33   38.40
   6 -10  -5  541.85   36.40
   6  10   5  447.76   68.99
  -6 -10   5  690.43   39.50
  -6 -10   5  588.74   68.59
   6 -10  -5  560.24   46.00
   6  10  -5  570.24   39.70
   6  10  -5  507.05   71.29
  -6 -10  -5  573.74   38.20
   6 -10   5  635.54   38.80
  -6 -10  -5  516.55   40.10
  -6 -10  -5  518.25   74.39
  -6  10   5  633.54   49.50
  -6 -10   6  192.98   16.70
   6 -10  -6  157.58   13.30
  -6 -10   6  191.28   14.80
  -6  10  -6  147.29   37.20
   6  10   6   68.79   40.30
   6  10   6  205.88   16.00
  -6  10  -6  157.68   15.10
  -6 -10   6  238.08   63.69
  -6 -10  -6  175.88   53.09
   6  10  -6  131.39   43.50
   6 -10   6  177.98   16.60
   6  10  -6  143.49   16.40
  -6 -10  -6  153.88   15.30
  -6 -10  -6  146.19   19.20
  -6 -10   7  243.68   22.70
  -6 -10   7  142.59   42.60
  -6  10  -7  310.47   21.40
   6 -10  -7  261.97   18.20
  -6  10  -7  224.58   52.29
   6 -10  -7  252.07   18.40
  -6 -10   7  232.78   19.10
   6  10  -7  272.97   22.70
   6  10  -7  134.59   55.79
  -6 -10  -7  268.77   27.10
  -6 -10  -7  255.37   20.90
  -6 -10  -7  244.28   20.90
  -6 -10   8   98.59   53.69
  -6  10  -8   90.89   12.90
  -6  10  -8   86.39   54.29
   6 -10  -8  132.69   12.10
  -6 -10   8  112.29   12.20
   6 -10  -8  118.39   12.00
  -6 -10  -8  104.59   13.80
   6  10  -8  131.89   16.30
   6  10  -8   76.79   45.40
  -6 -10  -8   94.69   13.10
  -6 -10   9  167.68   15.70
  -6  10  -9  171.98   18.70
   6 -10  -9  158.18   15.30
   6 -10 -10   53.19   10.90
  -6  11   0   34.90   20.80
  -6 -11   0   39.90    6.80
   6  11   0   46.50   34.70
   6 -11   0   32.70    6.30
   6 -11   0   29.30    7.00
  -6 -11   0   27.60   26.90
  -6  11  -1   96.29   25.60
  -6 -11   1  114.79   10.90
  -6 -11   1   65.39   29.00
   6  11   1  113.29   48.80
   6 -11  -1   92.39   10.10
   6 -11  -1  107.79   10.30
  -6  11   1   63.79   26.90
   6 -11   1  101.39   10.30
  -6 -11  -1   92.89   10.40
  -6 -11  -1  112.79   13.30
   6  11  -1  128.39   14.30
  -6 -11  -1   96.89   30.60
   6 -11   1  121.69   10.70
   6  11  -1   61.79   37.40
   6 -11  -2  178.08   14.10
  -6 -11   2   95.99   29.90
  -6  11  -2  139.89   33.60
   6 -11  -2  170.58   13.60
  -6 -11   2  155.98   14.10
  -6  11  -2  194.08   15.30
   6 -11  -2  164.88   25.40
   6  11   2  164.58   44.50
   6 -11   2  167.08   14.20
   6 -11   2  214.68   33.80
  -6  11   2  105.29   26.90
  -6 -11  -2  185.98   42.60
   6  11  -2  299.07   68.79
  -6 -11  -2  181.88   14.80
   6  11  -2  160.58   17.10
   6 -11   2  185.38   14.50
  -6 -11  -2  216.08   17.70
   6 -11  -3   81.09    9.30
  -6  11  -3   92.29    9.90
   6  11   3   83.39   44.80
   6  11   3   74.09    9.90
  -6 -11   3   88.79    9.80
  -6 -11   3   41.80   26.40
   6 -11  -3   84.89   19.10
  -6  11  -3   72.89   30.20
   6 -11  -3   94.09    9.90
   6 -11   3   83.79   10.30
   6  11  -3  110.29   13.40
   6  11  -3   66.29   39.90
  -6 -11  -3   82.49   10.20
  -6  11   3   61.49   21.60
   6 -11   3  129.99   31.10
  -6 -11  -3   66.99   11.40
   6 -11  -4   74.19    9.00
  -6  11  -4   86.69   11.00
   6 -11  -4   94.19   19.30
  -6 -11   4  108.79   14.30
   6  11   4  101.19   11.70
   6 -11  -4   91.19   10.70
  -6 -11   4   91.79   10.40
  -6  11  -4   57.09   29.10
   6  11   4   58.69   42.50
  -6 -11   4  118.89   38.40
  -6  11   4   50.99   20.90
  -6 -11  -4   77.19   12.10
   6  11  -4  125.59   54.99
  -6 -11  -4   50.89   33.80
   6  11  -4   92.09   12.80
   6 -11   4  108.89   12.20
  -6 -11  -4   88.99   10.50
   6 -11   4  142.19   36.10
  -6 -11   5   31.90    6.60
  -6 -11   5   27.00    8.10
   6  11   5   16.80    6.00
   6  11   5  -13.50   50.39
  -6  11  -5    9.10    5.70
  -6 -11   5   12.80   31.80
  -6 -11  -5   36.80   38.20
   6  11  -5   27.20   39.00
   6 -11   5   23.30    8.00
   6  11  -5    0.00    6.30
  -6 -11  -5    5.60    8.30
  -6 -11  -5   16.50    5.80
   6 -11  -6   60.69    8.40
   6 -11  -6   66.09   10.00
  -6  11  -6   79.09   10.40
  -6 -11   6   48.00    8.40
  -6 -11   6   53.29   43.30
   6  11  -6   97.79   63.69
  -6 -11  -6   88.19   13.90
   6  11  -6   69.39   11.60
  -6 -11  -6   56.19   10.00
  -6 -11   7   37.60   43.80
  -6  11  -7   10.10   45.50
  -6 -11   7   35.30    7.50
   6 -11  -7   45.50   10.10
   6 -11  -7   26.50    6.80
  -6  11  -7   24.30    8.10
   6  11  -7   41.40    9.80
   6  11  -7   17.70   55.89
  -6 -11  -7   28.60    8.40
  -6 -11  -7   28.30    8.30
  -6  11  -8   44.00   10.30
  -6 -11   8   38.80    8.30
   6 -11  -8   40.70    7.80
   6 -11  -8   41.90    7.50
  -6 -11   8  -12.00   57.49
  -6 -11  -8   35.10    8.60
  -6 -11  -8   30.50   10.30
   6 -11  -9   14.20    6.90
  -6  11  -9   -6.00   15.10
   6 -11 -10    2.70    8.00
  -6 -12   0  137.89   14.50
   6 -12   0   56.79   29.30
   6 -12   0  132.49   11.90
   6 -12   0  128.79   12.20
   6  12   0   85.89   46.00
  -6 -12   0  126.79   12.60
  -6 -12   0   73.79   31.50
   6 -12  -1  131.99   12.70
  -6 -12   1  153.98   13.40
   6 -12  -1  125.09   12.30
  -6 -12   1  258.97   62.19
   6 -12   1  165.18   13.80
   6 -12   1  143.39   12.80
  -6 -12  -1  150.08   15.70
   6  12  -1  138.29   63.09
  -6 -12  -1  105.29   12.40
   6  12  -1  139.29   16.30
[truncated: 549,549 more chars]
