# Supplementary material for: A Robust Metal‐Organic Framework With ‘Molecular Gates’ for Efficient Separation of Ethane From Ethylene
Source: Angew Chem Int Ed Engl. 2026 Apr 15;65(21):e6088623. doi: 10.1002/anie.6088623 (PMC13182193; doi:10.1002/anie.6088623)
Supplement: Supplementary file 2 — Supporting File 2: anie72217‐sup‐0002‐Data.zip. [file ANIE-65-e6088623-s002.zip › ZAI-3N_ac.cif]

data_w1
_audit_creation_date              2025-10-20
_audit_creation_method            'Materials Studio'
_symmetry_space_group_name_H-M    'PNA21'
_symmetry_Int_Tables_number       33
_symmetry_cell_setting            orthorhombic
loop_
_symmetry_equiv_pos_as_xyz
  x,y,z
  -x,-y,z+1/2
  x+1/2,-y+1/2,z
  -x+1/2,y+1/2,z+1/2
_cell_length_a                    17.5965
_cell_length_b                    11.3787
_cell_length_c                    8.8898
_cell_angle_alpha                 90.0000
_cell_angle_beta                  90.0000
_cell_angle_gamma                 90.0000
loop_
_atom_site_label
_atom_site_type_symbol
_atom_site_fract_x
_atom_site_fract_y
_atom_site_fract_z
_atom_site_U_iso_or_equiv
_atom_site_adp_type
_atom_site_occupancy
Zn1    Zn    0.60674   0.50445   1.08747   0.00000  Uiso   1.00
O1     O     0.66105   0.38639   0.98736   0.00000  Uiso   1.00
O2     O     0.68324   0.50406   0.78826   0.00000  Uiso   1.00
N1     N     0.52797   0.55788   0.95572   0.00000  Uiso   1.00
N3     N     0.48106   0.73077   1.08014   0.00000  Uiso   1.00
N2     N     0.43970   0.55428   0.76725   0.00000  Uiso   1.00
C6     C     0.69524   0.40997   0.84868   0.00000  Uiso   1.00
N6     N     0.82790   0.13240   0.65066   0.00000  Uiso   1.00
N4     N     0.36867   0.81138   0.97551   0.00000  Uiso   1.00
N7     N     0.79850   0.44842   0.57671   0.00000  Uiso   1.00
H7A    H     0.82516   0.45565   0.47213   0.00000  Uiso   1.00
H7B    H     0.79106   0.52602   0.63679   0.00000  Uiso   1.00
N5     N     0.30139   0.72054   0.77042   0.00000  Uiso   1.00
H5A    H     0.26146   0.78829   0.77127   0.00000  Uiso   1.00
H5B    H     0.28469   0.64113   0.72338   0.00000  Uiso   1.00
C11    C     0.78851   0.33521   0.64432   0.00000  Uiso   1.00
C1     C     0.50190   0.50282   0.83044   0.00000  Uiso   1.00
H1     H     0.52724   0.42342   0.78752   0.00000  Uiso   1.00
C2     C     0.47979   0.64815   0.97061   0.00000  Uiso   1.00
C8     C     0.74332   0.20487   0.84006   0.00000  Uiso   1.00
H8     H     0.71083   0.18645   0.94065   0.00000  Uiso   1.00
C7     C     0.74318   0.31742   0.77525   0.00000  Uiso   1.00
C5     C     0.42547   0.81427   1.08056   0.00000  Uiso   1.00
H5     H     0.42528   0.88151   1.16652   0.00000  Uiso   1.00
C10    C     0.82887   0.23946   0.58281   0.00000  Uiso   1.00
H10    H     0.86373   0.25195   0.48388   0.00000  Uiso   1.00
C4     C     0.36637   0.72753   0.86558   0.00000  Uiso   1.00
C3     C     0.42576   0.64550   0.86104   0.00000  Uiso   1.00
C9     C     0.78673   0.11471   0.77783   0.00000  Uiso   1.00
H9     H     0.78948   0.03131   0.83482   0.00000  Uiso   1.00
loop_
_geom_bond_atom_site_label_1
_geom_bond_atom_site_label_2
_geom_bond_distance
_geom_bond_site_symmetry_2
_ccdc_geom_bond_type
Zn1    O1      1.874   .     S
Zn1    N1      1.914   .     S
Zn1    N6      1.939   4_655 S
Zn1    N2      1.915   2_665 S
O1     C6      1.398   .     S
O2     C6      1.216   .     D
N1     C1      1.358   .     D
N1     C2      1.338   .     S
N3     C2      1.354   .     S
N3     C5      1.364   .     D
N2     C1      1.362   .     S
N2     C3      1.354   .     S
N2     Zn1     1.915   2_664 S
C6     C7      1.499   .     S
N6     C10     1.360   .     S
N6     C9      1.358   .     D
N6     Zn1     1.939   4_644 S
N4     C5      1.368   .     S
N4     C4      1.366   .     D
N7     H7A     1.045   .     S
N7     H7B     1.040   .     S
N7     C11     1.432   .     S
N5     H5A     1.043   .     S
N5     H5B     1.038   .     S
N5     C4      1.425   .     S
C11    C7      1.425   .     S
C11    C10     1.411   .     D
C1     H1      1.077   .     S
C2     C3      1.361   .     D
C8     H8      1.082   .     S
C8     C7      1.404   .     D
C8     C9      1.394   .     S
C5     H5      1.081   .     S
C10    H10     1.082   .     S
C4     C3      1.402   .     S
C9     H9      1.077   .     S
