# Supplementary material for: A Robust Metal‐Organic Framework With ‘Molecular Gates’ for Efficient Separation of Ethane From Ethylene
Source: Angew Chem Int Ed Engl. 2026 Apr 15;65(21):e6088623. doi: 10.1002/anie.6088623 (PMC13182193; doi:10.1002/anie.6088623)
Supplement: Supplementary file 2 — Supporting File 2: anie72217‐sup‐0002‐Data.zip. [file ANIE-65-e6088623-s002.zip › mo_wsm0726.cif]

data_mo_wsm0726
_audit_creation_date               2025-07-27
_audit_creation_method
;
Olex2 1.5
(compiled 2025.03.04 svn.red2d20d0 for OlexSys, GUI svn.r7188)
;
_shelx_SHELXL_version_number       '2019/3'
_audit_contact_author_address      ?
_audit_contact_author_email        ?
_audit_contact_author_name         ''
_audit_contact_author_phone        ?
_publ_contact_author_id_orcid      ?
_publ_requested_journal            ?
_publ_section_references
;
Dolomanov, O.V., Bourhis, L.J., Gildea, R.J, Howard, J.A.K. & Puschmann, H.
 (2009), J. Appl. Cryst. 42, 339-341.

Sheldrick, G.M. (2015). Acta Cryst. A71, 3-8.

Sheldrick, G.M. (2015). Acta Cryst. C71, 3-8.
;
_chemical_name_common              ?
_chemical_name_systematic          ?
_chemical_formula_moiety           'C12 H10 N6 O2 Zn, C3 H7 N O'
_chemical_formula_sum              'C15 H17 N7 O3 Zn'
_chemical_formula_weight           408.72
_chemical_absolute_configuration   ad
_chemical_melting_point            ?
loop_
  _atom_type_symbol
  _atom_type_description
  _atom_type_scat_dispersion_real
  _atom_type_scat_dispersion_imag
  _atom_type_scat_source
 'C' 'C' 0.0033 0.0016 'International Tables Vol C Tables 4.2.6.8 and 6.1.1.4'
 'H' 'H' 0.0000 0.0000 'International Tables Vol C Tables 4.2.6.8 and 6.1.1.4'
 'N' 'N' 0.0061 0.0033 'International Tables Vol C Tables 4.2.6.8 and 6.1.1.4'
 'O' 'O' 0.0106 0.0060 'International Tables Vol C Tables 4.2.6.8 and 6.1.1.4'
 'Zn' 'Zn' 0.2839 1.4301 'International Tables Vol C Tables 4.2.6.8 and 6.1.1.4'

_shelx_space_group_comment
;
The symmetry employed for this shelxl refinement is uniquely defined
by the following loop, which should always be used as a source of
symmetry information in preference to the above space-group names.
They are only intended as comments.
;
_space_group_crystal_system        'orthorhombic'
_space_group_IT_number             33
_space_group_name_H-M_alt          'P n a 21'
_space_group_name_Hall             'P 2c -2n'
loop_
  _space_group_symop_operation_xyz
 'x, y, z'
 '-x, -y, z+1/2'
 'x+1/2, -y+1/2, z'
 '-x+1/2, y+1/2, z+1/2'

_cell_length_a                     17.525(2)
_cell_length_b                     11.2494(14)
_cell_length_c                     9.0136(12)
_cell_angle_alpha                  90
_cell_angle_beta                   90
_cell_angle_gamma                  90
_cell_volume                       1777.0(4)
_cell_formula_units_Z              4
_cell_measurement_reflns_used      3858
_cell_measurement_temperature      150.00(10)
_cell_measurement_theta_max        26.3260
_cell_measurement_theta_min        2.2880
_cell_oxdiff_angle_alpha           90.011(7)
_cell_oxdiff_angle_beta            90.183(7)
_cell_oxdiff_angle_gamma           89.901(7)
_cell_oxdiff_length_a              17.4946(15)
_cell_oxdiff_length_b              11.2702(9)
_cell_oxdiff_length_c              9.0129(7)
_cell_oxdiff_measurement_reflns_used  3858
_cell_oxdiff_volume                1777.0(3)
_shelx_estimated_absorpt_T_max     0.952
_shelx_estimated_absorpt_T_min     0.916
_exptl_absorpt_coefficient_mu      1.413
_exptl_absorpt_correction_T_max    1.00000
_exptl_absorpt_correction_T_min    0.08802
_exptl_absorpt_correction_type     multi-scan
_exptl_absorpt_process_details
;
CrysAlisPro 1.171.43.92a (Rigaku Oxford Diffraction, 2023)
Empirical absorption correction using spherical harmonics,
implemented in SCALE3 ABSPACK scaling algorithm.
;
_exptl_absorpt_special_details     ?
_exptl_crystal_colour              'clear whiteish colourless'
_exptl_crystal_colour_lustre       clear
_exptl_crystal_colour_modifier     whiteish
_exptl_crystal_colour_primary      colourless
_exptl_crystal_density_diffrn      1.528
_exptl_crystal_density_meas        ?
_exptl_crystal_density_method      ?
_exptl_crystal_description         block
_exptl_crystal_F_000               840
_exptl_crystal_size_max            0.063
_exptl_crystal_size_mid            0.055
_exptl_crystal_size_min            0.035
_exptl_transmission_factor_max     ?
_exptl_transmission_factor_min     ?
_diffrn_reflns_av_R_equivalents    0.0922
_diffrn_reflns_av_unetI/netI       0.0793
_diffrn_reflns_Laue_measured_fraction_full  0.998
_diffrn_reflns_Laue_measured_fraction_max  0.998
_diffrn_reflns_limit_h_max         20
_diffrn_reflns_limit_h_min         -21
_diffrn_reflns_limit_k_max         14
_diffrn_reflns_limit_k_min         -14
_diffrn_reflns_limit_l_max         11
_diffrn_reflns_limit_l_min         -10
_diffrn_reflns_number              13323
_diffrn_reflns_point_group_measured_fraction_full  0.983
_diffrn_reflns_point_group_measured_fraction_max  0.976
_diffrn_reflns_theta_full          25.242
_diffrn_reflns_theta_max           26.370
_diffrn_reflns_theta_min           2.324
_diffrn_ambient_environment        N~2~
_diffrn_ambient_temperature        150.00(10)
_diffrn_detector                   'CCD plate'
_diffrn_detector_area_resol_mean   ?
_diffrn_measured_fraction_theta_full  0.998
_diffrn_measured_fraction_theta_max  0.998
_diffrn_measurement_details
;
List of Runs (angles in degrees, time in seconds):

  # Type    Start    End  Width  t~exp~   \w     \q     \k     \f   Frames
--------------------------------------------------------------------------
  1  \f    102.24 253.24   0.50    3.00  81.10  -4.70  31.50    --   302
  2  \w    -29.24  53.76   0.50    3.00    --   -4.66  62.89-124.60  166
;
_diffrn_measurement_device         'abstract diffractometer'
_diffrn_measurement_device_type   
 'Saxi-CrysAlisPro-abstract goniometer imported SAXI images'
_diffrn_measurement_method         '\w and \f scans'
_diffrn_orient_matrix_type        
 'CrysAlisPro convention (1999,Acta A55,543-557)'
_diffrn_orient_matrix_UB_11        -0.0254376000
_diffrn_orient_matrix_UB_12        -0.0414517000
_diffrn_orient_matrix_UB_13        0.0323884000
_diffrn_orient_matrix_UB_21        0.0056856000
_diffrn_orient_matrix_UB_22        -0.0389280000
_diffrn_orient_matrix_UB_23        -0.0608345000
_diffrn_orient_matrix_UB_31        0.0310553000
_diffrn_orient_matrix_UB_32        -0.0269681000
_diffrn_orient_matrix_UB_33        0.0379962000
_diffrn_radiation_monochromator    graphite
_diffrn_radiation_probe            x-ray
_diffrn_radiation_type             'Mo K\a'
_diffrn_radiation_wavelength       0.71073
_diffrn_source                     'fine-focus sealed X-ray tube'
_diffrn_source_type                'Enhance (Mo) X-ray Source'
_reflns_Friedel_coverage           0.834
_reflns_Friedel_fraction_full      0.965
_reflns_Friedel_fraction_max       0.950
_reflns_number_gt                  2961
_reflns_number_total               3539
_reflns_special_details
;
 Reflections were merged by SHELXL according to the crystal
 class for the calculation of statistics and refinement.
 
 _reflns_Friedel_fraction is defined as the number of unique
 Friedel pairs measured divided by the number that would be
 possible theoretically, ignoring centric projections and
 systematic absences.
;
_reflns_threshold_expression       'I > 2\s(I)'
_computing_cell_refinement         'CrysAlisPro 1.171.43.92a (Rigaku OD, 2023)'
_computing_data_collection        
 'PROGRAM:BIS V6.2.15/2021-03-15 && APEX3 2019.11-0                               '
_computing_data_reduction          'CrysAlisPro 1.171.43.92a (Rigaku OD, 2023)'
_computing_molecular_graphics      'Olex2 1.5 (Dolomanov et al., 2009)'
_computing_publication_material    'Olex2 1.5 (Dolomanov et al., 2009)'
_computing_structure_refinement    'SHELXL 2019/3 (Sheldrick, 2015)'
_computing_structure_solution      'SHELXT 2018/2 (Sheldrick, 2018)'
_refine_diff_density_max           0.677
_refine_diff_density_min           -1.022
_refine_diff_density_rms           0.105
_refine_ls_abs_structure_details
;
 Flack x determined using 985 quotients [(I+)-(I-)]/[(I+)+(I-)]
 (Parsons, Flack and Wagner, Acta Cryst. B69 (2013) 249-259).
;
_refine_ls_abs_structure_Flack     -0.03(2)
_refine_ls_extinction_coef         .
_refine_ls_extinction_method       none
_refine_ls_goodness_of_fit_ref     1.047
_refine_ls_hydrogen_treatment      constr
_refine_ls_matrix_type             full
_refine_ls_number_parameters       238
_refine_ls_number_reflns           3539
_refine_ls_number_restraints       1
_refine_ls_R_factor_all            0.0714
_refine_ls_R_factor_gt             0.0575
_refine_ls_restrained_S_all        1.047
_refine_ls_shift/su_max            0.000
_refine_ls_shift/su_mean           0.000
_refine_ls_structure_factor_coef   Fsqd
_refine_ls_weighting_details      
 'w=1/[\s^2^(Fo^2^)+(0.0970P)^2^] where P=(Fo^2^+2Fc^2^)/3'
_refine_ls_weighting_scheme        calc
_refine_ls_wR_factor_gt            0.1431
_refine_ls_wR_factor_ref           0.1652
_refine_special_details            ?
_olex2_refinement_description
;
1. Fixed Uiso
 At 1.2 times of:
  All C(H) groups, All N(H,H) groups
 At 1.5 times of:
  All C(H,H,H) groups
2.a Aromatic/amide H refined with riding coordinates:
 C8(H8), C3(H3), C5(H5), C11(H11), C4(H4), C15(H15)
2.b X=CH2 refined with riding coordinates:
 N6(H6A,H6B)
2.c Idealised Me refined as rotating group:
 C7(H7A,H7B,H7C), C13(H13A,H13B,H13C), C14(H14A,H14B,H14C)
;
_atom_sites_solution_hydrogens     geom
_atom_sites_solution_primary       dual
_atom_sites_solution_secondary     ?
loop_
  _atom_site_label
  _atom_site_type_symbol
  _atom_site_fract_x
  _atom_site_fract_y
  _atom_site_fract_z
  _atom_site_U_iso_or_equiv
  _atom_site_adp_type
  _atom_site_occupancy
  _atom_site_site_symmetry_order
  _atom_site_calc_flag
  _atom_site_refinement_flags_posn
  _atom_site_refinement_flags_adp
  _atom_site_refinement_flags_occupancy
  _atom_site_disorder_assembly
  _atom_site_disorder_group
 Zn1 Zn 0.39337(4) 0.51373(6) 0.79918(19) 0.0240(3) Uani 1 1 d . . . . .
 O1 O 0.3308(3) 0.3903(5) 0.7086(7) 0.0374(13) Uani 1 1 d . . . . .
 N3 N 0.5660(3) 0.5595(5) 0.4875(7) 0.0279(13) Uani 1 1 d . . . . .
 O2 O 0.3073(3) 0.5258(5) 0.5338(8) 0.0360(14) Uani 1 1 d . . . . .
 N2 N 0.4809(4) 0.5624(6) 0.6772(8) 0.0319(14) Uani 1 1 d . . . . .
 N1 N 0.1715(3) 0.1483(5) 0.3767(7) 0.0279(13) Uani 1 1 d . . . . .
 C1 C 0.3001(4) 0.4259(6) 0.5848(10) 0.0303(16) Uani 1 1 d . . . . .
 C8 C 0.5032(7) 0.5119(8) 0.5473(13) 0.0291(16) Uani 1 1 d . . . . .
 H8 H 0.476386 0.447859 0.502558 0.035 Uiso 1 1 calc R U . . .
 C2 C 0.2535(4) 0.3320(6) 0.5074(9) 0.0285(15) Uani 1 1 d . . . . .
 N5 N 0.6458(4) 0.8117(6) 0.7061(9) 0.0399(17) Uani 1 1 d . . . . .
 N4 N 0.5343(4) 0.7262(5) 0.8198(9) 0.0393(16) Uani 1 1 d . . . . .
 C12 C 0.5344(4) 0.6508(6) 0.7013(9) 0.0316(16) Uani 1 1 d . . . . .
 N6 N 0.7020(4) 0.7428(7) 0.4928(9) 0.0422(17) Uani 1 1 d . . . . .
 H6A H 0.737782 0.796957 0.503398 0.051 Uiso 1 1 calc R U . . .
 H6B H 0.703271 0.693709 0.416865 0.051 Uiso 1 1 calc R U . . .
 C3 C 0.2609(4) 0.2143(7) 0.5545(9) 0.0345(17) Uani 1 1 d . . . . .
 H3 H 0.294268 0.195494 0.634126 0.041 Uiso 1 1 calc R U . . .
 C6 C 0.2041(5) 0.3549(7) 0.3873(9) 0.0349(17) Uani 1 1 d . . . . .
 C9 C 0.5856(4) 0.6496(6) 0.5862(9) 0.0291(16) Uani 1 1 d . . . . .
 C10 C 0.6455(4) 0.7351(7) 0.5922(10) 0.0343(18) Uani 1 1 d . . . . .
 C5 C 0.1651(4) 0.2609(6) 0.3288(9) 0.0330(17) Uani 1 1 d . . . . .
 H5 H 0.131123 0.276144 0.248823 0.040 Uiso 1 1 calc R U . . .
 C11 C 0.5917(5) 0.8027(8) 0.8125(14) 0.044(2) Uani 1 1 d . . . . .
 H11 H 0.595349 0.857988 0.891861 0.052 Uiso 1 1 calc R U . . .
 N7 N 0.4545(5) 0.8248(7) 0.3185(12) 0.059(2) Uani 1 1 d . . . . .
 C4 C 0.2204(5) 0.1263(6) 0.4866(9) 0.0356(18) Uani 1 1 d . . . . .
 H4 H 0.227361 0.046579 0.518626 0.043 Uiso 1 1 calc R U . . .
 C7 C 0.1907(7) 0.4765(7) 0.3181(18) 0.059(3) Uani 1 1 d . . . . .
 H7A H 0.164109 0.527685 0.389262 0.089 Uiso 1 1 calc R U . . .
 H7B H 0.159628 0.467755 0.228475 0.089 Uiso 1 1 calc R U . . .
 H7C H 0.239914 0.512380 0.292134 0.089 Uiso 1 1 calc R U . . .
 C13 C 0.3992(7) 0.7327(13) 0.342(2) 0.093(6) Uani 1 1 d . . . . .
 H13A H 0.348228 0.762905 0.317508 0.140 Uiso 1 1 calc R U . . .
 H13B H 0.400495 0.707296 0.445487 0.140 Uiso 1 1 calc R U . . .
 H13C H 0.411084 0.664878 0.277272 0.140 Uiso 1 1 calc R U . . .
 C14 C 0.5007(9) 0.8202(14) 0.1869(17) 0.104(6) Uani 1 1 d . . . . .
 H14A H 0.536410 0.753508 0.194019 0.156 Uiso 1 1 calc R U . . .
 H14B H 0.529267 0.894671 0.176955 0.156 Uiso 1 1 calc R U . . .
 H14C H 0.467786 0.809465 0.099984 0.156 Uiso 1 1 calc R U . . .
 O3 O 0.4341(8) 0.9089(11) 0.5459(13) 0.128(5) Uani 1 1 d . . . . .
 C15 C 0.4681(9) 0.9014(12) 0.429(2) 0.099(5) Uani 1 1 d . . . . .
 H15 H 0.508796 0.955908 0.414511 0.119 Uiso 1 1 calc R U . . .

loop_
  _atom_site_aniso_label
  _atom_site_aniso_U_11
  _atom_site_aniso_U_22
  _atom_site_aniso_U_33
  _atom_site_aniso_U_23
  _atom_site_aniso_U_13
  _atom_site_aniso_U_12
 Zn1 0.0192(4) 0.0248(4) 0.0281(5) -0.0024(7) 0.0001(4) -0.0003(2)
 O1 0.042(3) 0.031(3) 0.039(3) -0.001(2) -0.013(3) -0.003(2)
 N3 0.020(3) 0.032(3) 0.031(3) 0.002(3) 0.002(3) 0.000(2)
 O2 0.031(3) 0.033(3) 0.044(4) 0.005(3) -0.010(3) -0.009(2)
 N2 0.028(3) 0.030(3) 0.038(4) -0.001(3) -0.001(3) -0.002(3)
 N1 0.023(3) 0.027(3) 0.034(4) 0.001(3) -0.004(3) -0.003(2)
 C1 0.019(3) 0.026(4) 0.045(5) 0.003(3) -0.001(3) 0.002(3)
 C8 0.030(4) 0.033(4) 0.024(3) 0.001(3) 0.006(3) 0.000(3)
 C2 0.018(3) 0.027(3) 0.040(4) 0.000(3) -0.001(3) -0.002(3)
 N5 0.039(4) 0.036(4) 0.045(4) -0.007(3) -0.005(3) -0.009(3)
 N4 0.036(3) 0.034(3) 0.048(4) -0.008(3) -0.006(4) -0.003(3)
 C12 0.026(4) 0.032(4) 0.038(4) 0.005(3) -0.004(3) 0.000(3)
 N6 0.034(4) 0.047(4) 0.046(4) -0.005(3) 0.008(3) -0.015(3)
 C3 0.027(4) 0.034(4) 0.042(4) 0.006(4) -0.014(3) -0.002(3)
 C6 0.039(4) 0.027(4) 0.038(4) 0.001(3) -0.006(4) 0.000(3)
 C9 0.023(3) 0.028(4) 0.036(4) 0.000(3) -0.001(3) -0.002(3)
 C10 0.028(4) 0.034(4) 0.042(5) 0.007(3) 0.002(3) 0.000(3)
 C5 0.034(4) 0.027(3) 0.038(5) 0.003(3) -0.013(3) -0.004(3)
 C11 0.047(5) 0.044(4) 0.040(5) -0.014(5) 0.005(5) -0.015(3)
 N7 0.066(5) 0.053(4) 0.057(6) -0.001(5) 0.011(5) 0.000(4)
 C4 0.043(4) 0.024(3) 0.040(4) 0.002(3) -0.012(4) -0.004(3)
 C7 0.075(7) 0.029(4) 0.073(9) 0.008(5) -0.038(7) -0.012(4)
 C13 0.082(9) 0.080(10) 0.118(16) 0.014(9) 0.003(8) -0.018(6)
 C14 0.133(14) 0.094(10) 0.086(10) -0.011(8) 0.064(10) -0.014(10)
 O3 0.167(12) 0.115(9) 0.102(8) -0.029(7) 0.076(9) -0.035(9)
 C15 0.108(11) 0.063(8) 0.127(14) -0.013(9) 0.058(11) -0.003(8)

_geom_special_details
;
 All esds (except the esd in the dihedral angle between two l.s. planes)
 are estimated using the full covariance matrix.  The cell esds are taken
 into account individually in the estimation of esds in distances, angles
 and torsion angles; correlations between esds in cell parameters are only
 used when they are defined by crystal symmetry.  An approximate (isotropic)
 treatment of cell esds is used for estimating esds involving l.s. planes.
;
loop_
  _geom_bond_atom_site_label_1
  _geom_bond_atom_site_label_2
  _geom_bond_distance
  _geom_bond_site_symmetry_2
  _geom_bond_publ_flag
 Zn1 O1 1.948(6) . ?
 Zn1 N3 2.017(7) 2_665 ?
 Zn1 N2 1.965(7) . ?
 Zn1 N1 2.018(6) 4 ?
 O1 C1 1.302(10) . ?
 N3 C8 1.338(13) . ?
 N3 C9 1.391(10) . ?
 O2 C1 1.220(9) . ?
 N2 C8 1.359(13) . ?
 N2 C12 1.384(9) . ?
 N1 C5 1.343(9) . ?
 N1 C4 1.334(10) . ?
 C1 C2 1.507(10) . ?
 C8 H8 0.9500 . ?
 C2 C3 1.396(10) . ?
 C2 C6 1.410(11) . ?
 N5 C10 1.340(11) . ?
 N5 C11 1.351(13) . ?
 N4 C12 1.364(10) . ?
 N4 C11 1.326(10) . ?
 C12 C9 1.372(11) . ?
 N6 H6A 0.8800 . ?
 N6 H6B 0.8800 . ?
 N6 C10 1.338(11) . ?
 C3 H3 0.9500 . ?
 C3 C4 1.363(10) . ?
 C6 C5 1.366(10) . ?
 C6 C7 1.521(11) . ?
 C9 C10 1.425(10) . ?
 C5 H5 0.9500 . ?
 C11 H11 0.9500 . ?
 N7 C13 1.434(15) . ?
 N7 C14 1.437(15) . ?
 N7 C15 1.340(19) . ?
 C4 H4 0.9500 . ?
 C7 H7A 0.9800 . ?
 C7 H7B 0.9800 . ?
 C7 H7C 0.9800 . ?
 C13 H13A 0.9800 . ?
 C13 H13B 0.9800 . ?
 C13 H13C 0.9800 . ?
 C14 H14A 0.9800 . ?
 C14 H14B 0.9800 . ?
 C14 H14C 0.9800 . ?
 O3 C15 1.212(17) . ?
 C15 H15 0.9500 . ?

loop_
  _geom_angle_atom_site_label_1
  _geom_angle_atom_site_label_2
  _geom_angle_atom_site_label_3
  _geom_angle
  _geom_angle_site_symmetry_1
  _geom_angle_site_symmetry_3
  _geom_angle_publ_flag
 O1 Zn1 N3 105.1(2) . 2_665 ?
 O1 Zn1 N2 113.8(3) . . ?
 O1 Zn1 N1 111.3(2) . 4 ?
 N3 Zn1 N1 102.4(3) 2_665 4 ?
 N2 Zn1 N3 108.0(3) . 2_665 ?
 N2 Zn1 N1 115.1(2) . 4 ?
 C1 O1 Zn1 111.9(5) . . ?
 C8 N3 Zn1 117.8(6) . 2_664 ?
 C8 N3 C9 103.7(7) . . ?
 C9 N3 Zn1 138.5(5) . 2_664 ?
 C8 N2 Zn1 126.2(6) . . ?
 C8 N2 C12 103.9(7) . . ?
 C12 N2 Zn1 129.9(6) . . ?
 C5 N1 Zn1 123.3(5) . 4_544 ?
 C4 N1 Zn1 118.7(5) . 4_544 ?
 C4 N1 C5 117.9(6) . . ?
 O1 C1 C2 113.9(6) . . ?
 O2 C1 O1 124.3(7) . . ?
 O2 C1 C2 121.8(7) . . ?
 N3 C8 N2 114.6(9) . . ?
 N3 C8 H8 122.7 . . ?
 N2 C8 H8 122.7 . . ?
 C3 C2 C1 118.3(7) . . ?
 C3 C2 C6 117.7(7) . . ?
 C6 C2 C1 124.0(6) . . ?
 C10 N5 C11 119.5(7) . . ?
 C11 N4 C12 111.4(8) . . ?
 N4 C12 N2 124.7(7) . . ?
 N4 C12 C9 126.8(7) . . ?
 C9 C12 N2 108.5(7) . . ?
 H6A N6 H6B 120.0 . . ?
 C10 N6 H6A 120.0 . . ?
 C10 N6 H6B 120.0 . . ?
 C2 C3 H3 119.9 . . ?
 C4 C3 C2 120.3(7) . . ?
 C4 C3 H3 119.9 . . ?
 C2 C6 C7 125.0(8) . . ?
 C5 C6 C2 117.5(7) . . ?
 C5 C6 C7 117.5(8) . . ?
 N3 C9 C10 134.3(8) . . ?
 C12 C9 N3 109.2(6) . . ?
 C12 C9 C10 116.5(7) . . ?
 N5 C10 C9 117.8(7) . . ?
 N6 C10 N5 118.0(7) . . ?
 N6 C10 C9 124.3(8) . . ?
 N1 C5 C6 124.4(7) . . ?
 N1 C5 H5 117.8 . . ?
 C6 C5 H5 117.8 . . ?
 N5 C11 H11 116.0 . . ?
 N4 C11 N5 128.0(9) . . ?
 N4 C11 H11 116.0 . . ?
 C13 N7 C14 118.3(11) . . ?
 C15 N7 C13 118.5(12) . . ?
 C15 N7 C14 122.5(11) . . ?
 N1 C4 C3 122.3(7) . . ?
 N1 C4 H4 118.9 . . ?
 C3 C4 H4 118.9 . . ?
 C6 C7 H7A 109.5 . . ?
 C6 C7 H7B 109.5 . . ?
 C6 C7 H7C 109.5 . . ?
 H7A C7 H7B 109.5 . . ?
 H7A C7 H7C 109.5 . . ?
 H7B C7 H7C 109.5 . . ?
 N7 C13 H13A 109.5 . . ?
 N7 C13 H13B 109.5 . . ?
 N7 C13 H13C 109.5 . . ?
 H13A C13 H13B 109.5 . . ?
 H13A C13 H13C 109.5 . . ?
 H13B C13 H13C 109.5 . . ?
 N7 C14 H14A 109.5 . . ?
 N7 C14 H14B 109.5 . . ?
 N7 C14 H14C 109.5 . . ?
 H14A C14 H14B 109.5 . . ?
 H14A C14 H14C 109.5 . . ?
 H14B C14 H14C 109.5 . . ?
 N7 C15 H15 116.4 . . ?
 O3 C15 N7 127.1(15) . . ?
 O3 C15 H15 116.4 . . ?

loop_
  _geom_torsion_atom_site_label_1
  _geom_torsion_atom_site_label_2
  _geom_torsion_atom_site_label_3
  _geom_torsion_atom_site_label_4
  _geom_torsion
  _geom_torsion_site_symmetry_1
  _geom_torsion_site_symmetry_2
  _geom_torsion_site_symmetry_3
  _geom_torsion_site_symmetry_4
  _geom_torsion_publ_flag
 Zn1 O1 C1 O2 -2.4(10) . . . . ?
 Zn1 O1 C1 C2 177.9(5) . . . . ?
 Zn1 N3 C8 N2 177.4(6) 2_664 . . . ?
 Zn1 N3 C9 C12 -176.7(6) 2_664 . . . ?
 Zn1 N3 C9 C10 2.3(14) 2_664 . . . ?
 Zn1 N2 C8 N3 -178.3(6) . . . . ?
 Zn1 N2 C12 N4 -1.9(11) . . . . ?
 Zn1 N2 C12 C9 178.8(5) . . . . ?
 Zn1 N1 C5 C6 174.7(6) 4_544 . . . ?
 Zn1 N1 C4 C3 -173.6(7) 4_544 . . . ?
 O1 C1 C2 C3 -13.7(10) . . . . ?
 O1 C1 C2 C6 168.2(7) . . . . ?
 N3 C9 C10 N5 178.9(8) . . . . ?
 N3 C9 C10 N6 -2.0(15) . . . . ?
 O2 C1 C2 C3 166.6(8) . . . . ?
 O2 C1 C2 C6 -11.6(12) . . . . ?
 N2 C12 C9 N3 -0.6(9) . . . . ?
 N2 C12 C9 C10 -179.8(7) . . . . ?
 C1 C2 C3 C4 -179.2(8) . . . . ?
 C1 C2 C6 C5 -179.7(7) . . . . ?
 C1 C2 C6 C7 0.2(14) . . . . ?
 C8 N3 C9 C12 0.8(9) . . . . ?
 C8 N3 C9 C10 179.8(9) . . . . ?
 C8 N2 C12 N4 179.5(8) . . . . ?
 C8 N2 C12 C9 0.1(9) . . . . ?
 C2 C3 C4 N1 -1.6(13) . . . . ?
 C2 C6 C5 N1 -1.0(12) . . . . ?
 N4 C12 C9 N3 -179.9(7) . . . . ?
 N4 C12 C9 C10 0.8(12) . . . . ?
 C12 N2 C8 N3 0.4(11) . . . . ?
 C12 N4 C11 N5 0.2(15) . . . . ?
 C12 C9 C10 N5 -2.0(11) . . . . ?
 C12 C9 C10 N6 177.0(7) . . . . ?
 C3 C2 C6 C5 2.2(11) . . . . ?
 C3 C2 C6 C7 -178.0(10) . . . . ?
 C6 C2 C3 C4 -1.0(12) . . . . ?
 C9 N3 C8 N2 -0.7(11) . . . . ?
 C10 N5 C11 N4 -1.5(16) . . . . ?
 C5 N1 C4 C3 2.8(12) . . . . ?
 C11 N5 C10 N6 -176.8(8) . . . . ?
 C11 N5 C10 C9 2.3(12) . . . . ?
 C11 N4 C12 N2 -179.1(8) . . . . ?
 C11 N4 C12 C9 0.1(12) . . . . ?
 C4 N1 C5 C6 -1.5(12) . . . . ?
 C7 C6 C5 N1 179.2(9) . . . . ?
 C13 N7 C15 O3 -7(3) . . . . ?
 C14 N7 C15 O3 -177.2(17) . . . . ?

_shelx_res_file
;
TITL mo_wsm0726_a.res in Pna2(1)
    mo_wsm0726.res
    created by SHELXL-2019/3 at 21:10:20 on 27-Jul-2025
REM Old TITL mo_wsm0726 in Pna2(1)
REM SHELXT solution in Pna2(1): R1 0.141, Rweak 0.008, Alpha 0.010
REM <I/s> 0.550 for 173 systematic absences, Orientation as input
REM Flack x = 0.007 ( 0.036 ) from 1067 Parsons' quotients
REM Formula found by SHELXT: C19 N2 O3 Zn
CELL 0.71073 17.5255 11.2494 9.0136 90 90 90
ZERR 4 0.0024 0.0014 0.0012 0 0 0
LATT -1
SYMM -X,-Y,0.5+Z
SYMM 0.5+X,0.5-Y,+Z
SYMM 0.5-X,0.5+Y,0.5+Z
SFAC C H N O Zn
UNIT 60 68 28 12 4

L.S. 20
PLAN  1
SIZE 0.035 0.055 0.063
TEMP -123
CONF
BOND
list 4
MORE -1
BOND $H
fmap 2
acta
SHEL 999 0.8
OMIT -5 -8 -5
OMIT -1 -1 -4
OMIT 0 0 -2
REM <olex2.extras>
REM <HklSrc "%.\\mo_wsm0726.hkl">
REM </olex2.extras>

WGHT    0.097000
FVAR       0.61022
ZN1   5    0.393370    0.513733    0.799176    11.00000    0.01917    0.02481 =
         0.02815   -0.00237    0.00007   -0.00026
O1    4    0.330818    0.390324    0.708558    11.00000    0.04247    0.03081 =
         0.03900   -0.00124   -0.01289   -0.00346
N3    3    0.566015    0.559522    0.487522    11.00000    0.02002    0.03232 =
         0.03135    0.00177    0.00179    0.00032
O2    4    0.307296    0.525803    0.533810    11.00000    0.03136    0.03308 =
         0.04351    0.00471   -0.01034   -0.00895
N2    3    0.480857    0.562376    0.677180    11.00000    0.02833    0.02950 =
         0.03780   -0.00068   -0.00057   -0.00227
N1    3    0.171496    0.148271    0.376653    11.00000    0.02289    0.02720 =
         0.03369    0.00128   -0.00412   -0.00294
C1    1    0.300116    0.425921    0.584780    11.00000    0.01949    0.02617 =
         0.04514    0.00333   -0.00125    0.00151
C8    1    0.503216    0.511881    0.547310    11.00000    0.03011    0.03346 =
         0.02375    0.00144    0.00650    0.00040
AFIX  43
H8    2    0.476386    0.447859    0.502558    11.00000   -1.20000
AFIX   0
C2    1    0.253455    0.331956    0.507447    11.00000    0.01847    0.02700 =
         0.04003    0.00022   -0.00114   -0.00239
N5    3    0.645777    0.811712    0.706131    11.00000    0.03904    0.03576 =
         0.04500   -0.00671   -0.00502   -0.00931
N4    3    0.534312    0.726201    0.819754    11.00000    0.03602    0.03443 =
         0.04752   -0.00768   -0.00603   -0.00277
C12   1    0.534362    0.650831    0.701257    11.00000    0.02554    0.03176 =
         0.03756    0.00529   -0.00450    0.00035
N6    3    0.701954    0.742807    0.492828    11.00000    0.03387    0.04654 =
         0.04615   -0.00510    0.00755   -0.01451
AFIX  93
H6A   2    0.737782    0.796957    0.503398    11.00000   -1.20000
H6B   2    0.703271    0.693709    0.416865    11.00000   -1.20000
AFIX   0
C3    1    0.260886    0.214294    0.554470    11.00000    0.02723    0.03450 =
         0.04185    0.00591   -0.01377   -0.00168
AFIX  43
H3    2    0.294268    0.195494    0.634126    11.00000   -1.20000
AFIX   0
C6    1    0.204078    0.354943    0.387314    11.00000    0.03919    0.02735 =
         0.03806    0.00145   -0.00569   -0.00036
C9    1    0.585595    0.649617    0.586192    11.00000    0.02348    0.02766 =
         0.03615   -0.00012   -0.00055   -0.00207
C10   1    0.645494    0.735127    0.592228    11.00000    0.02757    0.03351 =
         0.04193    0.00719    0.00234    0.00048
C5    1    0.165068    0.260891    0.328760    11.00000    0.03371    0.02727 =
         0.03801    0.00327   -0.01317   -0.00447
AFIX  43
H5    2    0.131123    0.276144    0.248823    11.00000   -1.20000
AFIX   0
C11   1    0.591740    0.802698    0.812504    11.00000    0.04724    0.04375 =
         0.03972   -0.01397    0.00515   -0.01475
AFIX  43
H11   2    0.595349    0.857988    0.891861    11.00000   -1.20000
AFIX   0

N7    3    0.454488    0.824789    0.318489    11.00000    0.06599    0.05250 =
         0.05718   -0.00076    0.01076   -0.00017
C4    1    0.220449    0.126304    0.486572    11.00000    0.04290    0.02425 =
         0.03956    0.00173   -0.01235   -0.00384
AFIX  43
H4    2    0.227361    0.046579    0.518626    11.00000   -1.20000
AFIX   0
C7    1    0.190747    0.476498    0.318146    11.00000    0.07484    0.02906 =
         0.07337    0.00834   -0.03847   -0.01155
AFIX 137
H7A   2    0.164109    0.527685    0.389262    11.00000   -1.50000
H7B   2    0.159628    0.467755    0.228475    11.00000   -1.50000
H7C   2    0.239914    0.512380    0.292134    11.00000   -1.50000
AFIX   0

C13   1    0.399200    0.732679    0.341510    11.00000    0.08195    0.07991 =
         0.11787    0.01361    0.00299   -0.01845
AFIX 137
H13A  2    0.348228    0.762905    0.317508    11.00000   -1.50000
H13B  2    0.400495    0.707296    0.445487    11.00000   -1.50000
H13C  2    0.411084    0.664878    0.277272    11.00000   -1.50000
AFIX   0
C14   1    0.500657    0.820247    0.186906    11.00000    0.13290    0.09397 =
         0.08597   -0.01102    0.06401   -0.01391
AFIX 137
H14A  2    0.536410    0.753508    0.194019    11.00000   -1.50000
H14B  2    0.529267    0.894671    0.176955    11.00000   -1.50000
H14C  2    0.467786    0.809465    0.099984    11.00000   -1.50000
AFIX   0
O3    4    0.434101    0.908908    0.545893    11.00000    0.16709    0.11539 =
         0.10230   -0.02933    0.07623   -0.03480
C15   1    0.468065    0.901435    0.429162    11.00000    0.10754    0.06347 =
         0.12673   -0.01342    0.05801   -0.00335
AFIX  43
H15   2    0.508796    0.955908    0.414511    11.00000   -1.20000
AFIX   0
HKLF 4


REM  mo_wsm0726_a.res in Pna2(1)
REM wR2 = 0.1652, GooF = S = 1.047, Restrained GooF = 1.047 for all data
REM R1 = 0.0575 for 2961 Fo > 4sig(Fo) and 0.0714 for all 3539 data
REM 238 parameters refined using 1 restraints

END

WGHT      0.0968      0.0000

REM Highest difference peak  0.677,  deepest hole -1.022,  1-sigma level  0.105
Q1    1   0.3913  0.6223  0.7994  11.00000  0.05    0.68
;
_shelx_res_checksum                1633
_shelx_hkl_file
;
   0   0  -6 1391.42  121.35
   0   0  -5    0.25    3.92
   0   0  -4 9999.00  250.93
   0   0  -3    1.07    5.32
   0   0  -2  736.72   41.82
   0   0  -1    0.04    0.49
   0   0   1    0.05    0.56
   0   0   3    3.29    4.07
   0   0   4 9229.90  215.98
   0   0   5    0.50    2.67
   0   0   6 1340.38   66.01
   0   0   6 2010.71  132.98
   0   0   7   -2.36    0.99
   0   0   7   -0.72    1.91
   0   0   8  538.33   55.88
   0   0   8 1147.47   69.81
   0   0   9    2.53    7.29
   0   0   9   -0.05    3.87
   0   0   9   -2.09    6.34
   0   0  10 1529.43  166.76
   0   0  10 1017.26   74.61
   0   0  11   -3.39   13.51
   0   0  11    2.62    2.65
   0   0  11   -1.20    5.47
   0   0  12    0.99   16.48
   0   0  12   86.32   21.32
   0   0  13    7.94   11.07
   0   0  13   -0.60    1.86
   0   1  -8    0.17   17.49
   0   1  -7    6.39   12.29
   0   1  -6    7.96   11.64
   0   1  -5   52.03   24.26
   0   1  -4    0.74    6.99
   0   1  -3  521.50   43.59
   0   1  -2    1.02    2.38
   0   1  -1 1795.73   40.83
   0   1   0    0.54    0.72
   0   1   1 1699.95   46.48
   0  -1   1 1626.51   34.33
   0  -1   2   -0.34    1.82
   0   1   3  594.77   57.44
   0  -1   3  586.50   40.09
   0   1   4    0.31    3.66
   0  -1   4    2.04    7.50
   0   1   5  100.31   20.69
   0  -1   5  151.13   27.97
   0  -1   5  119.73   16.46
   0   1   5   92.75   30.69
   0  -1   6    1.32    2.75
   0   1   6    0.17    3.38
   0  -1   6    1.65    1.50
   0   1   6   -1.43    1.01
   0   1   6    0.20   10.22
   0  -1   7   16.56   11.65
   0   1   7    6.51    7.25
   0  -1   7   10.05    5.75
   0   1   7    8.30    6.95
   0   1   7   17.98   19.76
   0   1   8    5.46   12.04
   0  -1   8    0.10    9.77
   0  -1   8   -0.05    5.07
   0   1   8    0.13    6.13
   0  -1   8    3.76    2.27
   0   1   8    0.10    3.48
   0   1   9   87.57   41.37
   0  -1   9   83.22   29.09
   0   1   9   34.92   14.10
   0  -1   9   10.41    8.01
   0  -1   9   65.00   16.85
   0   1   9   70.66   19.79
   0  -1  10   -0.27    5.47
   0   1  10   -2.62    5.36
   0   1  10    3.90   14.73
   0  -1  10   -1.62    2.51
   0   1  10   -2.34    4.79
   0  -1  10    4.73    7.74
   0  -1  11    9.05    9.66
   0   1  11    2.49   15.35
   0  -1  11    3.44    4.49
   0   1  11   10.36    4.42
   0  -1  11   23.64   11.19
   0   1  11   11.68    4.27
   0  -1  12    2.53    7.07
   0  -1  12   -2.84    9.92
   0   1  12   -0.12    5.14
   0  -1  12   -2.42    4.03
   0   1  12   -5.17    6.95
   0   1  13    4.45    5.22
   0  -1  13    9.28    0.83
   0  -1  13    6.69    5.18
   0   1  13    9.62   14.81
   0   2  -9   -4.16    7.97
   0   2  -8 1290.74  142.95
   0   2  -7    1.23    2.39
   0   2  -6  873.51   86.54
   0   2  -5    2.56    1.29
   0   2  -4 2193.44  109.78
   0   2  -3    0.38    3.04
   0   2  -2  193.01   20.10
   0   2  -1    6.55    3.16
   0  -2  -1    1.55    2.19
   0   2   0  272.07   17.28
   0  -2   0  297.22   18.12
   0  -2   1    0.62    0.75
   0   2   1    2.71    2.43
   0   2   2  196.06   21.91
   0  -2   3   -0.41    1.84
   0   2   3    2.26    3.10
   0   2   4 1948.57   92.17
   0  -2   4 1666.58   45.25
   0   2   4 1486.75  110.04
   0  -2   4 1823.42   72.79
   0  -2   5    0.40    0.54
   0  -2   5    1.55    1.67
   0   2   5    1.29    4.62
   0   2   5    0.92    5.90
   0  -2   6  706.45   38.98
   0  -2   6  718.74   62.24
   0  -2   7    1.88    6.68
   0   2   7    0.71    2.27
   0  -2   7    4.81    4.12
   0   2   7    1.70    5.64
   0   2   8  863.64   68.28
   0   2   8 1483.31  158.48
   0  -2   8 1151.19   91.54
   0   2   8  564.76   63.37
   0  -2   8  149.97   25.45
   0   2   9   -1.49    4.89
   0   2   9   -1.57   15.19
   0  -2   9   -4.44    5.08
   0  -2   9    0.30    4.41
   0   2   9   -0.44    6.22
   0  -2  10  153.95   44.56
   0  -2  10  198.04   33.57
   0  -2  10   31.90   12.06
   0   2  10  144.63   64.52
   0   2  11    0.25   31.81
   0   2  11   -0.07    3.36
   0  -2  11   -4.17    3.71
   0   2  11   -0.21   30.33
   0  -2  11   -2.54    8.55
   0  -2  11   -1.13    1.91
   0   2  12   64.79   20.80
   0   2  12  126.52   79.03
   0  -2  12  268.53   46.49
   0  -2  12   47.99   13.53
   0   2  12  147.26   33.39
   0  -2  12  193.50   44.85
   0   2  13   -9.12    9.99
   0   2  13   -4.76    8.26
   0   3 -10   -3.19   16.12
   0   3  -9  423.92   85.54
   0   3  -8    3.03   15.75
   0   3  -7  115.44   33.89
   0   3  -6    2.82    1.69
   0   3  -5    4.24   12.06
   0   3  -3  112.96   21.00
   0   3  -2    1.79    2.11
   0  -3  -2    2.17    2.20
   0   3  -1  118.77   13.70
   0  -3  -1  132.47   17.24
   0   3  -1  123.25   11.26
   0   3   0    1.35    0.46
   0  -3   0    1.16    1.43
   0  -3   1   82.64   10.72
   0   3   1   83.54   13.13
   0  -3   2    2.39    2.50
   0   3   2    1.90    3.54
   0  -3   3  153.92   16.80
   0  -3   4    1.75    0.91
   0   3   4    2.46    5.74
   0   3   5    8.32    6.79
   0  -3   5   10.57    7.43
   0   3   5    6.12   13.12
   0  -3   5   16.35    3.26
   0   3   6    4.27    5.16
   0  -3   6    2.13    1.36
   0  -3   6    3.85    5.86
   0   3   6    4.75   13.31
   0  -3   7  111.70   16.35
   0   3   7  109.26   23.87
   0  -3   7  127.87   25.92
   0   3   7  157.62   51.09
   0   3   7   88.00   25.64
   0   3   8   -0.16    4.85
   0  -3   8    1.41    0.83
   0   3   8    3.23    5.11
   0  -3   8   -1.06    5.55
   0   3   8    3.52   13.12
   0   3   9  166.97   35.30
   0  -3   9   44.21   13.47
   0   3   9  241.19   77.00
   0   3   9  196.48   35.25
   0  -3   9  356.86   35.11
   0  -3   9  304.44   45.75
   0   3  10    2.81    3.54
   0  -3  10    0.27    6.81
   0  -3  10    0.31    2.08
   0   3  10   -0.48    5.91
   0   3  10   -4.48   34.59
   0   3  11    4.18   20.87
   0   3  11    9.74    6.28
   0  -3  11    8.29    6.69
   0  -3  11    1.08    3.32
   0   3  11    0.24    7.60
   0   3  12    7.86   11.42
   0  -3  12    0.42    2.72
   0   3  12   -3.05    5.28
   0  -3  12    1.12    4.74
   0   3  13    0.36    7.25
   0   3  13    9.32    4.34
   0   4 -11    2.76   14.00
   0   4 -10   15.25   35.96
   0   4  -9    1.96   10.64
   0   4  -8 1007.62  113.19
   0   4  -7    7.89   11.78
   0   4  -6 2379.87  148.47
   0   4  -5    2.04    6.30
   0   4  -4 6645.52  184.34
   0   4  -3    0.66    3.02
   0   4  -2 2428.94   79.52
   0  -4  -2 2340.04   89.32
   0   4  -2 2383.60   46.70
   0   4  -1    0.02    1.67
   0   4  -1    2.41    2.35
   0  -4  -1    2.77    3.98
   0   4   0 3423.72   85.97
   0  -4   0 3566.46   89.54
   0   4   1    0.86    2.01
   0  -4   1    2.05    2.24
   0  -4   2 2411.40   65.74
   0  -4   3   -0.02    1.99
   0   4   3    1.68    4.07
   0   4   4 7179.81  187.35
   0  -4   4 6339.01  121.12
   0  -4   5    0.87    3.14
   0   4   5    0.31    2.16
   0   4   6 1714.94  161.78
   0   4   6 1783.39  100.83
   0  -4   6 1923.63   79.39
   0   4   6 1933.02  115.46
   0   4   7    6.46   12.01
   0   4   7   -0.77    3.65
   0  -4   7   -0.40    3.11
   0   4   7   -1.45    8.94
   0   4   8  784.46  129.65
   0   4   8  779.80   78.59
   0  -4   8  918.96   65.93
   0   4   8  750.79   70.23
   0  -4   9    1.07    3.79
   0  -4   9    0.16    3.21
   0   4   9   -0.07    1.57
   0   4   9    6.33    8.05
   0   4   9   -0.49    9.90
   0   4  10  104.38   27.62
   0   4  10  113.15   28.08
   0  -4  10  163.18   30.66
   0  -4  11   -2.51    5.31
   0   4  11   -6.81    6.59
   0  -4  11   -2.62    8.23
   0   4  11  -15.61   46.38
   0   4  11    3.87    9.13
   0   4  12   59.74   22.07
   0  -4  12   91.23   16.04
   0   4  13    4.65    7.88
   0   5 -11   -1.76   14.04
   0   5 -10   -1.49   10.25
   0   5  -9   58.58   39.25
   0   5  -8    0.94    1.83
   0   5  -7  611.54   98.19
   0   5  -6    1.55    7.71
   0   5  -5  182.75   36.91
   0   5  -4    0.72    4.40
   0   5  -3 3093.65  111.41
   0  -5  -2   -2.82    3.56
   0   5  -2    1.13    1.98
   0   5  -1 1988.01   73.13
   0   5  -1 1951.43   67.50
   0  -5  -1 2172.55   86.90
   0  -5   0    1.35    2.46
   0  -5   1 1886.72   68.89
   0   5   1 1706.08   72.44
   0  -5   2    4.72    3.96
   0   5   2    3.03    4.69
   0  -5   3 2764.97   78.81
   0   5   3 3038.28  116.09
   0  -5   4    1.62    2.45
   0   5   4    1.01    3.00
   0   5   5  182.10   34.43
   0  -5   5  155.74   20.78
   0   5   6    9.09    8.99
   0  -5   6    0.28    1.90
   0   5   6    7.12   11.38
   0   5   7 1154.51   95.87
   0  -5   7 1317.53   67.94
   0   5   7 1095.58   86.96
   0   5   7 1038.81  136.64
   0   5   8   -3.35   14.99
   0   5   8   -4.98    6.90
   0  -5   8    1.22    3.73
   0   5   9  130.16   35.72
   0   5   9   72.69   53.70
   0  -5   9  157.40   26.32
   0   5   9  143.92   32.77
   0  -5   9   14.57    7.09
   0  -5  10   -0.03    4.17
   0   5  10    0.10    7.14
   0   5  10   -2.24   29.01
   0   5  10   -2.12    6.96
   0  -5  10   -4.20    4.90
   0   5  11    6.40    7.83
   0  -5  11   18.87    8.83
   0   5  11   -9.14   11.48
   0   5  12    8.43    8.25
   0   6 -10  177.12   56.08
   0   6  -9    5.72   16.35
   0   6  -7   -3.39   15.08
   0   6  -6  142.89   44.02
   0   6  -5    3.88    4.70
   0   6  -4 1198.58   87.26
   0   6  -3    4.04    2.28
   0   6  -3    0.05    3.34
   0   6  -2 2084.83   64.44
   0  -6  -2 2408.15  106.71
   0   6  -2 2301.31   92.14
   0   6  -1    1.30    2.34
   0   6  -1   -1.34    1.43
   0  -6  -1    2.27    3.34
   0   6   0 1791.24   79.93
   0  -6   0 1759.88   79.39
   0   6   0 1765.87   75.60
   0  -6   1    1.28    2.28
   0   6   1   -1.99    2.54
   0  -6   2 2292.91   79.58
   0   6   2 2172.76   93.66
   0  -6   3    1.71    2.59
   0   6   3    0.52    2.43
   0  -6   4 1084.46   53.66
   0   6   4 1095.89   79.86
   0  -6   5   -1.26    2.54
   0   6   5   -2.54    4.97
   0   6   5    0.21    4.54
   0  -6   6  212.74   24.99
   0   6   6  245.89   45.69
   0   6   6  236.23   41.81
   0  -6   7    3.18    4.43
   0   6   8  430.83   64.86
   0  -6   8  474.14   39.55
   0   6   8  468.50   62.85
   0  -6   9   -1.63    2.86
   0   6   9    5.06   10.96
   0   6   9   -2.21    9.57
   0   6   9   11.54   28.35
   0  -6   9   -0.89    4.05
   0   6  10  151.31   38.76
   0  -6  10  153.26   18.68
   0   6  10  139.98   33.12
   0   6  11   -2.52    5.23
   0   6  11   -2.56    2.87
   0   6  12  132.70   37.78
   0   7 -11   29.88   34.13
   0   7 -10   -5.56   17.82
   0   7  -9   62.78   40.29
   0   7  -8   -4.83    8.97
   0   7  -7   52.82   26.77
   0   7  -6    6.49    9.89
   0   7  -5   50.22   27.00
   0   7  -4    2.82    7.63
   0   7  -3  389.60   28.43
   0   7  -3  407.93   48.60
   0   7  -2    3.44    3.10
   0   7  -2    4.27    4.51
   0  -7  -2    0.34    2.21
   0   7  -1 1087.48   64.57
   0   7  -1 1206.96   64.61
   0  -7  -1 1256.49   77.33
   0   7   0    3.04    3.14
   0   7   0    6.39    5.89
   0  -7   0    3.65    3.02
   0   7   1 1096.57   67.12
   0  -7   1 1177.08   66.33
   0   7   1 1177.43   78.19
   0   7   2    0.05    3.35
   0  -7   2    3.62    2.19
   0   7   2    3.96    3.92
   0   7   3  302.88   40.91
   0  -7   3  328.49   31.87
   0   7   3  298.15   45.36
   0   7   4   -0.24    3.56
   0   7   4    1.18    4.23
   0  -7   4   -0.36    2.45
   0   7   5   54.37   21.09
   0  -7   5   58.80   13.55
   0   7   5   51.24   18.75
   0  -7   6    0.79    2.00
   0   7   6    4.34    5.77
   0   7   7   68.97   23.26
   0  -7   7  104.66   17.51
   0   7   7   78.23   25.72
   0   7   8    7.57   12.25
   0  -7   8    0.42    2.40
   0   7   8    5.67   10.19
   0   7   8    2.91    8.03
   0   7   9  172.26   43.29
   0  -7   9  104.15   15.45
   0   7   9  110.96   32.37
   0   7  10   -6.02   13.61
   0   7  11   47.63   20.76
   0   7  11   56.14   23.57
   0   8 -11   17.94   31.29
   0   8 -10   48.79   22.94
   0   8  -9   -5.14   15.35
   0   8  -8  135.95   46.70
   0   8  -6  231.16   53.82
   0   8  -5    3.87    3.95
   0   8  -4  756.82   75.13
   0   8  -3    3.07    2.67
   0   8  -3   -0.38    3.92
   0   8  -2  783.18   49.17
   0   8  -2  821.96   64.83
   0   8  -1    5.14    4.43
   0   8  -1    3.01    4.89
   0  -8  -1    1.48    3.51
   0   8   0 1006.05   68.09
   0   8   0 1222.88   77.85
   0  -8   0 1183.91   76.66
   0   8   1   -0.59    2.35
   0  -8   1    6.52    5.64
   0   8   1    1.63    4.07
   0  -8   2  939.57   61.21
   0   8   2  933.80   79.61
   0   8   2  876.03   68.07
   0   8   3   -2.53    2.35
   0   8   3    1.65    2.80
   0  -8   3    0.83    1.36
   0   8   4  899.54   86.96
   0  -8   4  823.32   53.86
   0   8   4  858.03   76.53
   0   8   5    1.26    4.57
   0  -8   5   -0.10    3.25
   0   8   5   -4.20    8.66
   0   8   6  238.75   47.63
   0  -8   6  211.44   25.91
   0   8   6  230.52   44.52
   0   8   7   11.96   12.63
   0  -8   7    0.86    3.17
   0   8   7    7.14    3.90
   0   8   8  129.52   36.95
   0   8   8  156.57   39.65
   0  -8   8   85.23   14.36
   0  -8   9   -0.11    0.65
   0   8   9   -0.37    1.18
   0   8  10   61.08   23.77
   0   9 -10    3.04   16.85
   0   9  -9   64.64   50.58
   0   9  -8   -4.57   12.12
   0   9  -7   79.63   36.83
   0   9  -5  417.04   65.13
   0   9  -4    1.54    3.86
   0   9  -4   -1.17    0.64
   0   9  -3  600.23   43.06
   0   9  -3  639.81   66.60
   0   9  -2    2.43    3.40
   0   9  -2    0.61    1.77
   0   9  -1 1300.42   83.52
   0   9  -1 1328.91   76.21
   0  -9  -1 1523.18   97.62
   0   9   0   -0.16    2.13
   0   9   0    3.56    4.61
   0  -9   0    3.10    4.01
   0   9   1 1258.29   82.11
   0   9   1 1410.36   99.24
   0  -9   1 1425.14   86.54
   0   9   2    1.15    2.62
   0   9   2    5.41    8.46
   0  -9   2    2.27    2.07
   0   9   3  759.93   72.08
   0  -9   3  812.30   58.47
   0   9   3  888.77   87.57
   0  -9   4   -0.37    1.03
   0   9   4   -1.45    8.30
   0   9   5  396.01   58.58
   0   9   5  438.95   69.05
   0  -9   5  326.01   34.39
   0   9   6    5.14   10.45
   0   9   6   -3.00    7.30
   0  -9   6    1.02    1.99
   0   9   7   88.45   32.25
   0   9   7  100.24   33.20
   0  -9   7   57.51   12.01
   0   9   8    3.04    2.11
   0  -9   8   -1.48    0.32
   0   9   9  134.11   37.72
   0   9  10   12.51   15.49
   0  10 -10    8.50    9.58
   0  10  -9   -4.20    4.51
   0  10  -8   83.41   50.51
   0  10  -7    9.13    4.29
   0  10  -6  113.70   46.19
   0  10  -4  229.75   25.67
   0  10  -4  335.10   58.26
   0  10  -3   -1.14    7.63
   0  10  -3    0.45    3.82
   0  10  -2  458.16   55.22
   0  10  -2  406.91   42.27
   0  10  -1    1.32    0.51
   0  10  -1    3.69    7.38
   0 -10  -1    0.78    5.00
   0  10   0   40.15   15.19
   0 -10   0   39.08   14.95
   0  10   0   30.67   13.99
   0  10   1    4.63    3.65
   0  10   1    3.04    5.78
   0 -10   2  408.33   46.58
   0  10   2  495.18   66.25
   0  10   3   12.22   13.67
   0  10   3   -4.26    5.74
   0 -10   3    1.96    1.74
   0  10   4  318.00   52.83
   0 -10   4  350.18   38.54
   0  10   4  331.30   62.14
   0 -10   5    1.49    2.51
   0  10   5   -5.00    9.36
   0  10   5   -7.94    9.77
   0 -10   6   86.49   16.40
   0  10   6  148.96   44.02
   0  10   6  164.78   41.32
   0 -10   7   -1.20    1.24
   0  10   7    4.57   12.22
   0  10   7    7.12   15.15
   0  10   8  289.79   61.99
   0  10   9    9.39   17.29
   0  11  -9   32.54   32.27
   0  11  -8   11.41   30.07
   0  11  -7   93.44   68.10
   0  11  -6   -2.84   10.43
   0  11  -5  560.17   89.93
   0  11  -4    3.57    8.93
   0  11  -4   -0.28    2.10
   0  11  -3  416.02   44.34
   0  11  -3  411.36   62.69
   0  11  -2    2.47    5.41
   0  11  -2   -4.13    6.54
   0  11  -1  174.51   31.08
   0  11   0    1.31    5.46
   0  11   0    7.40    8.47
   0 -11   0    1.95    4.48
   0  11   1  233.88   39.79
   0 -11   1  233.51   38.80
   0  11   1  226.25   42.58
   0  11   2    0.07    1.76
   0 -11   2    2.78    0.84
   0  11   3  499.47   61.85
   0  11   3  547.56   75.09
   0 -11   3  476.31   49.47
   0  11   4   -4.19    8.95
   0 -11   4    0.05    3.97
   0  11   4    0.75   11.13
   0 -11   5  400.47   40.40
   0  11   5  688.56   82.87
   0  11   5  624.22   88.99
   0  11   6    6.84   11.09
   0 -11   6   -0.66    3.25
   0  11   6    7.07   13.42
   0  11   8    7.44   13.81
   0  11   8   12.06   14.74
   0  12  -8   10.35   12.15
   0  12  -7    4.37   14.65
   0  12  -6   33.96   12.16
   0  12  -5    0.45   11.07
   0  12  -4  141.58   39.59
   0  12  -4   76.40   18.23
   0  12  -3    7.96    7.15
   0  12  -3   -5.41    9.70
   0  12  -2   52.63   22.04
   0  12  -2   59.33   18.94
   0  12  -1   -3.31    5.50
   0  12  -1    0.17    4.82
   0  12   0  168.54   35.74
   0  12   0  184.88   38.42
   0 -12   1    1.91    4.98
   0  12   1    6.74    8.94
   0 -12   2   56.40   17.84
   0  12   2   51.87   20.50
   0  12   2   63.45   21.58
   0  12   3    2.88    1.73
   0  12   3    6.60   15.25
   0 -12   3   -1.66    1.32
   0  12   4   90.93   37.22
   0  12   4   99.03   32.00
   0 -12   4   88.75   20.74
   0  12   5   -1.17   10.89
   0 -12   5    2.09    5.75
   0  12   5    2.45    7.69
   0  12   6   75.17   28.87
   0  12   7   12.54   15.35
   0  12   7    3.62    5.82
   0  13  -7   54.40   30.64
   0  13  -5  393.77   79.66
   0  13  -4    3.07    1.89
   0  13  -4   12.75   10.29
   0  13  -3  195.38   39.48
   0  13  -3  198.28   51.65
   0  13  -2   -6.12    6.18
   0  13  -2    5.84   11.45
   0  13  -1  137.97   35.16
   0  13  -1  168.50   38.27
   0  13   0   16.03   14.87
   0  13   1  106.90   32.05
   0  13   1  150.55   34.89
   0  13   2   -1.01    6.17
   0  13   2    0.84    4.47
   0  13   3  291.11   60.62
   0  13   3  280.34   52.58
   0  13   4  -16.09   13.36
   0  13   5  326.32   61.33
   0  13   5  284.28   67.94
   0  13   6  -17.45   21.96
   0  14  -5   -7.70    8.82
   0  14  -4   21.43   12.39
   0  14  -3    4.20    7.62
   0  14  -3   12.63   11.29
   0  14  -2    6.48    3.52
   0  14  -2   -2.04    3.26
   0  14  -1    6.83    5.70
   0  14   0   28.10   16.08
   0  14   0   46.86   21.81
   0  14   1   -5.86   10.11
   0  14   2   14.32   16.41
   0  14   2    9.42   10.27
   0  14   3  -10.80   13.74
   0  14   3    6.15   13.44
   0  14   4   64.36   30.60
   0  14   4   62.26   26.90
   0  14   5   -9.91   20.59
   0  15  -3   59.80   32.52
   0  15  -3  149.36   49.81
   0  15  -2   -1.00    6.14
   0  15  -2    2.48    4.18
   0  15  -1  145.84   41.73
   0  15  -1  239.79   54.89
   0  15   0    8.88   11.69
   0  15   0   -5.10    7.53
   0  15   1  171.55   46.80
   0  15   1  133.10   44.42
   0  15   2   14.41   13.70
   0  15   3  103.85   42.85
   0  16  -2    5.26   10.49
   0  16  -1   10.14   14.19
   0  16   0  -10.83   14.42
   0  16   2  -32.66   26.00
   1   0  -6   -1.66    7.28
  -1   0  -5    2.47    4.95
   1   0  -5    3.94    8.46
  -1   0  -4    3.14    5.94
  -1   0  -3   -0.04    0.96
   1   0  -3   -0.09    1.16
  -1   0  -2    0.70    2.91
   1   0  -2    0.57    2.50
  -1   0  -1    0.02    1.11
   1   0  -1   -0.43    0.93
   1   0   1    0.77    0.59
  -1   0   1    0.42    0.96
   1   0   2    3.07    2.23
  -1   0   2    0.24    3.27
   1   0   2   -0.76    1.43
   1   0   2   -0.07    0.30
   1   0   3    0.23    0.57
   1   0   3   -0.16    2.66
  -1   0   3    1.17    4.21
   1   0   3   -0.55    1.01
   1   0   4    2.67    4.41
   1   0   4    3.37    3.61
  -1   0   4   -0.45    0.76
   1   0   4    2.45    4.79
   1   0   5    0.19    1.29
  -1   0   5    0.23    6.63
   1   0   5    0.72    6.19
   1   0   5   -0.24    1.96
   1   0   6    4.15    4.94
  -1   0   6    0.09    8.57
   1   0   6    3.36    4.60
   1   0   6    0.37    6.16
   1   0   7    1.15    3.44
   1   0   7    0.47    8.69
  -1   0   7   -1.53   12.31
   1   0   7    0.05    1.82
  -1   0   8   10.00    8.05
   1   0   8   -0.79   14.45
   1   0   8   -1.38    2.69
  -1   0   8   -0.80    4.53
   1   0   8   -1.60    3.18
  -1   0   8    3.59    6.36
  -1   0   9   -0.78   17.62
  -1   0   9    0.07    2.75
   1   0   9   -1.13    3.81
  -1   0   9    2.14    4.29
   1   0   9    0.42    1.23
   1   0   9   -1.10    9.33
   1   0  10    2.75    5.00
  -1   0  10    8.22   27.07
   1   0  10   -0.48    3.77
  -1   0  10    1.42    0.92
  -1   0  10    1.87    5.03
   1   0  10    1.23    5.58
  -1   0  11   -3.05    6.84
   1   0  11   -5.73   24.20
   1   0  11   -0.41    3.47
  -1   0  11   -3.86    3.27
   1   0  11   -6.15    8.32
  -1   0  11    4.37    4.75
  -1   0  12   -0.45    7.64
   1   0  12   -5.89    9.03
   1   0  12    0.09    4.83
   1   0  12    3.21    9.76
  -1   0  12   -8.74    6.87
  -1   0  13    5.05    7.65
   1   0  13    0.98    5.57
  -1   0  13   12.18   17.54
   1   0  13   12.00   16.88
  -1   1  -8  499.87   86.47
   1   1  -8  573.85   91.33
   1   1  -7  360.54   74.80
  -1   1  -7  518.26   79.47
  -1   1  -6  154.64   47.78
   1   1  -6  765.34   85.82
  -1   1  -5  293.29   48.41
   1   1  -5  513.69   61.79
  -1   1  -4  805.78   64.91
   1   1  -3  463.36   42.90
  -1   1  -3  397.83   35.46
  -1   1  -2  649.66   22.13
  -1   1  -2  667.19   32.77
  -1  -1  -2  727.81   35.23
  -1  -1  -1 2707.06   59.07
  -1  -1  -1 2573.25   51.85
   1   1  -1 2609.16   60.94
   1   1   1 2675.11   56.88
  -1  -1   1 2586.08   56.26
   1   1   1 2590.81   49.22
   1   1   2  458.07   27.93
   1   1   2  535.74   32.12
   1  -1   2  517.26   19.43
  -1  -1   2  580.67   37.05
   1  -1   2  450.72   21.22
   1   1   3  346.34   30.11
   1  -1   3  382.53   21.79
   1   1   3  397.18   30.50
   1   1   3  532.20   51.83
  -1   1   3  547.05   51.57
  -1  -1   3  363.12   35.20
   1  -1   3  306.83   24.60
   1   1   4 1205.05   63.84
  -1  -1   4 1266.22   76.33
   1  -1   4 1186.07   63.92
   1  -1   4 1294.70   47.59
   1   1   4 1285.90   62.63
  -1   1   4 1824.20  103.64
   1   1   4 1788.12  102.95
  -1  -1   5  387.63   50.19
   1  -1   5  373.30   44.41
   1   1   5  390.70   39.15
   1   1   5  451.81   40.01
   1  -1   5  446.49   31.45
   1   1   5  318.44   54.26
  -1   1   5  445.32   62.59
   1  -1   6  499.79   57.19
  -1  -1   6  519.45   65.86
   1   1   6  434.38   45.94
   1  -1   6  355.48   35.98
   1  -1   6  594.94   41.03
   1   1   6  534.62   47.73
   1   1   6  477.36   73.69
  -1  -1   7  348.51   59.07
   1  -1   7  343.05   50.63
  -1   1   7  172.81   33.52
   1   1   7  206.39   32.53
   1  -1   7  128.75   23.68
  -1  -1   7  302.20   31.48
   1  -1   7  365.76   35.55
   1   1   7  328.28   37.80
   1   1   7  452.76   75.43
   1  -1   8  394.08   57.45
  -1   1   8  465.43   92.20
   1  -1   8  392.51   39.88
  -1  -1   8  355.64   37.38
  -1   1   8  274.01   36.01
   1   1   8  365.34   42.18
   1  -1   8  146.64   24.60
   1   1   8  207.15   34.74
  -1   1   8  185.03   33.96
  -1   1   9  197.32   56.00
   1   1   9  186.54   57.20
   1   1   9   72.93   20.36
   1  -1   9   41.53   13.98
  -1   1   9   62.20   19.88
  -1  -1   9   34.82   13.46
   1  -1   9  172.92   39.26
  -1  -1   9  124.34   39.03
   1   1   9  127.88   26.00
  -1  -1   9  137.82   23.78
   1  -1   9  146.36   27.32
  -1   1   9  127.08   25.93
  -1  -1  10   61.49   17.77
   1  -1  10   89.76   19.61
   1   1  10  139.54   27.16
   1  -1  10  239.19   52.68
  -1  -1  10  338.67   73.69
   1   1  10  330.08   81.84
  -1   1  10  361.22   90.35
  -1   1  10  240.61   36.34
   1  -1  10  324.78   44.06
   1   1  10  267.21   39.76
  -1  -1  10  314.57   40.02
   1  -1  11   44.27   14.39
  -1   1  11   77.65   21.22
   1   1  11   69.60   19.38
  -1   1  11  150.41   68.52
   1   1  11  199.95   78.47
  -1  -1  11  173.56   57.39
   1  -1  11  206.37   49.64
  -1  -1  11  177.12   32.22
  -1   1  11  143.73   29.55
   1   1  11  181.01   35.88
   1  -1  11  211.08   37.99
   1  -1  12  138.27   34.83
  -1  -1  12   19.40   10.27
  -1   1  12   27.76   14.76
   1  -1  12   30.99   10.12
   1   1  12   35.85   14.43
  -1  -1  12   46.76   45.95
   1   1  12   -4.68   23.97
  -1   1  12  103.55   59.30
   1  -1  12   53.46   27.95
   1   1  12  100.80   28.48
  -1   1  12   81.02   22.91
  -1  -1  12  109.89   28.70
   1   1  13   21.11   13.29
  -1   1  13   18.32   13.99
  -1   1  13   18.56   14.79
  -1  -1  13   11.03    1.86
   1   1  13   27.05   18.29
   1  -1  13   26.41   18.33
   1   2 -10    8.55   20.76
   1   2  -9   53.42   35.80
   1   2  -8   21.81   28.57
  -1   2  -8    7.88   14.61
   1   2  -7   35.61   24.51
  -1   2  -7   11.29   14.57
  -1   2  -6   52.85   24.69
   1   2  -6   66.49   25.89
  -1   2  -5   47.47   19.31
   1   2  -5   62.06   23.15
  -1   2  -4    4.90    6.81
   1   2  -3    2.55    4.78
  -1   2  -3    0.40    2.14
  -1  -2  -2  262.75   24.57
  -1   2  -2  225.37   19.57
   1   2  -2  277.42   26.92
  -1   2  -1 1282.49   31.70
  -1  -2  -1 1336.03   45.19
   1   2  -1 1296.88   46.04
   1   2  -1 1354.46   34.94
   1   2   0  401.18   21.88
   1  -2   0  450.22   21.42
  -1   2   0  421.83   20.99
  -1  -2   0  403.16   22.56
   1   2   0  381.98   21.29
   1   2   1 1215.82   43.13
  -1  -2   1 1239.80   29.36
   1   2   1 1327.00   49.57
   1  -2   1 1335.32   29.19
  -1   2   1 1419.08   49.88
   1   2   2  263.59   23.24
   1  -2   2  258.03   14.03
  -1  -2   2  244.35   21.25
   1   2   2  270.00   25.45
   1   2   3    4.21    5.67
  -1  -2   3    5.56    4.55
   1  -2   3    6.46    2.28
   1   2   3    8.54    5.56
   1  -2   4    7.95    3.57
  -1  -2   4   10.12    7.34
   1   2   4    3.10    8.63
  -1   2   4   17.30   10.97
   1   2   4   12.63    6.92
   1  -2   4    5.07    3.95
   1  -2   5   84.12   17.36
  -1  -2   5   83.44   21.20
   1   2   5   96.10   21.33
  -1   2   5   74.79   20.68
   1  -2   5   94.43   13.11
   1   2   5  104.55   20.85
   1   2   5   30.81   25.77
   1   2   6   47.47   16.21
   1   2   6   70.59   18.34
  -1  -2   6   54.74   10.88
   1  -2   6   61.52   12.67
   1  -2   6   63.68   17.13
  -1  -2   6   77.81   21.38
  -1   2   6   37.85   15.03
   1   2   6   81.02   32.17
  -1   2   6  120.17   36.24
   1  -2   7   20.81    8.46
  -1   2   7   43.30   17.62
   1   2   7   29.25   13.60
   1  -2   7   53.59   13.22
   1  -2   7   45.03   16.87
  -1  -2   7   65.04   23.42
   1   2   7   51.24   26.84
  -1   2   7   40.69   29.58
  -1  -2   7   51.37   11.63
   1   2   7   42.64   14.43
  -1  -2   8   33.23   15.41
   1  -2   8   26.60   14.20
   1   2   8   26.39   12.54
  -1   2   8   29.50   11.67
  -1  -2   8   27.30    9.42
  -1   2   8   13.57    9.37
   1  -2   8   10.30    6.48
   1   2   8   14.72    9.83
  -1   2   8   19.87   25.66
   1   2   8   35.05   19.88
   1  -2   9   37.78   18.08
  -1  -2   9    6.47    6.08
   1   2   9   21.56   11.32
   1  -2   9   17.02    7.22
  -1   2   9   19.18   12.57
  -1   2   9   34.93   14.45
  -1  -2   9   70.10   26.52
  -1   2   9   48.41   33.31
   1   2   9   32.15   18.30
   1  -2   9   51.95   15.16
  -1  -2   9   49.07   13.62
   1   2   9   44.90   18.11
   1  -2  10    7.12   10.21
   1   2  10    9.13   19.82
  -1   2  10   -3.91    7.42
   1   2  10    4.13    2.95
  -1   2  10    4.05    3.11
  -1  -2  10    0.68    4.73
   1  -2  10    5.94    4.46
  -1  -2  10   16.35   14.62
   1  -2  10   25.87   11.04
  -1  -2  10   12.75    8.26
  -1   2  11    0.25   32.62
   1   2  11  -14.33   39.23
   1  -2  11    5.56    3.92
  -1  -2  11    1.01    7.03
  -1   2  11   13.02   11.51
  -1  -2  11    2.95   19.42
   1  -2  11   22.66   13.58
   1   2  11   13.38   10.47
  -1  -2  11   23.49   10.64
  -1   2  11   16.41   13.34
   1   2  11    4.78    1.73
   1  -2  11   18.84   11.16
  -1   2  12   10.76   11.21
  -1   2  12   12.46   12.47
   1   2  12    8.44    7.42
   1  -2  12   37.39   17.02
  -1  -2  12   20.79    6.81
   1  -2  12    2.09    3.51
   1   2  12   11.26   10.52
  -1  -2  12   11.13   23.75
   1  -2  12   15.76    5.58
   1   2  13    1.21    5.67
  -1   2  13    6.22    8.06
   1   2  13   -9.77    9.41
  -1   2  13    6.04    8.92
   1   3 -11   31.42   32.71
  -1   3 -10  168.09   58.15
   1   3 -10   94.54   41.71
   1   3  -9   98.89   60.81
  -1   3  -8  240.08   68.85
   1   3  -8  597.32   99.96
  -1   3  -7  123.58   44.03
   1   3  -7  319.50   59.02
   1   3  -6  454.84   71.29
  -1   3  -6  681.04   76.62
   1   3  -5  795.26   86.98
  -1   3  -5 1418.10   95.84
  -1   3  -4 1391.27   80.31
   1   3  -4 1100.94   79.07
  -1   3  -3  679.79   44.19
   1   3  -3  666.95   52.06
  -1  -3  -3  646.39   47.14
  -1  -3  -2 1358.74   61.99
   1   3  -2 1385.46   61.77
  -1   3  -2 1364.63   49.05
  -1   3  -1  534.75   26.46
   1   3  -1  527.75   25.44
  -1  -3  -1  523.69   34.03
   1   3  -1  541.21   32.40
   1   3   0 5177.45   94.97
   1   3   0 5129.94   95.67
  -1   3   0 5013.36   87.00
  -1  -3   0 5229.87   97.15
  -1  -3   1  401.87   25.34
  -1   3   1  446.01   31.64
   1  -3   1  415.32   21.82
   1   3   1  402.51   28.62
  -1  -3   1  381.35   21.47
   1   3   1  430.23   31.92
   1   3   2 1294.82   57.69
   1  -3   2 1344.59   38.09
  -1  -3   2 1298.02   48.89
   1   3   2 1402.12   65.28
   1  -3   3  771.47   31.26
  -1  -3   3  790.61   43.22
  -1  -3   4 1692.42   73.54
   1  -3   4 1674.03   53.36
   1   3   4 1700.84   83.98
   1   3   4 1781.09   85.40
   1  -3   5  911.79   30.83
  -1  -3   5 1000.46   62.61
   1  -3   5  958.35   47.40
  -1  -3   5  859.80   30.54
   1   3   5  970.69   67.16
  -1   3   5 1012.39  106.96
   1   3   5 1038.35  116.22
   1   3   5 1145.86   75.93
  -1   3   5  852.59   73.12
  -1   3   6  746.11   72.38
   1   3   6  837.41   69.47
   1  -3   6  925.30   39.22
  -1  -3   6  929.39   68.54
   1  -3   6  786.88   50.72
   1   3   6  833.71   65.84
  -1  -3   6  793.88   35.31
   1   3   6 1046.17  126.24
  -1  -3   7  276.57   23.94
   1   3   7  237.66   37.00
  -1  -3   7  246.37   40.20
   1   3   7  216.96   36.45
  -1   3   7  165.37   35.21
   1  -3   7  211.83   30.04
  -1   3   7  360.95   69.09
   1  -3   7  294.88   25.95
   1   3   7  273.82   66.72
   1   3   8  514.78   59.40
  -1   3   8  440.19   60.41
   1  -3   8  169.86   24.56
  -1   3   8  598.56   57.74
   1   3   8  717.05   64.71
  -1  -3   8  793.71   47.05
   1   3   8 1028.42  138.91
  -1   3   8 1090.64  135.82
  -1  -3   8  828.14   78.07
   1  -3   8  704.77   56.54
   1  -3   8  926.70   53.84
   1  -3   9  258.59   31.24
   1   3   9  156.65   31.66
   1  -3   9   41.13   11.43
  -1   3   9  170.69   32.97
   1   3   9  175.03   32.62
  -1  -3   9  282.59   31.14
   1  -3   9  247.05   35.37
  -1  -3   9  243.14   46.85
   1   3   9  176.07   67.78
  -1   3   9  145.32   68.49
   1   3  10   13.42   31.34
   1  -3  10  126.54   26.35
  -1  -3  10  139.19   40.80
  -1   3  10   56.29   23.34
  -1  -3  10   17.30    9.23
   1  -3  10   27.03    9.31
  -1   3  10  104.72   25.97
   1   3  10   82.36   22.64
   1   3  10   66.39   23.68
   1  -3  10  150.50   24.97
  -1  -3  11   43.12   21.19
   1  -3  11   38.64   12.56
  -1   3  11   25.01   37.45
  -1   3  11   17.24   13.32
  -1  -3  11    4.16    5.48
   1   3  11   40.95   15.31
  -1   3  11   36.21   15.36
   1  -3  11    8.59    7.25
   1   3  11   37.81   15.66
   1  -3  11   65.46   18.34
   1   3  12   54.15   18.71
   1  -3  12   -0.52    7.18
  -1  -3  12  137.30   36.50
   1   3  12  104.09   47.79
  -1   3  12   31.13   16.13
  -1  -3  12   13.96    6.01
   1   3  12  124.30   31.99
  -1   3  12   91.93   26.20
   1  -3  12   99.13   15.20
  -1  -3  12  -11.25   10.44
   1   3  13   17.93   13.10
  -1   3  13    5.04    7.26
   1   3  13   10.68   10.03
   1   4 -11   -2.55   19.63
  -1   4 -11    2.66   19.75
  -1   4 -10    5.39   20.46
   1   4 -10   14.43   20.21
  -1   4  -9    7.20   18.55
   1   4  -9    6.96   17.00
  -1   4  -8   25.29   26.98
   1   4  -8   93.87   38.55
   1   4  -7  194.19   50.64
  -1   4  -7  187.29   46.84
   1   4  -6   49.25   30.18
  -1   4  -6  109.72   34.87
   1   4  -5    3.81    6.92
  -1   4  -5    3.00    7.26
   1   4  -4  136.23   30.33
  -1  -4  -3  293.55   34.54
  -1   4  -3  294.96   31.99
   1   4  -2  140.48   13.97
   1   4  -2  122.16   20.20
  -1   4  -2  128.54   17.66
  -1  -4  -2  152.12   22.61
  -1   4  -1  110.16   14.20
   1   4  -1  105.24   16.35
   1  -4  -1  104.20   16.55
  -1  -4  -1  116.57   18.14
   1   4  -1  104.06   12.86
   1  -4   0   31.00    8.58
  -1   4   0   37.81    8.81
   1   4   0   42.23   10.28
  -1  -4   0   35.87    9.44
   1   4   0   32.48    9.52
  -1   4   1  130.16   18.42
   1  -4   1  132.42   15.06
   1   4   1  111.81   17.88
  -1  -4   1  104.52   14.73
   1   4   1  128.69   19.66
   1  -4   2  159.12   15.58
  -1  -4   2  153.89   17.82
  -1  -4   3  277.94   26.04
   1   4   3  270.88   32.79
  -1   4   3  335.66   40.05
   1   4   3  265.88   33.74
   1  -4   3  277.33   20.48
  -1   4   4  132.24   29.21
   1   4   4  129.10   24.57
   1  -4   4  123.04   14.30
  -1  -4   4  116.35   18.71
   1   4   4  141.54   26.00
   1   4   5   12.69    8.90
  -1   4   5    7.40    8.57
   1   4   5    9.24    6.51
   1  -4   5    9.48    4.79
  -1  -4   5    7.34    6.13
  -1   4   6  116.69   31.00
   1   4   6  128.91   28.43
   1  -4   6  117.97   17.68
  -1  -4   6  131.09   23.51
   1   4   6  116.40   27.12
  -1   4   6  148.03   46.59
   1   4   7  204.20   35.88
  -1   4   7  160.22   37.78
  -1   4   7  279.36   67.07
   1   4   7  131.74   57.12
  -1  -4   7  245.75   35.43
   1  -4   7  228.00   25.72
   1   4   7  204.30   36.12
  -1   4   8   46.51   16.76
   1   4   8   52.67   18.73
  -1   4   8  106.29   45.21
   1   4   8   83.21   42.63
   1   4   8   47.12   19.29
   1  -4   8    5.72    4.34
  -1   4   8   47.59   20.39
  -1  -4   8   73.30   20.63
   1  -4   8   67.73   14.29
  -1   4   9   15.90   12.48
   1  -4   9    2.55   14.68
  -1   4   9    2.50   16.91
   1   4   9   29.93    7.82
   1   4   9   27.43   13.32
  -1   4   9   16.56   10.91
   1  -4   9   31.46   10.96
   1  -4  10   18.30    8.21
  -1  -4  10   20.15   14.80
  -1  -4  10    4.08    3.96
  -1   4  10    3.63    8.83
   1  -4  10    2.20    1.22
  -1   4  10    9.60    9.23
   1   4  10    9.06    7.49
  -1   4  10   17.85   43.03
   1   4  10    9.52   33.44
   1   4  10    8.99    3.41
  -1  -4  11   -3.48    2.81
   1   4  11   -6.01  183.41
  -1  -4  11    0.94    5.35
  -1   4  11   -0.47    2.39
   1   4  11    1.13    5.46
   1   4  11   11.68    6.94
   1  -4  11   -2.76    3.99
   1  -4  11    1.38    1.63
  -1   4  11    6.49    9.98
  -1  -4  12    5.06    2.42
   1   4  12   -9.04   10.89
  -1   4  12    1.01    7.91
  -1  -4  12  -11.08    8.56
   1   4  13    6.09    4.56
  -1   4  13   10.27   10.61
  -1   5 -12   43.88   41.60
  -1   5 -11    7.41   25.08
   1   5 -10    9.70   20.65
  -1   5 -10    2.35    3.87
  -1   5  -9   32.65   21.60
   1   5  -9   37.75   36.43
  -1   5  -8  140.26   52.69
   1   5  -8  354.16   70.88
   1   5  -7  401.37   75.58
  -1   5  -7  407.34   75.54
  -1   5  -6  177.77   44.80
   1   5  -6  286.57   56.91
  -1   5  -5   61.85   29.87
   1   5  -5   78.49   29.66
   1   5  -4 1869.37  106.23
  -1   5  -4 1780.30   93.99
  -1  -5  -3 1206.80   76.87
   1   5  -3 1328.29   78.52
  -1  -5  -2  380.36   39.75
  -1   5  -2  386.87   33.30
   1   5  -2  391.93   38.69
  -1   5  -2  355.61   22.90
   1   5  -2  395.95   26.33
   1   5  -1  191.60   20.83
  -1   5  -1  202.29   21.85
   1  -5  -1  216.42   26.44
  -1  -5  -1  200.28   26.80
  -1  -5   0 1070.36   56.37
  -1   5   0  994.37   51.66
   1  -5   0  988.23   52.87
   1   5   0 1010.22   54.71
   1   5   1  169.07   22.61
  -1  -5   1  177.76   22.09
  -1   5   1  166.40   22.77
   1  -5   1  190.61   21.26
   1   5   2  562.82   44.84
   1   5   2  578.22   50.09
  -1  -5   2  559.20   37.39
  -1   5   2  584.08   48.23
   1  -5   2  553.45   33.42
   1  -5   3 1248.63   48.96
   1   5   3 1245.88   72.48
   1   5   3 1350.10   82.64
  -1  -5   3 1116.11   53.72
  -1   5   3 1403.26   83.22
   1   5   4 1700.27   92.57
   1  -5   4 1672.72   56.07
   1   5   4 1749.09   98.39
  -1  -5   4 1644.42   68.05
  -1   5   4 1737.82  100.60
  -1   5   5   92.36   26.28
   1  -5   5  108.87   15.01
  -1  -5   5  118.21   20.45
   1   5   5  109.04   26.09
   1   5   5  125.48   27.70
   1  -5   6  340.96   27.23
  -1  -5   6  378.25   37.98
   1   5   6  335.73   47.90
  -1   5   6  316.27   50.82
   1   5   6  330.60   46.79
   1   5   7  559.73   65.02
  -1   5   7  503.45   67.01
  -1  -5   7  563.06   49.52
   1  -5   7  556.58   36.11
   1   5   7  518.41   61.26
   1   5   7  508.62   99.72
  -1   5   7  500.80   94.11
  -1   5   8  237.44   48.62
  -1  -5   8  361.67   43.00
   1  -5   8  337.51   29.14
  -1   5   8  181.88   65.72
   1   5   8  325.97   80.48
   1   5   8  345.08   49.70
  -1   5   8  260.49   42.95
   1  -5   9   11.76    4.91
  -1   5   9   49.15   23.07
  -1  -5   9   75.60   22.05
   1  -5   9   75.71   12.63
   1   5   9   79.43   26.25
  -1   5   9   60.41   19.13
   1   5   9   66.06   22.50
   1   5   9   34.18   36.92
  -1  -5  10    1.54    3.58
   1  -5  10   11.23    3.45
  -1   5  10   23.62   15.10
   1   5  10   44.83   19.61
   1  -5  10   27.16    6.17
   1   5  10   41.96   19.18
  -1   5  10   30.43   14.73
   1   5  10   21.77   34.32
  -1   5  10   44.97   43.16
   1   5  11   56.48   20.13
  -1   5  11   77.31   27.16
   1   5  11   60.81   23.66
  -1   5  11   66.75   22.03
  -1  -5  11   14.10    9.13
  -1   5  12   28.22   15.53
   1   5  12   61.06   25.39
  -1  -5  12   -5.55    5.77
   1   5  12   39.89   19.73
  -1   5  12   49.82   22.49
   1   5  13   25.94   17.03
   1   6 -11   15.98   11.66
  -1   6 -11   23.51   15.86
   1   6 -10    3.93   22.78
  -1   6 -10    0.91   12.28
  -1   6  -9   78.99   34.20
   1   6  -9   69.39   33.25
  -1   6  -8  202.09   51.99
   1   6  -8   88.79   46.32
  -1   6  -7   66.34   40.73
   1   6  -7  112.84   48.93
   1   6  -6   35.17   18.50
  -1   6  -6   34.65   17.72
  -1   6  -5   47.63   18.81
   1   6  -5   63.53   24.02
  -1   6  -4  127.10   28.48
   1   6  -4  159.25   32.31
  -1  -6  -3  349.84   43.54
  -1   6  -3  379.61   40.70
   1   6  -3  370.96   44.96
   1   6  -3  302.36   24.55
  -1   6  -3  353.28   20.10
   1   6  -2  315.05   38.62
  -1   6  -2  346.49   26.72
   1   6  -2  347.70   28.70
  -1   6  -2  367.05   35.74
  -1  -6  -2  379.87   43.18
   1   6  -1  412.72   34.02
   1  -6  -1  527.65   45.24
  -1  -6  -1  490.81   45.06
   1   6  -1  460.03   41.56
  -1   6  -1  488.14   38.06
  -1   6   0  549.99   41.76
   1   6   0  578.09   44.29
   1  -6   0  650.31   47.94
  -1  -6   0  596.77   46.35
  -1  -6   1  387.67   35.14
  -1   6   1  396.74   37.45
   1   6   1  380.08   36.90
   1  -6   1  453.86   36.46
   1   6   1  419.72   44.07
   1   6   2  316.53   35.85
  -1  -6   2  312.61   31.18
   1  -6   2  334.81   29.11
  -1   6   2  310.91   36.92
   1   6   2  316.21   40.00
   1   6   3  336.37   39.67
   1  -6   3  368.88   29.48
  -1  -6   3  350.07   32.43
   1   6   3  400.21   48.60
  -1   6   3  362.48   43.60
   1  -6   4  131.28   16.76
   1   6   4  132.13   26.14
  -1  -6   4  101.03   18.29
   1   6   4  138.54   30.01
  -1   6   4  137.69   30.00
   1  -6   5   52.58   10.91
   1   6   5   58.29   19.59
  -1  -6   5   44.03   12.48
   1   6   5   51.12   18.08
  -1   6   5   58.51   21.49
   1  -6   6   34.57    9.10
   1   6   6   32.46   15.52
  -1  -6   6   28.65   11.21
   1   6   6   24.67   14.14
  -1   6   6   29.19   18.32
   1  -6   7  166.18   18.62
   1   6   7  165.64   38.10
  -1   6   7  186.00   52.51
  -1  -6   7  193.50   27.80
   1  -6   8   14.19    5.14
   1  -6   8  163.23   17.14
  -1   6   8  172.98   42.37
   1   6   8  218.77   42.82
  -1  -6   8  210.73   29.98
  -1   6   8  186.58   67.37
   1   6   8   -3.18   16.84
  -1   6   8  189.38   39.01
   1   6   8  158.11   35.52
  -1   6   9   45.29   23.35
   1  -6   9    2.69    2.06
   1   6   9   58.08   21.66
  -1   6   9   57.43   37.62
   1   6   9   31.12   23.03
   1   6   9   44.93   18.72
  -1   6   9   61.79   22.07
  -1  -6   9   66.08   17.62
  -1  -6  10   -0.25    5.45
  -1   6  10   -3.67   12.12
   1   6  10    9.33    2.86
  -1   6  10    9.73   10.47
   1   6  10   14.35   11.80
  -1  -6  10    9.64   10.12
  -1  -6  11   -3.56    2.87
   1   6  11   12.83    4.81
  -1  -6  11   12.00    6.28
   1   6  11    4.48    9.41
  -1   6  11    7.03   11.08
   1   6  12   29.22   16.62
  -1   6  12   35.39   20.09
   1   7 -11   11.44   15.52
  -1   7 -11    0.81   11.54
  -1   7 -10   58.69   38.14
   1   7 -10   70.29   45.71
  -1   7  -9   23.58   17.11
   1   7  -9   13.66   10.22
   1   7  -8  151.93   51.58
   1   7  -7   86.48   40.77
  -1   7  -7  215.90   48.09
  -1   7  -6   35.59   28.58
   1   7  -6   98.19   35.25
  -1   7  -5  160.88   36.67
   1   7  -5  101.38   34.67
  -1   7  -4  669.54   66.05
   1   7  -4  597.36   71.31
   1   7  -3  685.07   64.29
  -1   7  -3  599.59   54.26
  -1   7  -3  687.10   33.92
   1   7  -3  645.35   39.62
   1   7  -2  436.09   45.65
  -1   7  -2  387.42   32.63
   1   7  -2  407.13   34.25
  -1   7  -2  413.14   40.63
  -1  -7  -2  400.09   46.76
  -1   7  -1  370.82   36.58
   1   7  -1  353.05   34.55
   1   7  -1  344.37   39.71
  -1   7  -1  333.29   35.26
  -1  -7  -1  405.36   43.88
   1  -7  -1  362.64   40.21
  -1   7   0  773.90   53.60
   1   7   0  799.07   57.35
   1   7   0  770.65   55.23
   1  -7   0  951.89   63.00
  -1  -7   0  821.07   59.99
  -1   7   1  335.76   37.71
   1   7   1  361.14   44.59
   1   7   1  327.62   36.79
  -1  -7   1  354.13   36.95
   1  -7   1  374.23   36.44
  -1  -7   2  418.40   38.41
   1   7   2  395.71   42.96
  -1   7   2  377.74   42.55
   1  -7   2  428.29   36.34
   1   7   2  399.28   49.22
  -1   7   3  683.21   63.06
   1   7   3  690.34   62.69
  -1  -7   3  680.46   48.64
   1  -7   3  735.84   44.96
   1   7   3  790.67   73.37
  -1  -7   4  631.79   46.61
   1   7   4  735.33   67.52
   1   7   4  810.59   78.17
  -1   7   4  670.17   66.61
   1  -7   4  660.98   40.86
   1   7   5  143.72   31.72
   1  -7   5  135.37   18.07
   1   7   5  145.92   33.64
  -1   7   5  158.40   35.77
  -1  -7   5  146.06   22.34
   1   7   6   65.72   22.30
   1  -7   6   65.49   11.24
  -1  -7   6   73.04   16.62
   1  -7   7  159.60   17.25
   1   7   7  299.19   50.44
  -1  -7   7  253.66   31.52
  -1   7   7  272.11   51.98
  -1   7   7  262.72   48.28
   1   7   7  268.99   49.20
   1   7   8  268.14   50.44
  -1   7   8  200.10   45.80
  -1  -7   8  245.28   31.48
   1  -7   8   61.80    7.73
  -1   7   8  211.01   43.51
   1   7   8  209.65   44.14
  -1   7   8   92.08   46.29
   1   7   8   61.59   20.74
  -1  -7   9    7.35    3.25
   1   7   9    2.03    3.84
  -1   7   9   20.63   16.13
   1   7   9    6.08    7.17
   1   7   9    1.36   30.86
  -1   7   9   12.12   10.93
  -1  -7  10    4.83    4.61
   1   7  10   81.44   26.60
  -1  -7  10   66.23   15.00
  -1   7  10   69.73   28.51
  -1  -7  11    9.26    4.63
  -1   7  11   32.76   12.84
  -1  -7  11   -3.09    3.47
   1   7  11   30.56   18.04
  -1   7  11   47.72   22.50
  -1   8 -11    8.38   30.74
  -1   8 -10   13.94   20.85
   1   8  -9   34.99   27.78
  -1   8  -9   15.82   30.01
   1   8  -8    5.57   16.42
  -1   8  -8   18.84   15.52
  -1   8  -7   44.67   25.70
   1   8  -7   37.51   27.68
  -1   8  -6   38.78   22.30
   1   8  -6   34.27   21.35
  -1   8  -5  126.88   35.20
   1   8  -5  161.45   39.62
   1   8  -4  107.17   30.25
  -1   8  -4   87.29   26.59
  -1  -8  -3  298.12   44.42
  -1   8  -3  242.79   23.11
   1   8  -3  245.40   29.51
   1   8  -3  272.97   42.54
  -1   8  -3  261.53   37.74
  -1   8  -2  128.88   25.06
  -1   8  -2  117.21   18.90
   1   8  -2  110.01   19.49
   1   8  -2   99.71   24.68
  -1  -8  -2  128.02   28.37
   1   8  -1  817.90   63.58
  -1   8  -1  853.34   60.27
   1   8  -1  840.06   56.59
  -1   8  -1  812.08   58.58
  -1  -8  -1  942.12   73.85
   1   8   0  304.64   37.37
  -1   8   0  360.88   39.70
  -1  -8   0  337.93   41.31
   1  -8   0  422.04   44.44
   1   8   0  335.58   39.04
  -1   8   0  359.16   41.92
   1   8   1  619.27   55.61
  -1  -8   1  819.28   60.23
   1  -8   1  798.95   57.59
   1   8   1  747.70   65.89
  -1   8   1  714.12   58.29
   1  -8   2  102.47   19.44
   1   8   2  111.02   27.29
  -1   8   2   99.68   23.99
  -1  -8   2  118.65   22.14
   1   8   2  106.46   23.83
   1  -8   3  301.18   30.85
  -1   8   3  267.44   40.77
  -1  -8   3  256.80   32.19
   1   8   3  279.56   41.04
   1   8   3  298.46   47.90
  -1   8   4  120.70   29.63
   1   8   4  103.66   27.81
   1  -8   4   97.81   17.17
  -1  -8   4  119.93   22.25
   1   8   4  142.47   34.74
   1  -8   5  109.20   16.50
  -1  -8   5  125.20   22.15
   1   8   5  122.70   31.25
  -1  -8   6   41.15   12.71
  -1   8   6   43.61   21.71
   1   8   6   45.83   19.20
   1  -8   6   27.33    7.78
  -1   8   6   43.52   19.75
   1   8   6   36.52   19.55
   1   8   7   78.75   27.58
  -1   8   7   49.51   20.90
   1   8   7   86.71   30.52
  -1   8   7   80.37   30.03
  -1  -8   7   83.45   18.97
   1   8   8   37.68   18.50
  -1   8   8   23.31   16.79
   1   8   8   24.61   14.78
  -1   8   8   44.95   23.03
  -1  -8   8   28.21   10.15
  -1  -8   9   65.81   14.48
  -1   8   9   62.72   30.37
   1   8   9   69.05   31.97
   1   8   9   72.97   26.98
  -1   8   9   57.26   25.42
  -1  -8  10    9.43    5.10
  -1   8  10    9.34    7.57
  -1  -8  10   -1.68    1.55
   1   8  10    6.44    3.06
   1   8  11   21.47   17.47
   1   9 -10   74.31   38.26
  -1   9  -9   27.19   35.35
   1   9  -9   22.51   35.23
  -1   9  -8   37.27   45.51
   1   9  -8   78.72   46.52
  -1   9  -7   26.02   17.63
   1   9  -7   32.66   28.67
   1   9  -6   64.11   45.15
  -1   9  -6   62.19   32.64
  -1   9  -5   64.14   27.99
   1   9  -5   62.74   24.90
   1   9  -4  238.45   24.48
  -1   9  -4  201.99   17.33
  -1   9  -4  469.83   63.00
   1   9  -4  413.19   64.86
   1   9  -3  216.89   28.66
  -1   9  -3  228.43   37.85
   1   9  -3  197.85   40.06
  -1   9  -3  195.54   23.82
   1   9  -2  513.12   45.56
  -1   9  -2  511.36   43.22
  -1   9  -2  500.41   53.82
  -1  -9  -2  587.81   64.83
   1   9  -2  546.43   60.13
   1   9  -1  197.70   34.39
  -1   9  -1  156.53   28.77
   1   9  -1  194.25   29.16
  -1   9  -1  188.09   30.53
  -1  -9  -1  216.29   35.88
  -1   9   0  297.64   38.73
   1   9   0  263.23   37.96
   1  -9   0  325.16   39.89
  -1   9   0  327.08   43.88
   1   9   0  291.69   39.76
   1   9   1  218.97   35.11
  -1  -9   1  235.33   36.05
   1  -9   1  251.18   34.31
  -1   9   1  199.51   32.55
   1   9   1  213.35   37.73
  -1   9   1  209.83   38.90
   1   9   2  484.96   54.55
   1  -9   2  576.01   49.37
  -1  -9   2  524.32   49.82
  -1   9   2  569.98   68.84
   1   9   2  527.90   62.61
  -1   9   2  563.57   58.92
  -1  -9   3  171.66   28.00
   1  -9   3  183.77   25.82
  -1   9   3  173.17   39.08
   1   9   3  197.80   40.59
   1   9   3  177.46   33.53
  -1   9   3  166.86   34.80
   1  -9   4  483.95   39.84
  -1  -9   4  462.08   44.41
  -1   9   4  557.47   73.34
   1   9   4  541.21   73.48
   1   9   5   80.54   26.27
  -1   9   5   61.99   22.46
  -1  -9   5   70.36   16.85
   1  -9   5   59.73   12.02
  -1   9   5   80.53   29.24
   1   9   5   64.58   26.23
   1   9   6  158.15   40.46
  -1  -9   6  128.95   22.60
  -1   9   6  164.23   40.32
   1  -9   6   63.92   10.62
  -1   9   6  168.33   42.01
   1   9   6  153.56   38.67
   1   9   7   53.91   25.71
  -1   9   7   49.92   22.14
  -1  -9   7   37.50   12.32
   1   9   7   91.37   31.25
  -1   9   7   54.85   24.81
  -1  -9   8  104.30   18.26
  -1   9   8  116.43   37.16
   1   9   8  149.83   41.31
  -1   9   8  140.42   41.17
   1   9   8  144.59   40.38
  -1  -9   9   16.54    6.44
  -1   9   9   19.03    9.04
   1   9   9   34.40   23.16
  -1   9  10   37.14   21.71
   1   9  10   51.38   23.50
  -1  10 -10    8.59   11.60
  -1  10  -9   22.13   31.37
  -1  10  -8   28.66   21.37
   1  10  -8   48.26   24.83
   1  10  -7   16.17   25.45
  -1  10  -7   59.97   33.19
   1  10  -6   37.04   30.37
  -1  10  -6   23.33   30.40
   1  10  -5  329.23   65.49
  -1  10  -4  220.20   22.47
  -1  10  -4  280.28   49.48
   1  10  -4  207.66   25.94
   1  10  -3  205.83   30.58
  -1  10  -3  208.34   38.57
   1  10  -3  181.18   43.31
  -1  10  -3  164.81   24.16
  -1 -10  -2   29.13   15.01
  -1  10  -2   32.64   14.80
   1  10  -2    5.72    6.25
  -1  10  -2   25.11    9.74
   1  10  -2   26.59   11.35
   1  10  -1  158.13   33.72
  -1  10  -1  176.85   32.15
  -1  10  -1  182.09   30.57
   1  10  -1  179.17   31.10
  -1 -10  -1  150.86   32.94
   1  10   0  296.49   42.17
  -1  10   0  345.11   44.40
  -1 -10   0  351.94   48.37
  -1  10   0  306.94   46.84
   1  10   0  313.87   43.07
  -1  10   1  165.15   31.18
   1  10   1  142.31   31.63
   1  10   1  157.06   33.35
  -1  10   1  156.09   35.42
  -1 -10   1  168.29   31.63
   1 -10   1  177.00   30.17
  -1  10   2   53.01   19.78
  -1  10   2   61.17   23.88
   1  10   2   55.36   19.33
   1 -10   2   57.54   16.89
  -1 -10   2   48.05   16.72
   1  10   3  201.99   40.09
   1 -10   3  224.32   31.58
  -1  10   3  252.59   43.29
  -1  10   3  235.15   48.55
   1 -10   4  267.07   30.15
  -1 -10   4  323.45   38.87
   1  10   4  331.64   50.55
  -1  10   4  335.45   53.58
   1  10   4  322.85   57.44
  -1  10   4  358.21   62.58
  -1 -10   5  309.08   37.06
   1 -10   5  241.96   25.23
   1  10   5  352.18   62.49
  -1  10   5  366.75   65.19
   1  10   5  329.19   53.66
  -1  10   5  303.56   54.39
   1  10   6   55.97   28.28
  -1  10   6   68.99   31.63
  -1  10   6   63.15   26.88
   1  10   6   63.05   24.98
  -1 -10   6   54.41   13.14
  -1  10   7  101.36   32.76
   1  10   7  101.72   36.45
  -1 -10   7   56.25   13.23
   1  10   7   97.10   34.70
  -1  10   7   76.04   33.69
  -1 -10   8   17.04    7.27
   1  10   8   33.21   18.43
  -1  10   9   56.22   28.03
   1  10   9   50.95   27.43
  -1  11  -9   46.09   33.87
   1  11  -9   37.42   18.87
  -1  11  -8   21.69   30.52
   1  11  -7   18.78   23.88
  -1  11  -7    5.72   15.52
   1  11  -6   10.56    8.41
  -1  11  -6   22.95   26.83
  -1  11  -5   15.28   15.71
   1  11  -5   18.01   22.86
  -1  11  -4   82.71   29.79
   1  11  -4   55.35   31.42
   1  11  -4   61.48   17.48
  -1  11  -4   64.53   13.98
   1  11  -3  131.24   35.42
   1  11  -3  152.64   28.85
  -1  11  -3  122.64   23.09
   1  11  -2   57.08   17.64
  -1  11  -2   36.46   14.06
   1  11  -2   45.24   20.06
  -1 -11  -2   65.29   23.39
   1  11  -1  246.38   38.67
  -1  11  -1  258.20   38.84
   1  11  -1  271.58   44.75
  -1 -11  -1  294.20   48.05
  -1 -11   0    3.15    2.86
  -1  11   0    9.91    8.81
   1  11   0    2.95    6.81
   1  11   0   11.75    9.60
  -1  11   1  229.40   39.61
   1  11   1  267.86   43.65
  -1  11   1  230.68   45.43
   1  11   1  288.80   48.21
  -1 -11   1  313.01   44.29
  -1 -11   2   57.76   19.28
  -1  11   2   51.25   18.57
   1  11   2   59.76   20.65
   1 -11   2   57.87   16.86
   1 -11   3  151.60   26.04
  -1 -11   3  145.20   28.61
  -1  11   3  160.07   44.24
  -1  11   3  160.75   34.97
   1  11   3  168.29   35.47
   1  11   3  146.13   36.87
  -1  11   4   77.28   25.72
   1  11   4   87.42   27.98
   1 -11   4   56.17   13.48
  -1 -11   4   82.54   20.15
   1  11   4   75.92   30.91
  -1  11   4   68.03   30.64
  -1  11   5   23.24   16.13
   1  11   5   26.34   17.02
  -1 -11   5   24.40   10.63
   1  11   5   35.81   23.72
  -1  11   5   41.99   19.83
   1  11   6   56.11   27.22
  -1  11   6   42.60   24.20
  -1 -11   6   26.22   10.09
  -1  11   6   69.56   31.16
   1  11   6   58.90   31.14
  -1 -11   7   19.83    8.30
   1  11   8   65.25   30.67
  -1  11   8   55.98   31.77
   1  11   8   16.73   12.49
  -1 -11   8    5.18    3.14
  -1  11   8   55.66   31.30
   1  12  -8   50.21   38.20
  -1  12  -8    3.70   15.29
  -1  12  -7   62.25   44.81
  -1  12  -6   26.51   26.82
   1  12  -6   68.41   35.98
  -1  12  -5  196.14   51.26
   1  12  -5  161.26   48.37
  -1  12  -4   84.85   19.92
   1  12  -4   98.45   21.89
   1  12  -4  177.02   46.86
  -1  12  -4  125.01   40.23
  -1  12  -3  147.29   38.71
   1  12  -3  120.86   39.75
  -1  12  -3  131.16   26.53
   1  12  -3  154.25   33.62
   1  12  -2   31.32   15.74
  -1  12  -2   18.65   11.60
  -1  12  -2   14.31    9.72
   1  12  -2   21.93   13.44
  -1 -12  -1   63.81   21.75
   1  12  -1   80.08   26.47
  -1  12  -1  115.28   30.79
   1  12  -1   61.40   21.19
  -1  12  -1   80.35   22.66
   1  12   0  239.54   45.41
  -1  12   0  243.09   42.04
   1  12   0  275.03   45.82
  -1  12   0  242.56   42.61
  -1 -12   0  285.82   47.22
  -1 -12   1  112.80   28.47
   1  12   1  119.89   29.83
  -1  12   1  104.46   27.72
  -1 -12   2   21.59   11.16
  -1  12   2   21.30   14.55
   1  12   2   28.63   17.86
  -1  12   2   14.15   11.99
   1  12   2   32.29   19.62
  -1 -12   3  160.26   32.30
   1  12   3  165.15   38.95
  -1  12   3  150.24   37.20
  -1  12   3  245.72   53.57
   1  12   3  211.62   49.33
  -1 -12   4  161.86   30.91
   1  12   4  153.07   38.11
  -1  12   4  139.50   48.69
  -1  12   4  130.30   36.65
   1  12   4  137.95   43.39
   1  12   5  222.03   48.43
  -1  12   5  148.90   42.54
  -1  12   5  182.88   49.11
   1  12   5  175.05   50.41
   1  12   6   93.29   33.27
  -1 -12   6   34.14   12.94
  -1  12   6   82.81   33.48
   1  12   7  104.13   37.02
  -1  12   7  114.04   43.62
   1  12   7   87.87   31.24
  -1  12   7  132.08   46.96
  -1 -12   7    6.80    4.48
   1  13  -7   26.24   43.07
  -1  13  -7    1.25   15.71
  -1  13  -6   -1.60   10.21
   1  13  -6   15.43   21.49
  -1  13  -5   32.88   26.02
   1  13  -5    4.24   16.42
   1  13  -4   43.32   14.67
  -1  13  -4   24.37   11.67
   1  13  -4   71.58   30.00
  -1  13  -4   50.02   28.24
   1  13  -3    2.16    5.96
  -1  13  -3   21.09   10.23
   1  13  -3   15.73   13.71
  -1  13  -3   12.07   17.84
   1  13  -2   36.79   16.35
  -1  13  -2   31.48   16.14
  -1  13  -2   55.58   24.17
   1  13  -2   41.81   19.91
  -1  13  -1    0.48    5.45
  -1  13  -1    3.98    4.13
   1  13  -1    0.30    4.16
   1  13  -1    0.40    7.00
  -1  13   0  207.88   41.32
   1  13   0  204.87   42.59
  -1 -13   1    6.12    8.08
  -1  13   1    8.29    9.06
   1  13   1   -7.69   10.94
  -1  13   1    7.37    8.69
   1  13   1    4.59   10.70
  -1 -13   2   30.91   16.27
  -1  13   2   33.23   17.59
   1  13   2   33.12   19.81
   1  13   2   44.99   20.61
  -1  13   2   28.64   14.89
  -1 -13   3   26.21   11.32
  -1  13   3   14.69   14.61
   1  13   3   18.95   17.10
  -1  13   3   20.53   14.17
   1  13   3   22.65   16.76
  -1  13   4   16.65   13.89
   1  13   4   54.09   25.48
  -1 -13   4   47.18   16.03
  -1 -13   5   13.90    9.46
  -1  13   5   35.78   25.11
   1  13   5   15.84   15.33
   1  13   5   38.74   25.41
  -1  13   5   36.61   22.32
   1  13   6   12.55    9.60
  -1 -13   6    9.24    7.37
  -1  13   6    0.53   19.20
  -1  14  -6    6.65   19.32
   1  14  -5  104.53   44.53
  -1  14  -5  102.93   47.76
  -1  14  -4   21.34   11.31
   1  14  -4   -1.98    6.01
   1  14  -4   23.96   16.69
  -1  14  -3   64.97   32.76
  -1  14  -3   44.89   21.55
   1  14  -3   45.60   22.59
  -1  14  -2   47.35   20.84
   1  14  -2   60.92   27.45
  -1  14  -2   51.22   23.40
   1  14  -2   55.09   22.42
   1  14  -1  142.74   41.11
  -1  14  -1  166.14   40.01
  -1  14   0   -8.70    6.14
   1  14   0   -2.95    8.85
   1  14   0    2.26   10.90
  -1  14   0   -3.82    5.06
  -1  14   1  122.70   39.35
   1  14   1  138.48   39.71
  -1  14   1  138.40   36.26
   1  14   2   71.94   27.69
  -1  14   2   64.72   26.81
   1  14   2   59.61   25.45
   1  14   3   96.05   34.26
  -1  14   3   66.75   26.96
  -1  14   3   65.60   27.64
   1  14   3  126.98   35.69
  -1  14   4   30.78   18.72
   1  14   4   19.48   11.50
   1  14   4   23.13   16.97
  -1  14   4   36.57   23.92
  -1  15  -3  -17.61   25.05
   1  15  -3   -4.80    3.41
  -1  15  -3   12.05    8.62
  -1  15  -2    3.31    9.37
   1  15  -2    8.55   12.69
   1  15  -2  -19.43   20.72
  -1  15  -2   -7.04    7.86
  -1  15  -1   15.05   12.98
   1  15  -1   21.91   19.00
  -1  15  -1   30.16   17.85
   1  15  -1   29.10   22.57
   1  15   0   18.56   19.26
  -1  15   0   11.31   11.46
  -1  15   0    9.10    2.53
   1  15   0   -1.69    6.35
   1  15   1   20.00   16.48
  -1  15   1    8.17    9.52
  -1  15   1   37.76   24.47
   1  15   1   36.50   22.18
  -1  15   2   12.39   11.88
   1  15   2   -4.00    2.48
   1  15   3    9.33    8.04
  -1  15   3   -4.64   10.26
  -1  16  -2   15.32   16.57
   1  16  -2   -3.84    5.17
   1  16  -1   18.28   15.73
  -1  16  -1    4.21    9.50
   1  16   0   46.86   29.16
  -1  16   0   55.56   29.56
  -1  16   2   12.71   12.71
   1  16   2   13.41   13.58
   1  17   0   -3.30   14.16
   2   0  -6  239.67   57.71
  -2   0  -5  282.10   56.15
   2   0  -5 1458.54  112.96
   2   0  -4   30.92   21.21
  -2   0  -4   49.91   16.97
   2   0  -3 2112.47  100.62
  -2   0  -3 1140.52   64.81
  -2   0  -2 3503.58   63.54
   2   0  -2 3888.28  106.16
  -2   0  -1 3896.53   68.29
   2   0  -1 4217.12   88.43
  -2   0   0  270.20   24.19
   2   0   0  264.64   23.47
   2   0   1 4083.53   71.03
  -2   0   1 4379.29   89.29
  -2   0   2 3853.72  105.85
   2   0   2 3614.83   72.63
  -2   0   3 1951.08   88.93
   2   0   3 1830.20   58.16
   2   0   4   54.08   15.63
  -2   0   4   79.13   22.81
   2   0   4   54.70   10.90
   2   0   4   72.37   13.46
  -2   0   5  883.52   85.07
   2   0   5  519.93   55.82
   2   0   5  656.93   44.53
   2   0   5  894.20   51.68
   2   0   6  167.14   36.34
  -2   0   6  323.76   58.32
   2   0   6  217.44   27.05
   2   0   6  324.36   33.81
   2   0   7  593.97   73.06
   2   0   7  417.34   40.28
   2   0   8  459.61   71.64
  -2   0   8  591.41   93.60
   2   0   8  536.26   50.26
   2   0   9  160.32   25.76
  -2   0   9   60.36   21.57
  -2   0   9  343.14   79.22
   2   0   9  311.76   66.75
   2   0   9  355.79   45.00
  -2   0   9  229.32   32.62
  -2   0  10   15.93    3.23
   2   0  10   -0.64    3.76
  -2   0  10    2.09    3.25
   2   0  10   -0.13    7.29
   2   0  11  203.42   27.65
  -2   0  11   79.05   24.64
   2   0  11  280.38   63.49
  -2   0  11  321.71   43.56
   2   0  11  413.82   56.32
   2   0  12    0.28    4.41
  -2   0  12    2.53    6.41
   2   0  12   10.10   14.03
  -2   0  12   22.57    9.54
  -2   0  12    0.70    1.77
   2   0  12  -10.78   16.49
   2   0  13  102.46   41.64
  -2   0  13   27.31   11.46
  -2   0  13   74.67   26.26
   2   1  -8  123.49   52.45
  -2   1  -7   17.53   29.32
   2   1  -7   25.70   27.18
  -2   1  -6   36.19   21.29
   2   1  -6   38.93   23.62
  -2   1  -5  153.58   31.70
   2   1  -5  209.00   39.11
   2   1  -4  302.59   43.70
  -2   1  -4  257.29   33.52
   2   1  -3    2.07    6.47
  -2   1  -3    2.21    3.15
  -2  -1  -3    1.51    2.74
  -2  -1  -2 2487.91   65.07
   2   1  -2 3343.23  102.95
  -2  -1  -2 3073.03   80.03
  -2   1  -2 2896.64   56.05
  -2   1  -2 2318.63   53.05
   2   1  -1 2196.41   65.57
  -2   1  -1 2298.98   60.89
  -2  -1   0  159.78   12.87
   2   1   0  160.44   13.07
   2   1   0  150.48   14.49
  -2  -1   0  170.11   14.84
  -2  -1   1 1947.91   64.63
   2   1   1 1996.44   42.68
   2   1   1 1971.13   53.29
   2   1   2 2898.19   62.41
   2  -1   2 2919.01   59.12
   2   1   2 2954.90   74.26
  -2  -1   2 2848.44   88.55
   2  -1   3    5.14    2.55
  -2  -1   3    4.55    4.52
   2  -1   3    5.84    2.58
   2   1   3    5.84    3.77
   2  -1   3    5.43    3.01
  -2   1   3    3.99    5.56
   2   1   3    0.64    6.24
   2   1   3    5.09    3.95
   2   1   4  304.80   30.34
   2  -1   4  340.62   25.96
   2  -1   4  238.82   21.42
   2   1   4  294.63   28.58
   2   1   4  225.43   37.91
  -2  -1   4  324.35   40.77
   2  -1   4  264.46   24.94
   2  -1   5   94.42   15.52
   2   1   5  105.87   32.63
  -2   1   5  141.45   36.11
  -2  -1   5  146.07   30.53
   2  -1   5   92.85   17.42
   2  -1   5  155.58   19.60
   2   1   5  152.01   23.25
   2  -1   6   32.19    9.58
   2   1   6   52.06   14.54
   2  -1   6   39.72   13.18
  -2  -1   6   71.17   23.83
  -2   1   6   27.58   19.43
   2   1   6   49.34   20.07
   2  -1   6   58.49   13.29
   2   1   6   51.74   14.56
   2   1   7   20.09   11.18
   2  -1   7   19.00    8.26
   2   1   7   42.00   14.12
   2  -1   7   51.46   14.42
   2  -1   7   26.72   12.19
  -2   1   7   67.44   33.95
  -2  -1   7   62.98   23.52
   2   1   7   26.39   24.28
  -2   1   8  152.85   49.89
   2   1   8  106.25   38.29
   2   1   8   52.45   16.22
   2  -1   8   50.77   13.23
  -2   1   8   22.48   13.64
  -2  -1   8  133.83   43.27
   2  -1   8   97.85   25.25
  -2  -1   8   79.10   16.28
   2  -1   8   94.48   21.13
   2   1   8  106.80   23.00
   2   1   9   14.67   10.35
   2  -1   9   46.09   16.02
  -2   1   9   16.65   10.41
   2   1   9    7.99    6.59
   2  -1   9    8.89    2.91
   2  -1   9   26.27   12.99
  -2  -1   9   52.77   24.66
  -2   1   9   24.23   12.11
  -2  -1   9   19.38    9.75
  -2   1   9   35.40   19.35
   2   1   9   18.70   18.91
   2  -1  10   58.23   19.45
  -2   1  10   -4.49    7.32
  -2  -1  10   18.12   10.69
  -2   1  10    6.06    7.57
   2  -1  10   44.68   21.85
   2   1  10   27.56   19.43
  -2  -1  10   43.80   27.01
   2  -1  10   19.42    8.23
   2   1  10   24.81   10.20
  -2   1  10   44.27   16.25
  -2  -1  10   42.08   14.62
   2   1  10   37.52   15.80
   2  -1  11    4.32    7.62
   2  -1  11   -1.19    5.73
  -2   1  11   -2.45   10.79
  -2  -1  11   -3.51    6.90
  -2   1  11   -0.08    4.64
  -2  -1  11   -1.03    9.75
   2   1  11    8.43   23.44
   2  -1  11    1.57    1.23
   2   1  11    2.71    5.08
  -2   1  11   -2.03    2.66
  -2  -1  11    3.65    5.24
   2   1  11   -0.47    1.97
   2  -1  12    0.60    1.36
   2   1  12    3.57    6.43
  -2  -1  12    0.91   25.25
   2   1  12    8.42   20.70
   2   1  12   -4.64    8.72
   2  -1  12   13.12    5.28
   2  -1  12    8.16    6.45
  -2  -1  12    2.07    8.59
  -2   1  12    3.74    7.58
  -2  -1  12    4.93    8.84
  -2   1  12    0.07    6.93
   2   1  13    1.28    5.89
   2   1  13  -10.42   12.70
   2  -1  13  -14.14   20.87
  -2   1  13   -2.79    4.79
  -2   1  13    3.03    5.31
  -2  -1  13   -7.06   10.59
   2   2 -10   21.34   35.14
  -2   2  -9  207.66   83.68
   2   2  -9  254.76   94.91
   2   2  -8   63.75   25.93
  -2   2  -8   34.10   25.73
   2   2  -7  702.19   93.00
  -2   2  -7 1045.38  101.87
   2   2  -6    1.05    6.50
  -2   2  -6   11.38   10.36
   2   2  -5 2454.23  130.71
   2   2  -4  297.10   43.59
  -2   2  -4  249.69   33.83
  -2   2  -3 3180.81   88.55
  -2   2  -3 2929.40   56.05
  -2  -2  -3 2758.69   90.25
   2   2  -3 3316.77  119.50
  -2   2  -2 1409.01   37.84
  -2  -2  -2 1301.23   52.76
   2   2  -2 1466.31   69.31
  -2   2  -2 1348.30   34.57
   2   2   0  751.28   33.78
   2   2   0  803.47   34.82
  -2  -2   0  807.69   33.41
   2   2   2 1260.20   49.20
   2   2   2 1268.21   54.91
  -2  -2   2 1384.62   58.76
   2   2   3 3262.06   89.74
   2  -2   3 3071.28   42.50
   2   2   3 3177.78   97.47
  -2  -2   3 3352.25  103.93
   2  -2   3 2910.34   63.34
  -2  -2   4  190.47   30.20
   2   2   4  230.46   28.42
   2   2   4  199.50   25.70
   2  -2   4  102.37   12.57
  -2   2   4  323.19   50.28
   2   2   4  226.09   49.33
   2  -2   4  213.30   18.75
  -2  -2   5 2335.62  111.08
   2   2   5 2074.70   89.16
   2   2   5 2038.99   90.40
   2   2   5 2146.50  151.18
   2  -2   5 2103.56   64.83
  -2   2   6   25.43   15.24
   2   2   6    4.36   11.13
   2   2   6   18.57    9.23
  -2  -2   6   13.55    9.78
   2  -2   6    5.32    4.24
   2   2   6   12.42    8.47
   2  -2   6    8.57    5.41
   2  -2   6   26.49    8.16
  -2  -2   7 1163.86   96.96
  -2   2   7  564.25   63.68
   2   2   7  789.34   62.50
   2  -2   7  354.65   32.11
   2  -2   7 1094.88   59.72
  -2   2   7 1251.84  128.20
   2   2   7  827.88  113.88
   2   2   7  884.29   67.57
   2  -2   7  882.62   58.22
   2  -2   8   33.29   12.67
  -2   2   8   19.65   21.53
   2   2   8   46.68   25.44
  -2   2   8   23.60   16.74
   2   2   8   31.48   12.13
   2  -2   8   16.86    6.77
  -2  -2   8   57.03   22.07
   2   2   8   46.26   15.82
   2  -2   8   45.97   14.54
  -2  -2   8   38.50   11.09
   2  -2   9  627.51   57.18
  -2  -2   9  963.65  103.47
   2   2   9  422.91   47.89
   2  -2   9  217.55   25.41
  -2   2   9  894.05  136.78
   2   2   9  693.13  122.40
   2  -2   9  823.05   65.43
  -2  -2   9  588.84   47.49
  -2   2   9  464.44   50.21
   2   2   9  597.28   60.01
  -2  -2  10   29.55   11.96
   2  -2  10   43.47   16.81
   2  -2  10   23.99   11.87
  -2  -2  10    3.42    3.68
  -2   2  10   16.89   12.06
  -2  -2  10   31.56   18.12
   2  -2  10   11.57    6.89
   2   2  10   22.05   11.87
   2   2  10   33.46   32.93
  -2   2  10   22.84   12.55
  -2   2  10   28.76   14.17
  -2   2  11  191.57   35.41
  -2  -2  11  283.96   40.50
   2   2  11  262.81   44.30
   2   2  11  287.23   86.12
  -2   2  11  253.13   90.20
  -2   2  11  100.78   30.13
   2  -2  11  396.43   58.61
  -2  -2  11  298.70   73.44
   2  -2  11  261.25   34.44
   2  -2  11   98.05   16.14
   2   2  11  155.10   28.35
   2  -2  12    5.95    7.85
   2  -2  12   -2.98    2.81
   2   2  12    9.95    9.63
   2   2  12   -2.13    9.57
   2  -2  12    3.76    0.78
  -2  -2  12    6.58   17.29
  -2   2  12   -0.34    4.95
  -2  -2  12    1.62    5.38
  -2   2  12    6.77   10.31
   2   2  12    0.36   10.96
  -2  -2  12    8.32    9.28
  -2  -2  13   16.42   10.12
  -2   2  13   58.60   20.83
   2   2  13   54.47   17.29
   2   3 -11   49.06   22.79
  -2   3 -10   -1.17   12.11
   2   3 -10   19.61   25.85
  -2   3  -9   45.53   28.94
   2   3  -9  115.36   44.60
   2   3  -8   61.58   40.54
  -2   3  -8  138.23   45.09
  -2   3  -7   -0.54    3.41
   2   3  -7   -0.84    8.05
   2   3  -6   67.24   27.56
  -2   3  -6   21.44   16.70
   2   3  -5  181.15   38.99
  -2   3  -5  166.52   32.95
   2   3  -4  311.00   45.06
  -2   3  -4  363.27   39.07
  -2   3  -3  140.76   20.14
  -2  -3  -3  166.54   24.55
  -2   3  -2   32.34    7.67
  -2  -3  -2   46.93   11.38
   2   3  -2   27.10   10.58
  -2   3  -2   57.94    8.63
   2   3  -2   25.24    7.79
  -2  -3  -1 2800.98   78.17
  -2   3  -1 2527.32   53.30
   2   3  -1 2798.12   82.31
  -2  -3  -1 2635.60   80.85
   2   3  -1 2727.55   69.34
  -2  -3   0  848.31   40.02
   2   3   0  898.08   42.63
  -2   3   0  884.92   37.56
  -2  -3   0  847.87   40.36
   2   3   0  881.54   41.30
   2   3   1 2700.80   73.13
  -2  -3   1 2625.88   72.09
   2   3   1 2678.23   80.41
  -2  -3   2   72.37    8.72
   2   3   2   64.03   13.21
  -2  -3   2   68.15   12.88
   2   3   2   71.63   15.20
   2  -3   3  143.78    9.89
   2   3   3  140.46   20.32
   2   3   3  165.89   24.84
  -2  -3   3  121.71   11.88
  -2  -3   3  147.84   20.52
  -2  -3   4  310.94   35.19
   2   3   4  378.55   40.30
   2  -3   4  348.83   18.51
   2   3   4  367.11   36.95
  -2  -3   4  180.03   19.79
   2  -3   4  141.04   14.77
   2   3   5  143.35   51.41
   2  -3   5  154.47   15.93
  -2  -3   5  180.03   30.98
   2   3   5  145.17   26.34
  -2   3   5  174.47   32.18
   2  -3   5  166.34   15.93
   2   3   5  165.32   28.41
  -2   3   5  261.29   50.65
   2   3   6  129.83   44.41
  -2   3   6   70.80   33.42
  -2   3   6   62.79   21.65
   2   3   6   63.27   17.62
   2  -3   6    5.55    5.03
   2  -3   6   67.62   12.26
  -2  -3   6   78.41   22.11
   2  -3   6   59.35   10.99
   2   3   6   79.43   20.73
  -2   3   7   12.95   21.04
   2  -3   7   -0.10    3.00
  -2   3   7   -0.80    3.88
   2   3   7    3.92    8.09
   2  -3   7   -0.03    1.93
  -2  -3   7    3.26    9.33
   2  -3   7    1.00    0.58
   2   3   7    0.11    3.73
  -2  -3   7    2.60    3.31
  -2  -3   8  119.45   17.58
  -2   3   8  106.47   48.59
   2   3   8   91.46   43.80
   2  -3   8   37.89    9.63
  -2   3   8   69.68   23.63
   2  -3   8  109.39   17.75
  -2  -3   8  103.77   33.53
   2   3   8   90.52   23.93
   2   3   8  110.84   25.99
   2  -3   8  102.45   20.60
   2  -3   9   72.83   15.82
  -2  -3   9   82.79   31.84
   2  -3   9   28.82    8.42
  -2   3   9   30.22   16.23
   2   3   9   52.14   18.10
  -2   3   9    0.21   15.67
   2   3   9   27.64   31.48
   2  -3   9   99.67   20.79
   2  -3  10   21.69    6.48
   2  -3  10   34.71   12.77
  -2  -3  10   18.66   16.00
  -2   3  10   14.17    4.62
  -2   3  10   20.08   12.48
   2  -3  10    7.87    4.17
   2   3  10    9.80    5.12
  -2  -3  10   30.81   10.70
   2   3  10   14.20    8.66
  -2   3  10   30.61   11.67
   2   3  10   33.67   32.78
  -2  -3  11   62.14   17.84
   2  -3  11   32.16   14.42
  -2  -3  11   19.31   25.16
  -2   3  11   17.01   14.61
  -2  -3  11    1.02    3.80
   2   3  11   42.16   17.44
   2  -3  11    8.94    2.97
   2   3  11   18.26    9.31
  -2   3  11   28.34   15.10
   2   3  11   26.10   38.28
  -2   3  12    9.14    5.40
   2   3  12    8.40    5.48
  -2  -3  12   -3.50    6.26
  -2   3  12    3.46   11.31
  -2  -3  12    3.33    5.00
   2   3  12    5.60    2.76
  -2  -3  12   -5.46   13.65
   2   3  12   31.45   51.45
   2  -3  12   -4.56    2.07
  -2   3  13    1.20    5.44
   2   3  13    2.60    2.81
  -2   3  13   -8.89   13.04
   2   3  13    7.05   14.00
  -2   4 -11  109.73   45.04
   2   4 -11  163.69   60.71
   2   4 -10    9.47   25.68
  -2   4 -10   -1.74    2.09
   2   4  -9  100.29   58.94
   2   4  -8    7.33   15.35
  -2   4  -8    7.01   12.27
  -2   4  -7 1297.26  110.63
   2   4  -7  911.06  107.90
  -2   4  -6   14.64   13.06
   2   4  -6    7.95   17.02
  -2   4  -5 1651.49  103.31
   2   4  -5 1837.11  120.58
   2   4  -4   12.13   11.39
  -2   4  -4    4.55    5.92
  -2  -4  -4    7.47    7.47
  -2   4  -3 2410.02   79.30
   2   4  -3 2128.67  100.81
  -2  -4  -3 2344.36   98.31
  -2  -4  -2  636.68   46.49
   2   4  -2  487.00   33.41
   2   4  -2  647.04   47.94
  -2   4  -2  593.75   32.96
  -2   4  -1 1679.80   53.27
  -2  -4  -1 1654.09   67.75
   2   4  -1 1649.68   68.10
   2   4  -1 1636.62   57.75
  -2   4   0   16.56    6.17
   2   4   0   20.13    7.15
   2   4   0   22.83    7.64
  -2  -4   0   24.83    8.34
  -2  -4   1 1638.99   61.46
   2   4   1 1636.06   64.77
   2   4   1 1524.11   67.59
  -2  -4   1 1593.57   56.21
  -2  -4   2  582.32   38.03
   2  -4   2  641.91   26.10
  -2  -4   2  597.82   28.97
   2   4   3 2344.24   91.37
   2   4   3 2258.98  100.99
  -2  -4   3 2165.21   45.95
  -2  -4   3 2072.48   76.52
   2  -4   3 2235.20   44.57
  -2   4   4   16.85   10.87
  -2  -4   4   20.33    8.51
   2   4   4   17.59   10.23
   2  -4   4   17.52    4.22
   2   4   4   20.07   10.95
  -2  -4   4   12.07    3.11
  -2   4   5 1945.84  116.63
   2   4   5 1856.32   95.23
  -2  -4   5 1776.19   85.96
   2   4   5 1725.57   98.03
  -2  -4   6   11.65    4.21
   2  -4   6   24.61    6.11
  -2   4   6   29.66   16.55
   2  -4   6    2.07    2.52
   2   4   6   34.45   14.02
  -2  -4   6   21.23    4.00
   2   4   6   22.24   10.41
  -2  -4   6   22.60   11.11
  -2  -4   7  210.40   22.68
  -2   4   7  811.08   86.54
   2  -4   7  196.70   19.36
   2   4   7 1126.41   83.87
   2   4   7 1093.99   81.32
  -2  -4   7 1160.84   36.65
   2  -4   7 1131.87   43.45
  -2  -4   7 1247.02   85.07
   2   4   7 1039.34  145.15
  -2   4   7 1159.25  135.43
   2  -4   8    8.56    3.37
  -2  -4   8    4.50    5.06
  -2  -4   8   13.05   12.06
   2  -4   8    4.45    3.24
   2   4   8    7.91    4.65
  -2   4   8   13.37   10.67
   2   4   8    1.18   14.49
  -2  -4   8   16.47    5.59
   2   4   8   11.90    8.11
  -2  -4   9  401.21   59.72
  -2  -4   9   34.60   12.60
   2  -4   9   82.17   10.87
  -2   4   9  181.47   44.11
   2   4   9  277.02   42.79
  -2   4   9  216.40   71.38
   2   4   9  179.07   72.82
   2  -4   9  284.50   20.69
  -2  -4   9  384.73   26.11
  -2   4   9  223.78   39.46
   2   4   9  320.10   48.02
  -2  -4  10    2.55    3.16
  -2   4  10   28.88   40.59
   2   4  10    8.84   20.77
  -2   4  10    6.26   12.81
  -2  -4  10   30.23   19.65
   2   4  10   15.33    9.68
  -2   4  10    6.78    2.99
   2   4  10   18.72   12.14
   2   4  11   78.98   70.01
  -2   4  11   60.24   24.11
  -2  -4  11    5.84    7.68
  -2  -4  11  140.80   41.80
   2   4  11   93.01   25.35
   2   4  11  116.73   31.20
  -2   4  11   99.77   25.94
   2   4  12   11.72    1.17
  -2  -4  12    3.48    5.02
   2   4  13   23.86   14.05
  -2   5 -12   16.76    7.33
  -2   5 -11   -8.83   22.80
  -2   5 -10   11.06   19.25
   2   5 -10    8.41   18.23
  -2   5  -9   10.06   22.89
   2   5  -9   40.55   29.72
  -2   5  -8  210.03   50.51
  -2   5  -7    7.33    6.12
   2   5  -7    6.07    6.93
  -2   5  -6   78.17   26.59
   2   5  -6   85.00   31.49
   2   5  -5   64.01   28.24
  -2   5  -5   79.41   22.36
  -2  -5  -4  385.85   46.36
   2   5  -4  339.15   50.38
  -2   5  -4  433.94   45.25
  -2  -5  -3   38.66   13.64
  -2   5  -3   18.68    5.04
   2   5  -3   17.60    6.26
   2   5  -3   29.45   14.29
  -2   5  -3   25.50    9.32
  -2  -5  -2 1224.72   71.74
   2   5  -2 1303.27   56.43
   2   5  -2 1251.31   73.27
  -2   5  -2 1305.99   55.19
  -2   5  -1  648.74   38.53
  -2  -5  -1  674.85   48.44
   2   5  -1  713.71   49.00
   2   5  -1  638.94   40.57
  -2   5   0  468.77   34.79
  -2  -5   0  467.34   37.99
   2   5   0  427.17   35.78
   2   5   0  430.40   36.46
   2  -5   1  722.23   38.94
  -2  -5   1  660.77   42.97
   2   5   1  621.72   44.17
  -2  -5   2 1099.84   55.47
   2  -5   2 1193.78   44.21
  -2   5   2 1331.22   73.66
   2   5   2 1178.10   71.34
   2   5   2 1127.33   61.78
   2   5   3   54.27   15.55
  -2  -5   3   32.62   10.03
  -2   5   3   33.45   14.07
   2   5   3   25.97   12.22
   2   5   4  381.93   43.58
   2  -5   4  354.62   20.59
  -2   5   4  448.73   55.94
  -2  -5   4  401.47   36.69
   2   5   4  399.71   47.93
   2   5   5   95.36   22.43
   2   5   5   89.64   24.32
  -2  -5   5   78.86   17.75
  -2   5   5   81.70   28.20
  -2   5   6   74.76   27.57
   2  -5   6    9.21    2.99
   2   5   6   65.38   20.90
  -2  -5   6   85.97   19.78
   2   5   6   61.25   19.74
   2  -5   7    1.66    1.54
  -2   5   7    4.98    5.85
   2   5   7   -4.59   11.00
  -2   5   7   16.36   22.11
   2   5   7   10.71    8.01
  -2  -5   7    7.54    8.70
   2   5   7   11.07   10.68
   2   5   8  144.83   69.28
  -2   5   8  222.48   48.25
   2   5   8  289.28   44.60
   2   5   8  253.26   41.90
  -2   5   9   51.31   21.05
   2   5   9  100.51   27.33
  -2   5   9   59.21   24.83
   2   5   9    1.93    3.73
  -2   5   9   82.76   35.46
  -2  -5   9  111.53   27.22
   2   5   9   82.32   23.83
  -2   5  10   43.87   19.48
   2   5  10   31.75   15.99
  -2   5  10   27.45   21.58
   2   5  10   43.77   42.95
   2   5  10   25.21   11.21
  -2  -5  10   46.71   19.60
   2   5  11    4.79   14.70
  -2  -5  11   -1.83    5.10
  -2   5  11    5.87   11.64
  -2   5  11   -4.16    8.92
   2   5  11    7.17    8.29
  -2  -5  11   -0.90   10.58
   2   5  11   10.05   11.43
  -2   5  12   16.06   14.04
   2   5  12    0.98    4.53
  -2   5  12    0.11   11.67
   2   5  12   18.03   16.06
  -2  -5  12   -1.11    4.42
   2   6 -11   26.09   37.32
  -2   6 -11   73.01   45.53
  -2   6 -10    1.38   16.08
   2   6 -10   -2.05   14.97
  -2   6  -9   72.44   40.16
   2   6  -9   67.18   41.61
   2   6  -8   36.44   37.43
  -2   6  -8  119.76   42.87
   2   6  -7  594.45   96.65
  -2   6  -7  330.77   66.90
   2   6  -6   54.34   27.35
  -2   6  -6   53.49   25.94
   2   6  -5  602.95   79.98
  -2   6  -5  562.88   61.95
  -2  -6  -4  157.11   31.02
  -2   6  -4  192.93   31.51
   2   6  -4   92.94   32.55
  -2   6  -3 1848.46   83.41
   2   6  -3 1833.84  104.26
  -2  -6  -3 1903.56  102.31
  -2   6  -3 1552.59   45.86
   2   6  -2  299.27   40.25
   2   6  -2  336.00   31.25
  -2  -6  -2  346.30   40.92
  -2   6  -1  838.76   48.28
   2   6  -1  819.92   58.23
   2   6  -1  790.92   49.53
  -2  -6  -1  885.74   60.32
  -2  -6   0   26.09   10.04
  -2   6   0   33.57    9.77
   2   6   0   19.69   10.41
  -2  -6   1  920.67   56.76
   2   6   1  908.21   61.50
   2   6   1  901.29   58.16
  -2   6   1  870.47   56.20
   2  -6   1  970.00   50.81
  -2  -6   2  274.59   29.85
   2   6   2  314.28   35.25
   2   6   2  328.80   40.65
   2  -6   2  319.75   26.55
  -2   6   2  285.90   36.95
   2   6   3 1796.58   92.67
   2   6   3 1964.80  106.80
  -2  -6   3 1870.08   78.70
   2  -6   3 1974.17   59.45
  -2   6   3 2096.90  106.98
   2   6   4  177.05   30.62
   2   6   4  173.51   34.54
  -2  -6   4  167.84   23.79
  -2   6   4  154.66   33.12
   2   6   5  576.31   59.29
  -2  -6   5  534.76   45.48
   2   6   5  565.05   62.41
  -2   6   5  594.67   68.10
   2  -6   5  355.73   20.65
   2   6   6   82.88   24.31
  -2  -6   6   75.90   18.35
   2  -6   6   22.58    3.96
  -2   6   6   56.95   22.99
   2   6   6   66.57   21.97
  -2   6   7  603.08   76.71
  -2  -6   7  578.94   53.76
   2   6   7  492.72   61.49
   2   6   7  532.31   66.47
  -2   6   8  135.85   38.68
   2   6   8  122.92   33.04
   2   6   8  113.04   31.32
  -2   6   9   91.43   39.79
  -2   6   9  100.12   34.62
  -2   6   9  111.47   29.81
   2   6   9  140.75   32.87
  -2  -6   9  140.95   30.70
   2   6   9  103.91   29.81
   2   6  10   23.93   21.47
  -2   6  10    4.97   11.02
  -2   6  10    4.10    5.99
   2   6  10   14.21   11.20
  -2  -6  10    5.11    3.78
   2   6  10    8.48    9.10
  -2  -6  11    4.86    3.34
  -2   6  11   37.96   18.73
   2   6  11   79.98   26.47
   2   6  11   87.52   30.39
  -2   6  11   73.35   24.62
  -2  -6  11  104.83   26.73
   2   7 -11   14.36    8.45
   2   7 -10   12.90   36.57
  -2   7 -10   31.03   27.02
   2   7  -9   -2.01    3.91
  -2   7  -9    5.85   10.66
   2   7  -8  124.76   50.16
  -2   7  -8   77.51   33.86
  -2   7  -7   15.80   19.45
  -2   7  -6  157.00   37.50
   2   7  -6  179.99   47.36
  -2   7  -5    5.42    5.14
   2   7  -5    0.49    1.62
  -2  -7  -4  361.67   49.53
  -2   7  -4  387.94   47.11
   2   7  -4  465.74   59.83
  -2  -7  -3   16.47    8.74
   2   7  -3    5.28    3.46
  -2   7  -3   12.02    5.06
   2   7  -3   11.19   10.85
  -2   7  -3    7.58    5.69
  -2  -7  -2  370.83   47.21
  -2   7  -2  350.79   35.93
   2   7  -2  350.54   34.13
   2   7  -2  356.41   43.32
   2   7  -1   18.14   10.65
  -2   7  -1   18.51    8.17
  -2  -7  -1   29.88   12.31
  -2   7   0  779.40   53.92
   2   7   0  723.93   55.51
   2   7   0  713.80   54.28
  -2  -7   0  700.79   55.75
   2  -7   1   17.88    7.93
   2   7   1   17.53    9.97
  -2  -7   1   18.65    9.30
  -2   7   1   13.44    8.34
   2   7   1   19.02    7.93
  -2  -7   2  332.31   36.10
   2  -7   2  355.49   31.28
  -2   7   2  317.94   40.15
   2   7   2  326.45   42.88
   2   7   2  285.22   38.28
   2   7   3   13.53    9.52
  -2  -7   3    7.92    5.31
   2   7   3   11.54    6.76
  -2   7   3   18.96   11.35
   2  -7   3   16.61    6.14
   2   7   4  397.86   48.77
  -2  -7   4  401.36   38.98
  -2   7   4  440.22   56.34
   2  -7   4  347.63   24.33
   2   7   4  406.66   54.33
   2   7   5    0.36    4.11
   2   7   5    2.06    5.00
  -2  -7   5   -0.08    0.98
   2  -7   5    0.56    1.05
  -2   7   5    2.28    1.45
   2   7   6  214.06   40.88
  -2  -7   6  158.56   25.77
   2   7   7   66.81   24.22
   2   7   7   63.48   23.63
  -2   7   7   47.75   23.61
  -2  -7   7   58.49   17.80
  -2   7   8   96.66   34.04
  -2   7   8   92.46   29.86
   2   7   8  118.23   32.98
  -2   7   8   77.25   40.59
   2   7   8  117.75   32.44
   2   7   9    3.69   34.61
  -2   7   9    0.64   12.85
  -2   7   9    5.19    8.79
   2   7   9    4.58    5.08
  -2  -7   9    8.47    8.76
   2   7   9    3.70   30.55
  -2  -7  10   48.72   15.92
   2   7  10   62.71   26.42
  -2   7  10   32.99   22.86
  -2  -7  11    5.59    7.17
  -2   7  11   19.62   15.04
   2   7  11    5.31    4.57
  -2   7  11   11.11   15.84
  -2  -7  11    8.14    7.20
   2   7  12   31.43   19.27
  -2   8 -11   72.11   48.25
  -2   8 -10    3.20   10.73
   2   8  -9   60.91   45.35
  -2   8  -9   60.41   39.03
   2   8  -8   36.71   28.90
  -2   8  -8   17.47   18.09
  -2   8  -7  117.10   51.44
   2   8  -7  118.68   58.57
   2   8  -6  107.31   40.57
  -2   8  -6   50.94   28.74
  -2   8  -5  219.09   45.15
   2   8  -5  232.20   50.01
   2   8  -4  164.61   41.53
  -2  -8  -4  177.86   38.00
   2   8  -4   53.39   12.59
  -2   8  -4  182.36   33.85
  -2   8  -3 1028.53   47.59
   2   8  -3 1043.99   63.97
   2   8  -3 1145.78   89.47
  -2   8  -3 1177.55   76.51
  -2  -8  -3 1238.70   95.83
  -2   8  -2   18.62    7.90
  -2  -8  -2   20.14   10.54
  -2   8  -2   24.91   11.05
   2   8  -2   10.42    8.21
   2   8  -2   21.85    8.73
  -2   8  -1 1433.62   76.76
   2   8  -1 1437.38   88.09
   2   8  -1 1417.85   77.57
   2   8   0   89.05   20.22
   2   8   0   67.68   19.20
  -2  -8   0   65.17   18.71
  -2   8   0   79.47   18.58
   2   8   1 1473.11   84.13
   2   8   1 1486.53   90.59
  -2  -8   1 1560.83   86.01
  -2   8   1 1493.67   84.45
   2   8   2   11.50    9.71
  -2  -8   2   15.22    8.17
  -2   8   2   12.23    8.50
   2  -8   2   11.84    6.29
   2   8   2    8.57    9.35
   2  -8   3 1065.23   52.65
   2   8   3 1194.06   92.42
  -2  -8   3 1120.16   69.59
   2   8   3 1071.86   79.41
  -2   8   3 1031.70   81.59
  -2   8   4  181.81   36.09
   2  -8   4  139.54   15.96
   2   8   4  199.15   35.89
  -2  -8   4  207.29   29.81
   2   8   4  175.26   38.90
   2   8   5  315.27   47.91
  -2  -8   5  271.98   33.98
  -2   8   6   95.06   32.59
   2   8   6  103.44   31.55
  -2  -8   6   96.84   20.70
   2   8   6   87.64   26.25
  -2   8   7  365.54   64.54
   2   8   7  353.40   61.12
  -2   8   7  343.77   60.38
   2   8   7  305.47   54.79
   2   8   8   39.76   18.07
  -2   8   8   37.84   23.02
  -2   8   8   31.85   19.58
   2   8   8   33.26   16.77
  -2   8   9  137.11   38.84
  -2   8   9  115.89   41.80
   2   8   9  170.44   40.76
   2   8   9  115.10   34.53
  -2   8  10   18.51   15.30
   2   8  10  -12.05   12.90
  -2  -8  10    3.78    3.82
   2   8  10    8.86   10.87
  -2   8  10   23.15   21.59
   2   8  11  152.58   43.61
  -2   9 -10    4.48    8.77
   2   9 -10   18.07   16.57
  -2   9  -9    3.76   16.37
   2   9  -9   13.40   28.50
  -2   9  -8   34.91   35.95
   2   9  -8   95.01   41.10
  -2   9  -7   15.36   18.51
   2   9  -7    4.67   16.34
   2   9  -6   89.15   46.48
  -2   9  -6   97.75   36.72
  -2   9  -5   15.40   15.58
  -2   9  -4  383.74   54.25
  -2   9  -4  355.47   23.04
   2   9  -4  453.66   68.54
   2   9  -3  136.40   23.89
  -2  -9  -3  135.59   33.73
  -2   9  -3  132.84   19.97
   2   9  -3  107.55   32.07
  -2   9  -3  139.32   29.30
  -2  -9  -2  923.99   81.31
   2   9  -2  918.04   63.78
  -2   9  -2  886.44   68.94
   2   9  -2  903.86   76.94
  -2   9  -2  909.96   59.24
  -2  -9  -1   11.69    6.81
   2   9  -1    8.70    4.11
  -2   9  -1    4.20    0.98
  -2   9  -1    8.12    4.98
   2   9   0 1194.26   81.96
   2   9   0 1088.91   76.46
  -2   9   0 1238.22   78.18
  -2  -9   0 1279.10   87.02
  -2  -9   1    6.47    2.78
   2   9   1   24.43   11.49
  -2   9   1   14.43    8.87
   2   9   1   18.36   11.41
   2   9   2  974.70   75.31
  -2   9   2  907.72   73.48
   2   9   2  919.86   81.78
  -2   9   3  129.20   29.32
   2  -9   3  117.54   17.94
   2   9   3  107.86   27.91
   2   9   3  140.58   33.31
   2   9   5    8.53    2.61
   2   9   5   10.07   10.77
  -2   9   5    5.91   13.24
  -2   9   6  174.51   43.91
  -2   9   6  165.65   41.91
   2   9   6  158.52   37.80
   2   9   6  191.97   44.65
  -2   9   7    9.06   10.03
   2   9   7    6.19   10.74
  -2   9   7    8.88   15.69
   2   9   7    7.27    7.26
  -2   9   8   91.31   32.16
   2   9   8  149.74   39.15
  -2   9   8  129.01   41.28
   2   9   8  111.99   39.08
  -2   9   9   11.76   16.47
  -2   9   9   16.27   17.74
  -2  -9   9   11.51    9.61
   2   9   9   34.17   24.28
   2   9   9    7.78   16.96
   2   9  10   57.57   27.71
  -2  -9  10   21.48    4.75
  -2  10 -10   -4.79   31.81
  -2  10  -9   35.58   18.47
   2  10  -9   42.46   41.77
  -2  10  -8    4.62    5.33
   2  10  -8   23.51   25.28
  -2  10  -7   81.42   36.52
   2  10  -7   88.45   45.56
   2  10  -6    2.72    8.93
  -2  10  -6    1.91    6.26
   2  10  -5  134.29   47.06
  -2  10  -5  129.24   40.62
   2  10  -4   64.04   29.38
  -2  10  -4   81.63   27.38
  -2  10  -4   83.11   13.11
   2  10  -4   66.56   16.33
  -2  10  -3  161.02   23.46
   2  10  -3  134.98   36.29
  -2  10  -3  127.34   31.36
  -2 -10  -3  159.51   35.98
  -2 -10  -2  183.70   38.37
  -2  10  -2  163.56   32.44
   2  10  -2  141.70   27.35
   2  10  -2  144.55   34.26
  -2  10  -2  131.96   23.31
   2  10  -1  250.37   37.48
  -2  10  -1  265.54   39.93
  -2  10  -1  283.65   39.58
   2  10  -1  258.76   42.50
  -2 -10  -1  320.85   49.51
  -2 -10   0   38.04   15.50
   2  10   0   42.31   16.38
   2  10   0   40.75   16.72
  -2  10   0   22.76   11.27
  -2  10   0   31.79   16.43
   2  10   1  186.87   35.59
  -2 -10   1  207.11   35.30
  -2  10   1  204.83   39.93
   2  10   1  200.76   37.44
  -2  10   1  190.35   33.78
   2  10   2  143.09   33.40
  -2 -10   2  198.82   33.12
  -2  10   2  145.38   31.43
   2  10   3  131.60   31.41
  -2 -10   3  158.75   28.43
  -2  10   3  175.22   36.79
   2  10   4  107.14   29.19
  -2  10   4  116.03   32.14
  -2 -10   4   88.65   21.28
   2  10   4   89.72   29.74
  -2  10   4  115.54   35.35
   2  10   5  178.47   39.38
  -2  10   5  121.77   36.70
  -2 -10   5  179.80   29.67
  -2  10   5  218.56   51.97
   2  10   5  185.01   46.65
  -2 -10   6    6.71    5.50
   2  10   6   36.92   18.11
  -2  10   6   13.87   11.41
  -2  10   6   18.66   18.43
   2  10   6   11.13   11.13
  -2  10   7   78.79   29.37
   2  10   7   95.14   34.32
  -2  10   7  102.90   39.32
   2  10   7   89.53   34.65
  -2 -10   8   11.29    4.90
   2  10   8   16.85   11.49
  -2  10   8   16.94   10.48
   2  10   8    9.26    8.47
  -2  10   8    0.15   13.99
  -2 -10   9   54.14   13.67
  -2  10   9   96.48   36.61
  -2  11  -8   22.42   24.50
  -2  11  -7   -0.79   11.96
   2  11  -7    9.39   14.72
   2  11  -6  268.01   64.25
  -2  11  -6  166.44   54.38
   2  11  -5   11.35   12.39
  -2  11  -5   15.12   12.16
  -2  11  -4  402.86   35.09
  -2  11  -4  484.13   68.33
   2  11  -4  295.74   39.39
   2  11  -4  463.75   74.87
   2  11  -3   56.53   22.99
  -2  11  -3   38.80   12.98
   2  11  -3   47.20   15.00
  -2 -11  -3   62.14   24.98
  -2 -11  -2   30.61   14.01
   2  11  -2   38.51   15.27
  -2  11  -2   27.06   14.21
  -2  11  -2   29.16   13.02
   2  11  -2   31.48   16.91
   2  11  -1   31.52   13.55
  -2 -11  -1   38.54   17.94
  -2  11  -1   36.91   15.33
   2  11  -1   43.98   19.78
  -2  11  -1   38.17   13.30
   2  11   0  412.09   54.94
   2  11   0  424.18   54.31
  -2  11   0  403.65   54.81
  -2 -11   0  444.31   58.80
  -2 -11   1   59.64   18.93
   2  11   1   48.81   19.64
  -2  11   1   41.48   16.63
  -2  11   1   24.70   13.41
   2  11   1   40.97   17.85
  -2  11   2   33.09   16.03
  -2 -11   2   31.35   16.54
   2  11   2   53.26   19.81
  -2 -11   3   67.53   20.41
   2  11   3   72.85   26.38
  -2  11   3   77.94   26.15
   2  11   3   47.77   18.44
  -2  11   3   83.84   31.22
   2  11   4  384.78   57.94
  -2  11   4  482.79   79.09
   2  11   4  440.83   70.78
  -2  11   4  422.93   62.91
  -2 -11   4  433.41   50.05
  -2 -11   5   17.03   12.28
  -2  11   5   23.83   16.88
   2  11   5    5.48   11.47
  -2  11   5   24.60   19.38
   2  11   5   19.87   13.06
  -2 -11   6  230.43   34.39
  -2  11   6  249.40   59.33
  -2  11   6  263.22   58.56
   2  11   6  289.16   62.80
   2  11   6  263.18   55.33
  -2  11   7   -5.79    9.09
  -2  11   7   10.66   18.07
   2  11   7   -8.57   14.39
   2  11   8   62.58   25.46
  -2  11   8  104.71   40.53
  -2 -11   8   20.76    9.41
   2  11   8   66.34   33.80
  -2  11   8   46.00   28.27
   2  12  -8   14.71   29.81
  -2  12  -7   41.28   32.79
  -2  12  -6   16.47   25.77
   2  12  -6    6.35   14.67
   2  12  -5   63.32   37.45
  -2  12  -5  102.29   35.97
   2  12  -4   -3.68   15.19
  -2  12  -4    3.91   11.20
  -2  12  -4    3.30    3.18
   2  12  -4    4.13    8.07
  -2  12  -3  135.15   35.60
   2  12  -3  134.69   38.97
   2  12  -3  126.12   30.52
  -2  12  -3  121.60   24.67
   2  12  -2    1.23    4.28
  -2  12  -2    7.45    7.77
  -2  12  -2    0.52    4.93
   2  12  -2    6.45    7.36
   2  12  -1   84.90   27.85
  -2  12  -1   89.23   24.33
   2  12  -1   87.11   26.44
  -2  12  -1  111.64   29.03
  -2 -12  -1    1.91    4.00
   2  12   0   31.52   17.17
  -2  12   0   32.59   16.88
   2  12   0   31.50   16.00
  -2 -12   0   44.46   18.70
  -2  12   0   16.35    8.45
  -2 -12   1  162.57   34.70
  -2  12   1  113.83   31.24
   2  12   1  122.22   33.58
   2  12   2    1.89    6.13
  -2  12   2   -1.08    7.98
  -2 -12   2    5.56    7.44
   2  12   2    0.40    8.12
  -2  12   2    5.80    8.69
   2  12   3  145.65   35.38
  -2  12   3  175.53   38.23
  -2 -12   3  166.22   32.95
   2  12   3  180.88   43.94
  -2  12   3  137.11   42.13
   2  12   4    3.90    8.75
  -2  12   4   12.39   12.41
  -2 -12   4   12.12    9.18
   2  12   4   -0.13   10.11
  -2  12   4    6.88    7.59
   2  12   5  101.27   33.04
  -2  12   5   80.13   31.27
  -2 -12   5   66.02   19.48
   2  12   5  147.99   43.36
  -2  12   5   98.20   41.73
   2  12   6   14.56   18.29
  -2  12   6   11.48   14.93
  -2 -12   6    3.06    2.19
   2  12   6   24.43   20.06
  -2  12   6   12.17   12.43
   2  12   7   33.53   21.63
  -2  12   7   68.95   35.07
  -2  12   7   17.86   12.84
   2  12   7   61.08   30.61
  -2  13  -7    3.71   20.52
   2  13  -6  117.95   52.79
  -2  13  -6   96.29   45.46
  -2  13  -5   -5.96   11.27
   2  13  -4  236.53   40.31
  -2  13  -4  193.12   33.65
  -2  13  -4  269.15   62.73
   2  13  -4  298.89   69.32
  -2  13  -3   -0.99    6.41
   2  13  -3   -0.52    9.11
  -2  13  -3   -3.00    5.00
   2  13  -3   -7.25   10.16
   2  13  -2  186.90   45.11
  -2  13  -2  156.69   42.24
  -2  13  -2  159.56   34.24
   2  13  -2  186.12   40.44
   2  13  -1   22.22   16.10
  -2  13  -1    5.90    5.21
   2  13  -1   17.17   14.36
  -2 -13  -1   18.48    4.62
  -2  13  -1   23.25   12.72
   2  13   0  324.03   55.27
  -2  13   0  269.66   47.78
  -2 -13   1   -3.37    1.79
   2  13   1    9.67    5.41
  -2  13   1   27.17   15.41
  -2  13   1   16.78   15.21
   2  13   1   35.47   15.53
  -2 -13   2  205.39   39.39
  -2  13   2  232.21   45.45
   2  13   2  252.67   49.11
  -2  13   2  218.49   49.76
   2  13   2  211.31   48.54
  -2 -13   3    1.29    9.16
  -2  13   3    2.09    7.65
  -2  13   3   -1.68    2.68
   2  13   3    0.12    4.54
   2  13   3    1.32    6.95
  -2 -13   4  341.56   49.69
  -2  13   4  424.22   80.67
   2  13   4  346.63   74.43
  -2  13   5    9.45   11.26
  -2  13   5    6.11    8.70
  -2 -13   5    7.91   11.47
   2  13   5   25.48   20.26
   2  13   5   13.17   11.22
  -2  13   6  159.53   55.52
  -2 -13   6   91.54   22.59
   2  13   6  159.44   53.11
  -2  14  -6   25.74   31.01
   2  14  -5   18.86   13.55
   2  14  -4   39.16   22.42
   2  14  -4   29.17    4.75
  -2  14  -4   13.89    8.74
  -2  14  -4   32.65   32.19
  -2  14  -3   22.86   18.01
   2  14  -3    4.39    4.86
  -2  14  -3    5.68    6.69
   2  14  -3   10.56   10.42
  -2  14  -2   -1.29    4.72
   2  14  -2    9.12   11.17
  -2  14  -2    0.80   11.73
  -2  14  -1   30.17   13.77
  -2  14   0    1.83    6.14
   2  14   0   24.84   15.30
  -2 -14   0   13.83    9.64
  -2  14   0   13.28   10.44
  -2  14   1   17.26   11.94
   2  14   1   28.74   19.49
  -2  14   1   22.71   16.01
  -2 -14   1   24.45   14.26
   2  14   2   -5.38   12.01
  -2  14   2   19.31   15.83
   2  14   2   -1.82    8.69
  -2 -14   2    4.86    9.87
   2  14   3   10.28    7.10
  -2  14   3   12.74   11.19
  -2  14   3    8.47   11.19
   2  14   3    0.82    7.14
  -2 -14   3   10.35   15.98
  -2  14   4   25.88   19.83
   2  14   4   21.30   18.11
  -2 -14   4   15.02   14.17
  -2  14   4   25.99   19.89
   2  14   4   -3.68   12.64
  -2 -14   5    6.39    9.52
  -2  15  -4   34.22   19.16
   2  15  -3    6.24    2.33
  -2  15  -3   -3.59   12.90
  -2  15  -3  -12.45    9.22
   2  15  -2   67.76   34.41
  -2  15  -2   69.42   27.78
   2  15  -1   14.41    1.28
  -2  15  -1   17.54   15.84
   2  15  -1   -3.61    7.94
  -2  15  -1    3.88   10.88
   2  15   0  173.95   47.13
  -2  15   0  154.41   43.22
  -2  15   0  104.75   34.24
   2  15   0  141.82   41.25
  -2  15   1   15.28    6.51
   2  15   1   -4.52   13.75
  -2  15   1   20.85   15.81
  -2  15   2  104.04   40.02
  -2  15   3   -7.09   14.18
   2  15   3   -3.73   12.04
   2  16  -2    5.42    6.52
  -2  16  -2   -4.84    5.77
   2  16  -1    6.94   11.18
  -2  16  -1    1.78   10.81
   2  16   0  -10.93   10.03
  -2  16   0   -4.24   13.48
   2  16   2    1.55   12.80
  -2  16   2    8.11   18.19
   2  17   0   34.67   30.54
   3   0  -6   -1.14    3.47
   3   0  -5   -0.58   21.25
  -3   0  -4    0.21    5.54
   3   0  -4    0.15    3.23
  -3   0  -3    0.98    1.34
  -3   0  -3    3.94    3.82
   3   0  -3    0.11    4.06
  -3   0  -3   -0.13    2.03
  -3   0  -2   -0.29    1.04
   3   0  -2   -0.07    0.75
  -3   0  -2    0.41    1.11
   3   0  -1    3.31    3.74
  -3   0   0    2.68    4.04
   3   0   0    1.82    4.36
  -3   0   0    0.76    1.39
   3   0   0    0.24    0.86
   3   0   1    0.26    1.22
  -3   0   2   -2.32    2.07
   3   0   2    0.98    2.30
   3   0   3    0.43    1.85
  -3   0   3    0.85    3.80
   3   0   3   -1.74    2.26
   3   0   3    0.44    0.37
   3   0   4   -0.60    2.86
   3   0   4    0.27    4.26
  -3   0   4    2.88    8.07
   3   0   4    0.22    1.53
   3   0   5   -1.06    2.62
   3   0   5    0.50    3.73
  -3   0   5   -0.65    1.74
   3   0   5   -1.00    1.29
   3   0   6    0.61    1.10
  -3   0   6    2.00    9.79
   3   0   6    0.06    4.15
   3   0   6   -0.15    2.08
   3   0   7    0.46    3.35
  -3   0   7   -0.70    5.25
   3   0   7    4.84    9.83
   3   0   7    3.47    4.16
   3   0   8    2.52    2.44
   3   0   8   -4.21    4.77
  -3   0   8    0.81    9.83
   3   0   8   -0.44    4.26
   3   0   9   -0.36    2.57
   3   0   9   -1.12    2.79
  -3   0   9    1.11    5.06
   3   0   9    2.43    5.99
  -3   0  10    2.49    4.97
  -3   0  10    2.56    5.33
   3   0  10    2.67    5.12
   3   0  10    0.08    1.14
  -3   0  10   -3.59    1.98
   3   0  10   -4.41    8.73
  -3   0  11   -0.73    6.94
   3   0  11    3.45   12.15
  -3   0  11   -4.52   18.13
   3   0  11    3.24    2.39
   3   0  11    7.00    3.87
  -3   0  11   -5.13    1.64
  -3   0  12   -1.27    6.04
   3   0  12    8.30    7.45
  -3   0  12  -10.53    8.65
   3   0  12    4.45    1.94
   3   0  12   -6.21    4.90
   3   0  13   -9.96    9.49
  -3   0  13    6.29    8.36
  -3   0  13    1.42    4.12
   3   1  -8   74.84   32.84
   3   1  -7  726.59  113.07
  -3   1  -7  522.86   89.39
  -3   1  -6  272.80   51.32
   3   1  -6  237.94   49.74
   3   1  -5 1395.85  104.57
   3   1  -4  811.92   70.83
  -3   1  -4  691.31   40.45
  -3  -1  -3 2886.03   91.88
  -3   1  -3 2745.48   70.96
   3   1  -2   86.04   17.80
  -3  -1  -2   81.40   14.15
  -3  -1  -2   72.74   10.55
   3   1   0 1299.08   44.11
  -3  -1   0 1349.51   44.93
   3   1   0 1360.29   55.35
   3  -1   1 9161.86  168.54
  -3  -1   2  115.26   19.38
  -3   1   2  167.25   25.66
   3   1   2  108.52   11.27
   3  -1   2  145.24   17.23
   3   1   2  118.44   16.52
   3   1   3 2610.00   65.41
   3   1   3 2619.64   83.80
  -3  -1   3 2997.15  109.60
   3  -1   3 2761.47   75.17
  -3   1   3 2916.18  113.32
   3   1   4  654.29   37.62
   3  -1   4  496.01   21.84
   3  -1   4  450.55   24.05
  -3  -1   4  819.07   65.45
  -3   1   4  853.35   71.91
   3  -1   4  660.69   39.32
   3   1   4  667.68   45.30
   3  -1   5 1435.58   48.78
   3   1   5 1559.09   66.40
   3  -1   5 1265.22   53.22
  -3  -1   5 1857.56  112.91
  -3   1   5 2292.42  131.81
   3   1   5 1334.91   96.53
   3  -1   5 2041.38   74.77
   3   1   5 1790.58   80.28
   3   1   6  140.43   24.45
   3  -1   6   88.56   13.30
   3   1   6  116.88   19.36
  -3  -1   6  131.03   35.53
   3  -1   6   70.12   16.79
   3  -1   6  136.56   21.48
   3   1   6   57.80   24.42
  -3   1   6  160.17   39.07
  -3  -1   7 1072.34  111.04
   3  -1   7  748.36   56.09
   3  -1   7  539.14   36.79
   3   1   7  741.10   52.67
   3   1   7  960.76   68.02
  -3   1   7 1483.62  139.52
   3   1   7  541.85   84.13
   3  -1   7 1020.46   64.42
   3   1   8   44.76   23.95
  -3   1   8   34.48   19.76
   3   1   8   25.23    9.95
   3  -1   8   54.41   16.07
   3   1   8   40.40   13.99
  -3  -1   8   49.98   28.57
   3  -1   8   49.17   15.44
   3   1   9  344.06   69.18
   3  -1   9  390.74   47.50
   3  -1   9  250.37   25.99
   3   1   9  374.01   38.70
  -3   1   9  423.88   99.49
   3   1   9  458.14   53.22
  -3  -1   9  294.94   34.53
   3  -1   9  486.28   53.03
   3  -1  10  119.82   29.36
  -3   1  10   84.87   45.90
   3  -1  10   64.94   20.17
  -3   1  10   23.59   15.83
   3   1  10   59.63   31.72
  -3  -1  10   47.00   29.40
   3   1  10   48.38   13.41
   3  -1  10   42.69   10.52
  -3  -1  10   71.65   18.18
  -3   1  10   51.52   17.54
   3   1  10   82.28   24.91
   3   1  11  244.72   43.81
  -3   1  11  194.60   34.29
  -3   1  11  292.90   97.84
  -3  -1  11   26.85   14.22
  -3   1  11   26.48   13.32
   3   1  11  180.53   26.38
   3  -1  11  230.22   30.77
   3   1  11  190.88   51.43
  -3  -1  11  198.14   31.76
   3  -1  11  338.84   55.48
   3   1  12   21.34    7.84
  -3   1  12    5.40   13.20
  -3  -1  12    5.30    2.83
   3   1  12   15.06   11.39
  -3  -1  12   15.46   17.94
   3  -1  12   29.42   10.05
   3   1  12   35.07   19.25
   3  -1  12    5.54    1.91
   3  -1  12    0.08    0.83
  -3  -1  12   15.48    9.44
  -3   1  12   13.44    8.55
  -3   1  13   43.48   19.63
  -3  -1  13   62.52   23.88
  -3  -1  13   14.61   12.83
   3  -1  13   41.44   22.12
   3   1  13   60.39   29.42
   3   2 -10   24.26   21.41
  -3   2  -9  143.40   53.20
   3   2  -9  124.38   57.36
  -3   2  -8   37.34   16.65
   3   2  -8  117.37   38.03
   3   2  -7  133.96   38.20
  -3   2  -7   40.19   26.19
   3   2  -6    8.84   14.17
  -3   2  -6   18.34   12.45
   3   2  -5  285.95   52.15
  -3   2  -5  208.64   35.99
  -3   2  -4   25.72   10.31
   3   2  -4   31.18   13.85
  -3   2  -4   27.63    7.20
  -3  -2  -4   30.21   10.91
  -3  -2  -3  957.35   53.82
   3   2  -3 1051.29   71.78
  -3  -2  -3 1048.25   59.99
  -3   2  -3 1023.32   42.00
   3   2  -2 1435.57   73.32
  -3  -2  -2 1376.47   54.01
  -3  -2  -2 1409.15   62.02
  -3   2  -2 1524.72   54.37
   3   2  -1 2876.78   84.82
  -3  -2  -1 3000.69   70.57
  -3  -2  -1 2747.64   76.98
   3   2  -1 2991.63   91.63
   3   2   0  565.01   35.06
  -3  -2   0  459.57   29.05
   3   2   0  519.16   30.89
  -3  -2   0  518.26   29.31
  -3  -2   1 2761.63   77.39
   3   2   1 2810.62   68.01
   3   2   1 2860.74   80.44
   3   2   2 1416.35   49.61
   3   2   2 1354.97   59.94
  -3  -2   2 1309.04   61.11
   3  -2   3 1058.52   50.42
  -3  -2   3 1001.79   61.29
   3   2   3 1039.37   47.92
   3   2   3  957.74   53.96
   3  -2   4   28.22    8.20
   3   2   4   34.54    9.68
   3   2   4   36.10   12.31
  -3  -2   4   25.42   13.87
   3   2   4   25.56   19.69
  -3   2   4   50.64   21.03
   3  -2   5  441.24   33.37
   3  -2   5  362.46   18.74
  -3  -2   5  474.05   52.91
   3   2   5  406.71   36.94
   3   2   5  484.61   70.91
  -3   2   5  461.97   61.10
   3   2   5  374.42   40.00
   3  -2   6   17.66    5.16
   3   2   6    8.19   16.02
   3  -2   6    4.98    3.37
  -3  -2   6   21.56   14.37
   3   2   6   12.79    7.16
   3   2   6   14.04    8.94
   3  -2   6   24.43    8.56
   3   2   7   16.23   21.42
  -3   2   7   97.73   35.13
   3  -2   7   42.04    8.68
   3   2   7   45.82   15.10
   3   2   7   70.37   19.85
   3  -2   7   83.66   18.20
   3  -2   7   56.96   12.05
   3  -2   8   33.98    9.56
   3  -2   8   19.73    6.40
   3   2   8   38.39   12.79
  -3  -2   8   49.75   21.45
   3  -2   8   50.26   17.19
   3   2   8   21.53   24.06
  -3   2   8   73.98   32.51
   3   2   8   28.53   11.50
   3  -2   9  102.89   18.72
  -3  -2   9  110.63   20.41
   3   2   9  112.15   22.93
   3  -2   9   78.68   11.61
  -3  -2   9  211.15   51.22
  -3   2   9   40.89   20.17
   3   2   9  152.00   30.88
   3  -2   9  174.43   32.29
   3   2   9  179.90   54.49
  -3   2   9  131.42   56.48
   3  -2  10   20.99   12.76
   3  -2  10   13.77    5.86
   3   2  10   18.90   11.19
  -3   2  10   13.00   10.53
  -3  -2  10    9.38   17.25
   3   2  10   11.99    6.09
   3  -2  10   10.61    4.12
   3   2  10    7.77   26.45
  -3   2  10   10.25    8.84
  -3  -2  10   25.10   11.91
   3   2  11   -1.86    4.45
  -3  -2  11   -0.43    3.52
  -3  -2  11    1.51    5.56
  -3   2  11    2.71    9.94
  -3  -2  11   15.35   24.11
   3   2  11    2.66   11.38
   3   2  11    5.75    7.40
  -3   2  11    0.93    8.63
   3  -2  11    2.19    4.27
   3   2  12   -0.19    6.05
   3  -2  12   -2.04   10.78
  -3   2  12   -6.85    8.73
   3   2  12    1.37    2.10
  -3  -2  12    8.71   10.99
  -3  -2  12   -0.78    2.80
  -3   2  12    0.27    2.30
  -3  -2  12    7.34    8.15
   3   2  12   12.95    8.10
  -3  -2  13    0.50    8.38
  -3   2  13    2.35    3.65
   3   3 -11   97.86   67.28
   3   3 -10  128.74   51.62
  -3   3 -10   94.60   48.18
   3   3  -9  331.77   82.96
  -3   3  -9  340.57   83.67
   3   3  -8   93.77   40.12
  -3   3  -8   60.41   28.20
  -3   3  -7  540.94   74.24
   3   3  -7  309.49   72.33
  -3   3  -6  107.09   28.79
   3   3  -6  146.12   38.66
  -3   3  -5 1498.60   90.82
   3   3  -5 1301.12  108.55
  -3  -3  -4  385.75   41.37
   3   3  -4  297.50   47.84
  -3   3  -4  338.25   20.43
  -3   3  -4  417.21   39.23
  -3  -3  -3 1351.43   68.65
  -3   3  -3 1357.35   49.59
  -3   3  -3 1351.76   42.43
   3   3  -3 1469.34   86.98
  -3  -3  -2  401.44   36.47
   3   3  -2  292.40   31.48
  -3   3  -2  400.38   33.29
   3   3  -2  413.05   39.63
  -3   3  -2  437.61   19.34
  -3  -3  -2  382.96   33.70
  -3   3  -1 2309.87   48.18
  -3  -3  -1 2254.16   72.34
   3   3  -1 1864.71   68.76
  -3  -3  -1 1982.62   72.46
   3   3  -1 2326.75   82.05
  -3  -3   0   31.63    9.09
   3   3   0   30.63    9.98
  -3  -3   0   25.35    8.50
   3   3   0   21.09    8.02
   3   3   1 2195.14   68.26
   3   3   1 2048.30   75.01
  -3  -3   1 2213.80   62.88
  -3  -3   1 2197.32   70.53
   3   3   2  313.47   27.47
   3   3   2  360.61   33.64
  -3  -3   2  347.49   31.38
  -3  -3   3 1153.35   63.70
   3   3   3 1238.71   68.97
   3   3   3 1219.50   58.28
   3   3   4  325.29   33.84
  -3  -3   4  360.45   39.86
  -3  -3   4  216.61   26.16
   3   3   4  346.07   38.28
   3  -3   4  182.31   21.70
   3   3   5 1366.17   73.07
   3   3   5 1391.44   80.52
  -3  -3   5 1556.56   90.06
  -3  -3   6  161.14   31.67
   3   3   6  134.91   27.40
   3  -3   6  103.35    8.50
   3   3   6  134.39   24.03
   3  -3   6  137.92   20.75
   3   3   6  144.03   45.86
  -3   3   6  122.82   36.26
   3   3   7  268.68   79.33
  -3   3   7  408.99   57.75
   3  -3   7  200.43   13.27
   3   3   7  414.95   45.05
   3  -3   7  444.30   20.52
   3  -3   7  516.02   41.27
  -3   3   7  613.14   90.75
   3   3   7  519.20   54.30
   3  -3   8  151.24   23.84
   3   3   8  120.85   50.29
  -3   3   8  109.36   46.12
  -3   3   8   67.75   24.03
  -3  -3   8  120.62   34.47
   3   3   8   90.18   21.20
   3  -3   8   43.29    6.70
   3  -3   8   83.43    9.86
  -3  -3   8   88.95   15.01
   3   3   8   99.16   24.84
  -3  -3   9  302.02   31.19
   3   3   9  260.17   38.76
  -3   3   9  182.54   43.36
   3  -3   9  354.35   42.97
  -3  -3   9  407.44   67.32
   3   3   9  307.58   79.38
  -3   3   9   89.67   48.11
  -3   3  10   72.50   22.19
   3   3  10   86.55   21.94
  -3  -3  10   84.87   33.68
  -3   3  10   90.79   52.23
   3   3  10  121.52   56.43
  -3  -3  10  115.95   21.13
   3   3  10   88.57   25.67
  -3   3  10   35.19   18.46
   3   3  11   41.56   28.54
  -3  -3  11    7.90   17.62
  -3  -3  11   15.95   14.16
  -3   3  11   52.66   24.60
  -3  -3  11  198.05   31.24
   3   3  11  161.82   36.12
  -3   3  11  143.33   32.15
  -3  -3  12   -5.07    5.17
   3  -3  12  -18.11   12.88
  -3  -3  12    2.27    1.86
  -3  -3  12    1.03    4.18
   3   3  12    8.65   32.15
   3   3  12   27.84   11.88
  -3   3  12   25.73   14.40
   3   3  12   27.76   14.37
  -3   3  13   36.20   17.44
   3   3  13   62.54   24.51
  -3  -3  13    1.14    3.38
  -3   3  13   40.54   23.12
  -3   4 -11   19.26   27.56
   3   4 -10    0.23   11.70
  -3   4 -10   16.66   18.57
   3   4  -9    4.05    4.78
  -3   4  -9    2.53   14.53
  -3   4  -8   45.58   29.68
   3   4  -7  104.32   34.68
  -3   4  -7   44.32   19.09
  -3   4  -6   50.00   27.05
   3   4  -6  113.15   42.91
   3   4  -5   11.79   12.39
  -3   4  -4  438.09   40.31
   3   4  -4  491.26   60.55
  -3   4  -4  370.48   15.88
  -3  -4  -4  503.94   50.84
   3   4  -3  354.35   45.18
  -3   4  -3  439.58   30.34
  -3  -4  -3  373.70   39.41
  -3   4  -3  438.87   26.77
  -3   4  -2 1210.54   42.06
   3   4  -2 1316.38   75.63
  -3  -4  -2 1248.50   64.66
  -3   4  -1  271.06   20.52
  -3  -4  -1  282.60   29.17
   3   4  -1  274.91   27.80
   3   4  -1  296.15   31.88
  -3  -4  -1  294.74   31.00
  -3   4   0   27.67    7.75
  -3  -4   0   24.56    7.89
   3   4   0   16.31    7.67
   3   4   0   22.66    8.92
  -3  -4   0   25.12    8.15
  -3   4   1  307.30   30.41
  -3  -4   1  270.91   26.04
   3   4   1  276.76   28.53
   3   4   1  292.51   30.26
  -3  -4   1  276.02   24.34
   3   4   2 1058.25   55.89
  -3  -4   2 1051.01   53.94
  -3  -4   2 1060.61   43.11
   3   4   2 1091.28   64.00
   3   4   3  406.01   37.17
  -3  -4   3  377.47   35.20
   3   4   3  377.19   40.20
   3   4   4  556.27   46.83
   3   4   4  542.24   51.76
  -3  -4   4  532.44   28.68
  -3  -4   4  525.03   45.73
  -3  -4   5   20.04    6.31
  -3   4   5   24.95   15.72
   3   4   5   20.63   10.25
  -3  -4   5   17.40    9.49
   3   4   5   31.02   13.21
  -3   4   6  115.80   31.00
   3   4   6  171.71   30.21
   3   4   6  143.27   29.68
  -3   4   6  142.47   45.72
   3   4   6   68.43   47.30
  -3  -4   6  169.97   32.30
   3   4   7   73.21   36.17
  -3   4   7   91.03   36.06
  -3   4   7   81.35   26.99
   3   4   7   49.20   17.98
  -3  -4   7   29.32   10.22
   3   4   7   81.12   21.31
  -3   4   8  169.51   49.02
   3   4   8  109.77   52.47
   3   4   8  176.21   32.98
  -3   4   8  175.69   41.52
  -3  -4   8  198.08   19.04
   3   4   8  186.93   36.27
  -3  -4   8   58.26   16.61
  -3  -4   8  196.80   42.05
  -3  -4   9   -0.32    5.57
  -3  -4   9   10.69   12.41
  -3   4   9    2.75    8.90
  -3  -4   9   14.63    5.66
   3   4   9    5.97    6.53
   3   4   9   10.35   28.01
   3   4   9    9.80    7.86
  -3  -4  10    8.91    6.89
  -3   4  10    7.15   32.24
   3   4  10   -6.50   22.33
  -3   4  10   -4.31    9.11
   3   4  10    4.52    5.11
  -3  -4  10   15.36    6.09
   3   4  10    8.06    6.87
  -3  -4  10    7.73   13.59
  -3   4  10    8.75    9.03
   3   4  11   42.45   51.91
  -3   4  11   16.79   13.06
   3   4  11   34.94   14.66
   3   4  11   33.86   15.08
  -3   4  11   39.03   17.54
  -3  -4  11    7.66    7.79
   3   4  12    7.07    8.04
  -3   4  12    8.49   14.21
  -3  -4  12    4.09    6.25
   3   4  12  -17.82   26.37
  -3  -4  12    3.84   17.38
   3   4  13   -4.76    5.21
  -3   5 -12   -7.51   12.07
   3   5 -11   86.21   57.03
  -3   5 -11   34.26   34.68
   3   5 -10   12.88   23.28
  -3   5 -10   35.23   21.36
   3   5  -9  321.56   81.57
   3   5  -8  155.36   43.71
  -3   5  -8   81.37   36.12
  -3   5  -7  448.14   68.12
   3   5  -7  558.64   86.84
   3   5  -6  249.82   57.41
  -3   5  -6  109.60   37.29
  -3   5  -5 1101.70   79.91
   3   5  -5 1720.25  121.39
  -3   5  -4  219.66   29.41
   3   5  -4  210.35   42.02
  -3  -5  -4  224.57   35.47
  -3  -5  -3 1669.74   90.00
  -3   5  -3 1592.12   64.73
   3   5  -3 1537.80   93.84
  -3  -5  -2  101.32   20.37
  -3   5  -2  120.37   15.78
   3   5  -2  104.83   18.93
   3   5  -2   88.94   23.78
   3   5  -1 2282.64   81.93
   3   5  -1 2433.95   96.05
  -3  -5  -1 2275.51   90.53
  -3   5  -1 2264.87   69.22
   3   5   0  113.69   20.56
  -3   5   0  104.27   16.82
  -3  -5   0  100.47   18.11
  -3  -5   0   83.90   16.91
   3   5   0   89.70   17.46
   3   5   1 2158.51   84.69
  -3  -5   1 2146.94   81.88
   3   5   1 1998.98   86.22
  -3  -5   1 2349.74   80.63
  -3  -5   2  134.14   20.42
   3   5   2  127.59   20.86
  -3   5   2  173.48   27.40
  -3  -5   2  135.40   17.20
   3   5   2  135.88   25.14
  -3  -5   3 1453.10   70.46
  -3  -5   3 1466.20   48.95
   3   5   3 1428.99   83.45
   3   5   3 1562.40   77.51
  -3   5   4  220.08   42.79
  -3  -5   4  206.82   27.88
   3   5   4  216.30   34.54
  -3  -5   4  240.21   17.17
   3   5   4  241.80   33.72
  -3   5   5 1446.88  111.42
  -3  -5   5 1317.22   76.80
   3   5   5 1415.98   92.26
  -3  -5   5 1298.60   33.34
   3   5   5 1465.82   89.29
  -3   5   6  307.50   65.39
   3   5   6  320.94   43.46
  -3   5   6  408.99   62.55
  -3  -5   6  339.31   41.45
   3   5   6  325.01   47.05
  -3   5   7  421.93   63.43
   3   5   7  580.31   61.71
  -3  -5   7  533.30   56.36
  -3   5   7  543.64   99.22
   3   5   7  431.58   55.37
   3   5   8   77.13   41.76
  -3   5   8    5.86    5.41
  -3   5   8   97.07   31.82
   3   5   8  115.15   29.81
  -3  -5   8  138.98   31.29
   3   5   8  118.57   28.94
  -3   5   9  188.95   48.65
   3   5   9  336.63   50.16
  -3  -5   9  368.38   56.06
   3   5   9  328.32   50.40
  -3   5   9  203.55   69.94
   3   5   9  217.90   80.32
  -3   5  10   24.54   16.23
   3   5  10   38.67   17.58
  -3   5  10   28.02   20.46
  -3  -5  10   41.74   21.95
   3   5  10   48.77   19.31
  -3   5  11   96.90   29.57
   3   5  11  158.75   31.83
   3   5  11   54.96   39.14
  -3  -5  11  210.30   48.92
   3   5  11  142.46   34.97
   3   5  12    4.05    8.44
  -3   5  12    4.40    2.58
   3   5  12   -4.59    1.96
  -3  -5  12    5.22    6.08
  -3   5  12   -0.11    6.03
   3   5  13   49.78   20.49
  -3   6 -12  -14.25   41.71
   3   6 -11    6.72   23.94
  -3   6 -11    8.33   12.94
  -3   6 -10   10.93   22.52
   3   6 -10   29.24   35.63
  -3   6  -9    6.28   16.45
   3   6  -9   -1.83    7.44
  -3   6  -8   62.24   30.63
   3   6  -8  118.18   43.22
  -3   6  -7   53.64   24.99
   3   6  -7   26.25   28.03
  -3   6  -6  201.05   44.57
   3   6  -6  213.60   53.91
  -3   6  -5   88.91   23.13
   3   6  -5  109.06   35.54
  -3   6  -4  167.87   27.51
   3   6  -4  144.63   34.72
  -3  -6  -4  148.25   32.58
   3   6  -3    4.76    5.60
   3   6  -3    6.12    9.12
  -3  -6  -3   11.47    7.90
  -3  -6  -2  857.01   64.73
   3   6  -2  896.23   67.52
   3   6  -2  826.24   53.82
  -3   6  -2  810.91   46.72
   3   6  -1   66.97   18.74
  -3  -6  -1   79.00   18.58
   3   6  -1   90.81   18.05
  -3  -6   0  522.35   45.33
   3   6   0  457.82   43.50
   3   6   0  490.22   43.73
  -3   6   0  446.01   36.90
  -3   6   1   84.84   18.19
   3   6   1   61.52   15.64
  -3  -6   1   61.52   14.99
   3   6   1   67.09   16.87
  -3  -6   2  714.96   50.48
   3   6   2  749.11   54.98
   3   6   2  819.92   64.64
  -3   6   2  855.23   64.05
  -3   6   3    8.81    8.87
  -3  -6   3    5.91    3.67
   3   6   3    6.63    6.82
   3   6   3    7.82    2.20
   3   6   4  149.80   27.18
  -3  -6   4  131.81   22.75
   3   6   4  148.88   30.81
  -3   6   4  171.33   35.25
  -3   6   5   68.87   25.32
  -3  -6   5   91.30   21.17
   3   6   5   88.58   23.45
   3   6   5   92.17   25.54
   3   6   6  316.97   46.43
  -3  -6   6  301.24   38.72
  -3   6   6  239.37   48.04
   3   6   6  281.16   45.35
   3   6   7   34.68   17.22
  -3   6   7   25.82   24.41
  -3  -6   7   35.17   13.65
  -3   6   7   38.69   22.78
   3   6   7   36.06   15.85
   3   6   8   72.54   23.85
  -3   6   8  101.71   34.30
   3   6   8   23.96   32.23
  -3   6   8  106.92   45.85
  -3  -6   8  121.94   28.94
   3   6   8  107.12   28.97
  -3   6   9    2.83    9.62
  -3  -6   9    2.52    6.25
   3   6   9   11.28   11.96
  -3   6   9   -6.42    9.01
   3   6   9    2.58    7.73
   3   6  10   46.86   21.82
  -3   6  10   36.22   23.60
   3   6  10   15.35   36.17
   3   6  10   89.40   26.57
  -3  -6  10   91.04   30.44
  -3   6  10   63.82   24.31
  -3   6  11   10.88   13.11
  -3  -6  11   49.57   21.14
   3   6  11   34.29   18.00
   3   6  11   24.00   15.79
  -3   6  11   22.87   18.88
  -3  -6  12    2.50    9.34
   3   6  12    5.41    7.95
  -3   7 -11   -2.70   16.74
  -3   7 -10   11.40   21.02
  -3   7  -9   88.86   35.16
   3   7  -9   66.71   43.59
   3   7  -8   18.79   22.38
  -3   7  -8   23.13   16.39
  -3   7  -7  133.31   46.95
   3   7  -7  371.78   75.16
  -3   7  -6  149.71   44.61
   3   7  -6  256.87   60.91
   3   7  -5  321.39   68.28
  -3   7  -5  479.32   57.90
  -3  -7  -4  101.66   29.12
  -3   7  -4   88.73   22.01
   3   7  -4  116.54   32.29
   3   7  -3 1445.53   99.96
  -3  -7  -3 1400.83   98.12
   3   7  -3 1130.41   70.20
  -3   7  -3 1318.79   72.60
   3   7  -2  516.26   55.01
  -3   7  -2  521.23   42.55
   3   7  -2  518.71   46.11
  -3   7  -1  864.37   53.93
   3   7  -1  782.03   63.55
   3   7  -1  795.01   56.29
  -3  -7  -1  902.92   66.69
   3   7   0  392.93   42.16
   3   7   0  367.01   41.35
  -3  -7   0  380.78   41.24
  -3   7   0  368.11   36.58
  -3  -7   1  885.30   61.51
   3   7   1  910.81   66.47
   3   7   1  827.55   60.92
  -3   7   1  942.76   62.65
  -3  -7   2  518.71   45.98
   3   7   2  504.32   48.55
  -3   7   2  545.60   53.50
   3   7   2  521.62   54.94
  -3  -7   3 1239.78   70.24
   3   7   3 1309.88   80.94
   3   7   3 1316.54   92.07
  -3   7   3 1488.57   97.66
  -3   7   4  102.25   28.90
  -3  -7   4   78.01   17.92
   3   7   4  101.07   24.13
   3   7   4   84.34   25.02
   3   7   5  538.30   58.27
  -3   7   5  414.99   59.68
   3   7   5  461.84   60.26
  -3  -7   5  484.66   45.92
   3   7   6  319.22   47.39
   3   7   7  342.95   53.00
  -3  -7   7  322.87   41.13
  -3   7   7  306.49   58.95
   3   7   7  309.88   53.32
  -3   7   8   23.08   25.16
  -3   7   8   54.00   25.45
   3   7   8   42.01   17.14
   3   7   8   46.87   21.52
  -3  -7   8   37.42   15.79
   3   7   9   50.76   56.82
  -3   7   9  173.78   47.72
   3   7   9  135.86   35.48
   3   7   9  167.48   39.20
  -3   7   9  110.81   33.15
  -3  -7   9  136.55   32.86
   3   7  10   20.83   11.82
  -3  -7  10   14.86   11.05
   3   7  11   44.09   19.50
  -3   7  11   20.11   11.97
  -3  -7  11   57.75   21.71
   3   7  12   -6.45   11.83
  -3   8 -11    8.30   14.58
   3   8 -10    1.11   22.05
  -3   8 -10   15.59    4.32
   3   8  -9    3.30   14.12
  -3   8  -9    1.23   12.88
  -3   8  -8   67.04   34.11
   3   8  -8  102.52   54.67
   3   8  -7   20.52   15.82
  -3   8  -7   36.01   23.03
  -3   8  -6  106.63   31.25
   3   8  -5   18.62   13.60
  -3   8  -5   28.44   17.66
  -3   8  -4  110.94   15.22
   3   8  -4  155.22   25.02
  -3  -8  -4  332.74   53.62
  -3   8  -4  333.99   18.98
  -3   8  -4  386.50   47.99
   3   8  -4  321.78   58.79
   3   8  -3   86.76   29.06
  -3  -8  -3  125.22   29.28
  -3   8  -3  108.12   16.29
   3   8  -3  100.72   22.41
  -3   8  -3  128.42   25.73
   3   8  -2  285.88   46.36
  -3   8  -2  382.24   39.58
  -3  -8  -2  378.65   50.02
  -3   8  -1  235.15   30.59
   3   8  -1  208.75   36.06
   3   8  -1  238.72   33.02
  -3  -8  -1  254.61   39.05
   3   8   0  404.48   44.89
   3   8   0  403.84   47.22
  -3   8   0  358.30   39.61
   3   8   1  233.15   36.15
   3   8   1  233.83   35.55
  -3  -8   1  264.33   36.01
  -3   8   1  241.66   33.85
   3   8   2  384.85   45.51
  -3  -8   2  390.42   42.63
   3   8   2  394.41   50.03
  -3   8   2  423.79   48.41
  -3  -8   3  123.73   23.52
  -3   8   3  131.30   28.58
   3   8   3  132.59   26.99
   3   8   3  136.30   31.99
   3   8   4  392.16   56.63
  -3   8   4  404.45   55.21
   3   8   4  317.32   47.39
  -3  -8   5   36.62   13.00
   3   8   5   34.36   15.67
   3   8   6  179.01   40.24
  -3  -8   6  136.33   26.54
   3   8   6  178.81   38.00
  -3   8   6  156.80   40.62
  -3   8   7   17.16   12.59
   3   8   7   32.24   17.39
  -3  -8   7   22.87   10.21
   3   8   7   22.69   13.23
  -3   8   8  152.57   44.62
   3   8   8  192.77   42.95
   3   8   8  167.83   40.66
  -3  -8   8  167.33   32.60
  -3   8   9   10.00   12.33
   3   8   9    4.50    5.72
  -3  -8   9    5.26    4.95
  -3   8   9  -11.69   19.03
   3   8   9    4.84   10.70
  -3   8  10   23.43   19.92
   3   8  10   45.92   23.71
  -3  -8  10   36.76   15.23
  -3   8  10   30.06   17.08
   3   8  10   33.68   18.36
   3   8  11    4.33    5.76
  -3   9 -11   -3.70   20.28
  -3   9 -10   37.93   24.87
   3   9 -10   14.51   25.39
  -3   9  -9   29.18   37.51
   3   9  -8    4.95   14.20
  -3   9  -8    5.19    8.56
   3   9  -7  192.65   58.73
  -3   9  -6   11.68    9.32
   3   9  -6    4.97    7.28
  -3   9  -5   46.42   25.43
   3   9  -5   95.84   35.96
   3   9  -4  147.71   40.49
  -3  -9  -4  131.81   33.70
   3   9  -4   66.78   16.16
  -3   9  -4  128.82   14.79
  -3   9  -4  141.62   30.78
  -3  -9  -3  469.47   63.00
  -3   9  -3  469.31   52.51
   3   9  -3  489.41   63.79
   3   9  -3  392.05   46.03
  -3   9  -3  397.48   35.08
  -3  -9  -2  114.35   29.02
  -3   9  -2  100.86   22.91
   3   9  -2   84.80   20.79
   3   9  -2   83.66   28.71
  -3  -9  -1  343.93   48.08
  -3   9  -1  312.81   38.54
   3   9  -1  312.16   45.07
   3   9  -1  327.62   42.17
  -3   9   0  211.95   32.61
   3   9   0  195.26   34.56
   3   9   0  210.07   37.27
  -3  -9   0  212.63   35.65
   3   9   1  230.23   36.85
   3   9   1  231.48   38.67
  -3   9   1  246.07   36.77
  -3  -9   1  253.98   37.84
   3   9   2   78.24   23.58
  -3  -9   2   79.44   20.96
  -3   9   2   70.36   21.03
   3   9   2   72.93   21.17
   3   9   3  510.14   63.48
  -3  -9   3  501.11   51.88
  -3   9   3  525.99   61.07
   3   9   3  505.28   56.89
  -3  -9   4  109.73   25.38
  -3   9   5   71.13   26.74
   3   9   5   79.93   28.15
   3   9   5   64.82   24.93
  -3  -9   5   86.63   21.25
  -3   9   6   25.29   14.22
   3   9   6   15.97   11.83
   3   9   6   27.09   16.18
  -3  -9   6   20.58   10.70
  -3   9   7  207.55   50.24
  -3  -9   7  161.30   30.47
   3   9   7  218.24   45.91
   3   9   7  225.18   49.30
  -3   9   8   17.53   15.95
  -3   9   8   -1.70   13.81
  -3  -9   8   12.26    9.92
   3   9   8    8.96   12.80
   3   9   8    2.16    3.98
  -3   9   9   91.41   36.67
   3   9   9   96.76   34.76
   3   9   9  122.10   36.19
  -3  -9   9   90.63   21.32
  -3   9   9   97.69   44.65
   3   9  10   74.60   28.33
  -3  -9  10   79.78   21.89
  -3  10 -10    3.40    9.87
  -3  10  -9   23.56   17.30
   3  10  -9   21.65   34.48
   3  10  -8   86.66   46.30
  -3  10  -8   40.83   26.70
  -3  10  -7    7.12   13.14
   3  10  -7    2.23    5.64
   3  10  -6   85.96   55.40
   3  10  -5   11.10   21.85
  -3  10  -5   41.32   21.36
  -3 -10  -4  157.48   38.30
  -3  10  -4   22.27    9.24
  -3  10  -4  134.64   34.14
   3  10  -4  148.22   42.54
   3  10  -4  125.51   26.86
  -3  10  -4  150.00   17.87
  -3 -10  -3    1.92    5.04
  -3  10  -3   -3.85    8.24
   3  10  -3   -3.45    6.07
   3  10  -2  675.25   63.08
  -3  10  -2  688.74   63.26
  -3 -10  -2  752.49   78.29
  -3  10  -2  647.27   53.39
   3  10  -1  125.72   30.64
  -3 -10  -1  129.03   30.12
  -3  10  -1  119.05   26.33
   3  10  -1  126.09   27.26
  -3  10  -1  124.92   26.45
  -3 -10   0  146.91   31.69
   3  10   0  116.38   27.31
   3  10   0  128.05   30.20
  -3  10   0  103.47   23.52
  -3  10   1  108.58   25.94
  -3 -10   1   96.35   24.40
   3  10   1   94.91   25.32
  -3  10   2  688.58   67.98
  -3 -10   2  732.47   65.38
   3  10   2  729.12   75.94
   3  10   2  630.26   65.67
   3  10   3    2.18    4.01
  -3  10   3    1.82    2.40
  -3 -10   3   -1.97    4.28
   3  10   4  212.93   44.57
  -3 -10   4  155.14   29.49
   3  10   4  180.79   38.45
  -3  10   4  173.82   38.29
   3  10   5   29.06   16.21
   3  10   5   30.25   16.66
  -3 -10   5   36.91   13.79
  -3  10   5   31.12   21.44
  -3 -10   6  227.17   37.69
   3  10   6  247.17   56.13
   3  10   6  218.12   47.08
  -3  10   6  233.85   54.47
  -3 -10   7   22.12   12.28
  -3  10   7   25.01   20.28
   3  10   7   19.95   14.65
   3  10   7   17.57   13.98
  -3  10   7   27.89   20.35
  -3 -10   8   56.30   17.87
  -3  10   8   63.81   28.52
   3  10   8   62.46   27.03
  -3  10   8   46.99   23.83
   3  10   8   92.24   32.15
  -3 -10   9    8.46    5.27
   3  10   9   37.38   18.11
  -3  11  -8    8.95   12.71
   3  11  -8   40.52   18.99
   3  11  -7   22.57   32.88
  -3  11  -7   32.28   24.53
   3  11  -6   71.61   40.13
  -3  11  -6   49.33   27.60
   3  11  -5  125.55   52.64
  -3  11  -5  202.26   51.60
   3  11  -4   17.92   17.92
   3  11  -4    8.57    5.01
  -3  11  -4   14.71    6.34
  -3  11  -3  118.84   22.40
   3  11  -3  160.71   31.76
  -3  11  -3  156.65   34.35
   3  11  -3  143.68   39.77
  -3  11  -2  149.08   26.94
  -3  11  -2  151.64   32.88
   3  11  -2  128.30   38.31
   3  11  -2  144.33   30.46
  -3 -11  -1  342.56   53.80
  -3  11  -1  270.63   40.71
  -3  11  -1  319.68   45.50
   3  11  -1  259.47   47.45
   3  11  -1  309.63   44.38
  -3 -11   0   70.07   22.18
  -3  11   0   56.52   19.04
   3  11   0   75.47   23.85
   3  11   0   85.79   26.63
   3  11   1  299.72   49.21
   3  11   1  331.38   51.55
  -3  11   1  353.76   48.61
  -3 -11   1  312.60   47.17
  -3  11   2  140.59   31.76
  -3 -11   2  161.25   32.53
   3  11   2  149.73   33.68
  -3 -11   3  149.66   30.80
   3  11   3  168.03   40.38
  -3  11   3  154.99   34.67
   3  11   3  156.76   36.61
   3  11   4   14.41   13.57
   3  11   4   19.05   14.48
  -3  11   4   13.28   12.29
  -3 -11   4   20.43   12.10
  -3  11   5  233.99   49.48
  -3 -11   5  210.53   35.09
   3  11   5  213.05   52.44
   3  11   5  228.31   46.29
  -3  11   5  213.39   56.10
  -3  11   6   57.62   27.93
  -3 -11   6   42.20   15.17
   3  11   6   62.36   28.58
   3  11   6   54.87   25.69
  -3  11   6   76.63   34.60
  -3  11   7   63.28   33.25
   3  11   7   79.43   37.55
  -3 -11   7   47.70   17.45
  -3  11   7   88.51   34.91
   3  11   8   57.97   28.44
  -3 -11   8    9.62    7.20
  -3  12  -9    1.36   10.06
  -3  12  -7   57.65   34.44
   3  12  -7   30.87   26.49
  -3  12  -6  112.37   48.24
   3  12  -6  140.46   51.08
   3  12  -5   35.16   26.33
  -3  12  -5   36.02   23.37
   3  12  -4  209.98   38.35
  -3  12  -4  257.01   29.14
   3  12  -4  269.63   61.62
  -3  12  -4  252.01   54.18
  -3 -12  -3   41.61   21.14
  -3  12  -3   53.07   17.10
   3  12  -3   49.67   21.37
   3  12  -3   51.67   26.79
  -3  12  -3   66.73   23.85
  -3  12  -2  195.99   32.92
  -3  12  -2  215.82   43.52
   3  12  -2  231.20   42.54
   3  12  -2  234.49   49.34
  -3 -12  -2  278.51   51.76
  -3  12  -1   31.63    9.89
  -3 -12  -1   34.33   18.84
   3  12  -1   25.06   15.17
  -3  12  -1   34.67   16.52
   3  12  -1   29.89   15.86
  -3  12   0  349.54   50.45
   3  12   0  375.21   56.47
  -3  12   0  382.77   56.84
   3  12   0  396.96   55.97
  -3 -12   1   32.60   17.18
   3  12   1   28.10   16.86
   3  12   1   22.99   13.40
  -3  12   1   34.06   15.61
   3  12   2  231.10   44.62
   3  12   2  198.66   45.63
  -3  12   2  221.01   48.77
  -3  12   2  206.22   41.16
  -3 -12   2  240.63   41.60
  -3 -12   3   65.66   21.88
   3  12   3   46.84   21.62
  -3  12   3   57.98   23.80
  -3  12   3   82.36   30.69
   3  12   3   43.97   21.24
  -3  12   4  264.16   53.33
  -3 -12   4  276.39   43.35
   3  12   4  279.81   52.25
   3  12   4  273.56   60.82
  -3  12   4  300.64   62.31
   3  12   5   38.55   22.41
  -3  12   5   55.13   25.29
  -3 -12   5   46.20   17.88
   3  12   5   56.91   24.53
  -3  12   5   46.13   28.78
   3  12   6  208.94   56.10
  -3 -12   6  156.43   31.35
  -3  12   6  191.81   54.96
   3  12   6  183.75   45.87
  -3  12   6  211.90   56.59
   3  12   7   66.99   27.20
  -3 -12   7   64.03   19.99
  -3  13  -8   20.67   23.85
   3  13  -6   30.95   33.34
  -3  13  -6   11.09    8.84
  -3  13  -5    6.31   13.65
  -3  13  -4   23.92   11.53
   3  13  -4   11.63   12.27
  -3  13  -4   17.50   11.30
   3  13  -3    1.80    2.73
  -3  13  -3   10.04    5.88
  -3  13  -3   32.16   20.18
   3  13  -3   16.94   17.63
  -3  13  -2    2.22    8.03
   3  13  -2   11.67    6.01
   3  13  -2    2.04    7.32
  -3  13  -2   -5.79   10.49
  -3 -13  -1   32.31   21.32
  -3  13  -1    4.61    5.26
   3  13  -1    9.21    3.64
  -3  13  -1   25.85   15.31
   3  13  -1   16.24   13.31
   3  13   0    3.69    9.37
   3  13   0  -12.53   14.80
  -3  13   0    1.80    4.95
  -3 -13   0   -2.48    5.70
  -3  13   1   30.02   17.93
   3  13   1   39.05   21.46
   3  13   1   34.04   19.50
  -3  13   1   50.31   21.51
  -3  13   2   -0.77    9.99
  -3 -13   2    5.41   11.18
   3  13   2    0.79   10.12
  -3  13   2    1.11    4.07
   3  13   2   -6.80    9.37
  -3  13   3    5.75    8.00
  -3  13   3   25.04   18.99
   3  13   3   25.07   19.52
   3  13   3   27.63   20.13
  -3 -13   3   11.28   12.15
  -3 -13   4   13.58   11.86
   3  13   4   42.08   21.58
  -3  13   4   21.49   15.41
  -3  13   5   -0.18   20.74
  -3 -13   5    1.72    7.21
  -3  13   5   13.27   15.04
   3  13   5   15.76   14.80
   3  13   5  -10.64   13.17
  -3 -13   6   25.07   11.55
  -3  14  -6   53.80   30.94
   3  14  -4  128.15   48.26
  -3  14  -4   57.12   17.80
  -3  14  -4  116.01   44.91
  -3  14  -4    9.78   14.17
   3  14  -3   -5.85    3.62
  -3  14  -3   -2.65    2.76
   3  14  -3    8.99   16.93
  -3  14  -3    7.15   11.61
  -3  14  -2   39.43   20.85
   3  14  -2   52.20   25.60
   3  14  -2   71.29   32.56
  -3  14  -2   73.75   27.18
  -3  14  -1   13.47   13.80
   3  14  -1   28.83   18.18
   3  14   0  120.15   38.60
  -3  14   0  124.64   33.25
  -3  14   0  146.45   38.03
   3  14   1   16.73   15.43
  -3 -14   1   14.82    3.23
   3  14   1   22.47   18.15
  -3  14   1   20.35   17.18
  -3  14   1   19.11   16.32
  -3 -14   2   79.56   28.41
  -3  14   2   81.09   35.17
   3  14   2  125.31   38.56
   3  14   2   84.85   35.14
  -3  14   3    3.82   13.45
   3  14   3    7.45   12.76
  -3  14   3   -0.99    2.36
   3  14   3   20.97   18.35
  -3  14   4  102.96   34.93
  -3 -14   4   70.49   30.78
   3  14   4   96.25   39.39
  -3  14   4  137.89   45.09
  -3 -14   5   -2.09    7.08
  -3  15  -4   10.18   16.94
  -3  15  -3    9.41    9.77
   3  15  -3   11.83   11.46
  -3  15  -3   12.12    7.04
  -3  15  -2   27.38   23.40
  -3  15  -2   11.90   10.13
  -3  15  -1    0.50    8.94
   3  15  -1   24.30   16.76
  -3  15  -1   13.40    6.75
  -3  15   0  -12.03   15.90
   3  15   0    1.38    8.10
  -3  15   0   16.98   16.82
  -3  15   1  -11.69   14.38
  -3  15   1   24.06   16.59
   3  15   1    5.98   11.47
  -3  15   3    5.87    8.38
   3  15   3   20.97   17.06
  -3 -15   3   20.96   17.29
  -3 -15   4   25.02   16.84
  -3  16  -2   23.35   21.05
   3  16  -2   35.24   34.51
   3  16  -1   30.94   26.03
  -3  16  -1   13.07   15.67
   3  16   0   42.56   16.82
  -3  16   0   31.59   23.68
   3  16   2   72.14   36.66
  -3  16   2   80.24   32.23
   3  17   0   -9.45    8.76
  -3  17   0   -8.51   13.23
   4   0  -6 1820.41  140.63
   4   0  -5  263.30   56.21
  -4   0  -4 1734.88   76.00
  -4   0  -4 1546.24   61.68
  -4   0  -3 1541.55   62.57
  -4   0  -3 1421.18   48.35
   4   0  -2 9696.33  191.82
  -4   0  -1 4252.59   63.63
  -4   0  -1 4472.47  109.58
   4   0   0  202.15   31.18
   4   0   0  201.62   18.47
  -4   0   0  188.15   18.77
  -4   0   0  212.49   29.27
  -4   0   1 4390.81  106.15
   4   0   1 4869.43  123.41
  -4   0   2 8617.92  177.26
   4   0   2 8491.06  149.38
  -4   0   3 1537.12   87.27
   4   0   3 1335.32   61.36
   4   0   4 1664.28   42.44
   4   0   4 1756.27   73.15
  -4   0   5  250.63   46.27
   4   0   5  180.97   16.53
  -4   0   6 1297.90  118.86
   4   0   6 1291.93   74.39
   4   0   7  182.83   33.12
   4   0   7  483.27   48.59
   4   0   7  315.47   27.59
  -4   0   7  617.51   85.12
   4   0   8  156.69   29.66
  -4   0   8  245.08   61.92
   4   0   8  271.87   38.69
   4   0   9   42.39   10.41
   4   0   9   68.77   21.93
  -4   0   9   68.50   38.95
   4   0   9   33.68   14.18
   4   0  10  249.01   25.27
  -4   0  10  233.89   34.33
   4   0  10  244.68   37.29
  -4   0  11    0.17    2.57
  -4   0  11   16.62   23.09
   4   0  11   10.93    8.45
   4   0  11    4.47    3.08
  -4   0  12   90.27   23.28
   4   0  12  128.85   38.57
  -4   0  12   18.33   13.41
  -4   0  13   24.12   15.21
   4   0  13   17.25   13.97
  -4   1  -7   13.73   11.15
   4   1  -7   -4.14    6.57
   4   1  -6   10.11   15.19
  -4   1  -6   25.78   14.80
  -4   1  -5   20.09   16.78
   4   1  -5   78.17   26.62
  -4   1  -4  244.29   25.17
  -4  -1  -4  250.50   31.07
   4   1  -4  295.44   43.52
  -4  -1  -4  223.71   26.62
  -4   1  -3  236.16   16.39
  -4  -1  -3  265.05   24.55
  -4   1  -3  288.73   25.45
  -4  -1  -3  260.32   27.65
   4   1  -2 1238.57   68.99
  -4   1  -2 1192.38   53.54
  -4  -1  -2 1122.39   41.12
  -4  -1  -2 1119.81   54.10
  -4  -1  -1 1641.55   62.95
   4   1  -1 1630.97   68.80
   4   1   0    3.19    4.20
  -4  -1   0    3.62    2.86
   4   1   0    5.54    3.18
  -4  -1   0    5.40    3.41
   4  -1   1 1741.52   85.62
  -4  -1   1 1589.34   82.10
   4   1   1 1458.59   63.37
  -4   1   1 1654.09   66.55
  -4  -1   1 1658.28   69.05
   4   1   1 1456.10   44.43
   4   1   2 1117.08   55.41
   4  -1   2 1202.56   60.82
   4   1   2 1051.58   34.97
  -4  -1   2 1144.28   63.58
   4  -1   3  291.82   28.55
  -4   1   3  329.57   39.74
  -4  -1   3  336.97   38.80
   4   1   3  304.67   30.05
   4   1   3  297.67   20.30
  -4   1   4  221.88   38.36
  -4  -1   4  210.23   35.61
   4  -1   4  237.09   26.62
   4   1   4  229.34   20.12
  -4   1   5   90.44   26.81
   4   1   5   22.56   13.64
  -4  -1   5   77.61   25.26
   4   1   5   90.48   14.70
   4  -1   5   71.82    6.92
   4   1   5   93.41   19.85
   4  -1   5   47.66    6.55
   4  -1   5   94.08   18.27
   4   1   6   14.74    8.26
   4   1   6    2.33    8.08
  -4  -1   6   15.69   13.91
   4  -1   6    7.39    2.73
   4   1   6   14.58    6.19
   4  -1   7    0.70    3.18
  -4  -1   7   -3.30    7.36
  -4   1   7    3.09    4.27
   4   1   7    1.49    3.94
   4   1   7    6.26    6.00
   4  -1   7    1.97    3.06
   4  -1   7    3.22    2.52
   4   1   7    2.26    1.12
   4  -1   8    0.38    3.21
  -4  -1   8    4.86    7.23
   4   1   8   -0.61   14.23
  -4   1   8    4.41   10.03
   4   1   8   10.56   10.05
   4  -1   8    4.98    5.06
   4  -1   8    8.38    3.87
   4   1   8    3.38    5.25
   4  -1   9   14.56    7.94
  -4   1   9    5.57   12.19
   4   1   9    5.20   11.53
  -4  -1   9   26.50   27.77
   4   1   9   23.83   11.04
   4  -1   9   22.67   11.65
   4   1   9   22.13    8.02
   4  -1   9   16.92    5.42
   4  -1  10    2.66    2.00
   4   1  10    3.74    4.48
   4  -1  10    3.33    2.81
   4  -1  10    2.01    3.21
  -4   1  10   -5.63    6.70
   4   1  10    4.03    6.28
  -4  -1  10   -1.38   10.86
   4   1  10   -0.58    3.47
  -4  -1  10    3.03    7.51
  -4   1  10  -14.07    6.10
  -4  -1  11   -0.15    5.32
  -4   1  11    6.20   13.67
   4   1  11    9.04   12.25
  -4  -1  11  -13.24   22.87
   4   1  11   -2.38    4.57
  -4  -1  11   -7.40    9.46
  -4   1  11   -1.96    4.81
   4   1  11   13.44    5.29
   4  -1  11  -10.00   15.23
  -4  -1  12    2.21    7.28
  -4  -1  12    0.16   14.59
  -4   1  12    1.36    7.28
   4  -1  12   -5.53   16.53
   4   1  12   18.40   18.15
  -4   1  12    1.26    4.90
   4   1  12   -1.25    2.02
   4   1  12   16.92   12.87
  -4  -1  13    2.97    4.79
  -4   1  13    7.56    4.49
   4   1  13    0.13    4.66
  -4  -1  13   11.73   10.39
  -4   1  13    8.71    9.09
   4   2 -10  355.41   86.24
   4   2  -9   97.53   50.59
  -4   2  -8  333.26   74.90
  -4   2  -7   77.65   37.70
   4   2  -7  236.79   62.02
  -4   2  -6  912.13   82.47
   4   2  -6  939.96  100.17
  -4   2  -5  858.77   67.58
   4   2  -5 1047.47   94.71
   4   2  -4 1817.40  109.99
  -4   2  -4 1636.06   59.49
  -4  -2  -4 1613.71   77.87
  -4  -2  -3  599.48   41.48
  -4   2  -3  566.98   25.83
   4   2  -3  674.99   62.14
  -4   2  -3  632.15   36.29
  -4  -2  -3  632.98   48.72
  -4  -2  -2 2165.26   68.83
  -4   2  -2 2307.11   81.23
  -4  -2  -2 2093.64   79.68
   4   2  -2 2051.00   89.43
   4   2  -1 4596.46  117.81
  -4  -2  -1 4479.01   90.08
  -4  -2  -1 4398.42  104.60
   4   2   0  873.74   50.61
  -4  -2   0  865.31   41.86
   4   2   0  937.00   46.84
  -4  -2   0  871.33   46.25
  -4  -2   1 4794.36  114.33
   4   2   1 4542.75  115.23
   4   2   1 4500.86   91.55
  -4  -2   1 4744.64  112.54
  -4  -2   2 2305.29   88.43
   4   2   2 2222.79   63.69
   4   2   2 2065.59   79.84
   4  -2   3  555.41   43.39
  -4  -2   3  576.17   50.23
  -4  -2   3  440.53   50.60
   4   2   3  578.66   34.59
   4   2   4 1479.21   76.42
  -4  -2   4 1715.97   97.14
   4   2   4 1571.09   61.25
   4  -2   4 1479.93   67.97
  -4   2   4 1818.52  110.84
   4   2   5 1208.21   73.29
   4  -2   5 1233.74   63.21
  -4   2   5 1374.17  103.92
   4   2   6 1140.71   62.90
   4   2   6 1181.86   76.47
  -4   2   6 1413.45  118.80
   4   2   6 1085.15  113.76
   4  -2   6 1222.00   67.46
  -4  -2   6 1322.18  106.72
   4   2   7  278.06   32.29
   4   2   7  274.05   40.74
  -4   2   7  383.96   67.27
  -4  -2   7  370.69   60.82
  -4  -2   8  546.80   78.54
   4  -2   8  427.48   49.46
   4   2   8  370.44   38.52
  -4   2   8  530.89   93.18
   4   2   8  424.11   51.91
   4  -2   9  122.14   28.16
  -4   2   9    2.95    5.96
   4   2   9   38.02   26.88
  -4   2   9   40.73   19.85
  -4  -2   9  115.68   43.73
   4   2   9   86.11   19.08
   4   2   9  128.74   30.43
   4   2  10  173.26   60.83
  -4   2  10  247.24   87.38
  -4   2  10   73.62   26.77
   4   2  10  212.04   29.55
  -4  -2  10   -0.90   10.34
  -4  -2  10  218.08   31.28
   4   2  10  322.34   50.23
   4  -2  10  431.45   59.79
  -4  -2  11   73.10   18.98
  -4   2  11   52.63   18.80
   4   2  11   54.74   15.17
  -4   2  11   23.29   16.71
   4  -2  11  104.82   31.08
   4   2  11   82.99   25.97
  -4  -2  11   72.57   43.63
   4   2  11   21.61   18.52
   4   2  12  152.53   39.23
   4  -2  12  200.22   50.10
  -4  -2  12  117.98   26.43
  -4  -2  12   15.63   14.42
  -4   2  12   83.49   23.26
   4   2  12   91.64   17.36
   4   2  12   71.37   30.52
  -4  -2  13    2.31    8.47
  -4   2  13   -0.67   10.15
  -4   3 -10   11.35   35.35
   4   3 -10   36.76   29.06
   4   3  -9    2.58    7.12
  -4   3  -9    3.06   17.05
  -4   3  -8  190.70   46.50
   4   3  -7  132.30   47.15
  -4   3  -7  197.54   44.07
   4   3  -6   29.63   17.40
  -4   3  -6   25.92   14.64
  -4  -3  -5   62.15   20.28
  -4   3  -5   77.26   20.43
   4   3  -5   97.40   30.93
  -4  -3  -4  188.19   29.04
   4   3  -4  173.99   37.90
  -4   3  -4  177.44   22.51
  -4   3  -4  180.02   17.83
  -4  -3  -3  861.74   55.28
  -4  -3  -3  904.13   61.22
  -4   3  -3  999.26   46.28
  -4   3  -3  995.18   33.92
   4   3  -3  946.72   71.36
  -4  -3  -2 1593.18   67.29
   4   3  -2 1469.51   83.83
  -4  -3  -2 1551.76   74.17
  -4   3  -2 1598.96   75.23
   4   3  -1  359.38   35.11
  -4  -3  -1  362.20   29.99
   4   3  -1  322.09   33.87
  -4  -3  -1  323.52   30.31
   4   3   0    1.65    2.95
  -4  -3   0    1.19    1.85
  -4  -3   0    2.53    2.15
   4   3   0   -0.71    3.88
  -4  -3   1  392.62   32.19
   4   3   1  397.38   30.62
   4   3   1  384.96   34.02
  -4  -3   1  398.86   30.27
  -4  -3   2 1389.84   66.49
   4   3   2 1390.50   57.52
  -4  -3   2 1420.04   58.19
   4   3   3  918.69   60.35
   4   3   3  943.23   50.01
  -4  -3   3  962.55   65.00
   4  -3   4  133.79   22.04
  -4  -3   4  196.91   31.87
   4   3   4  191.02   24.09
  -4  -3   4  135.62   24.69
  -4   3   4  219.90   40.50
   4   3   4  179.54   28.77
   4  -3   5   62.59   14.57
  -4  -3   5   44.41   13.45
   4   3   5  105.74   19.75
  -4   3   5  128.47   36.26
   4   3   5   93.75   21.21
  -4  -3   5   95.11   23.62
   4  -3   6   29.52   11.51
   4   3   6   26.58   10.53
   4   3   6   19.21    9.53
  -4   3   6   24.15   17.55
   4   3   6   11.80   12.80
  -4  -3   6   18.26   12.37
  -4  -3   7  241.56   43.97
   4   3   7  195.89   29.76
   4   3   7  177.02   60.20
  -4   3   7  261.66   57.05
   4   3   7  178.34   32.53
   4  -3   7  192.85   30.27
  -4  -3   8  304.72   54.28
  -4   3   8  248.18   65.61
   4   3   8  221.63   32.59
   4  -3   8  283.95   36.68
   4   3   8  281.67   42.55
  -4   3   9    1.30    8.32
  -4  -3   9    6.92   13.44
   4   3   9   14.51    9.20
  -4  -3   9    7.94    6.23
   4   3   9   -1.20   22.92
  -4  -3  10   19.31    8.99
   4   3  10   21.40   10.72
  -4  -3  10   -0.70    6.53
   4   3  10    0.72   20.80
  -4   3  10   16.58   26.97
   4   3  10   23.26   12.72
  -4   3  10    8.30   15.76
   4   3  11   -9.48   20.50
  -4  -3  11   -0.52    4.88
  -4   3  11   -0.99    5.61
   4   3  11    1.45    2.40
  -4   3  11    5.18    9.12
   4   3  11    2.66    4.22
  -4  -3  11    1.09    4.03
   4   3  12   -6.02   13.79
  -4  -3  12    6.86    2.16
   4  -3  12   -1.00    7.82
  -4  -3  12  -36.82   21.63
  -4  -3  12   -3.89    7.25
  -4   3  12   -4.87    4.87
  -4   3  12   -6.03   10.00
   4   3  12   10.21   16.53
   4   3  12   -3.16    5.79
  -4  -3  12    9.71    9.54
  -4  -3  13    1.36    3.41
   4   3  13   29.36   22.62
  -4   3  13   11.32    9.60
  -4   4 -11   40.64   49.97
   4   4 -11  165.53   65.44
  -4   4 -10  307.42   75.11
   4   4 -10  314.11   84.80
   4   4  -9   92.90   51.29
  -4   4  -9   25.95   27.86
  -4   4  -8   51.37   35.07
   4   4  -8  121.08   54.34
  -4   4  -7  111.48   31.93
   4   4  -7   62.18   33.42
  -4   4  -6 1204.34   94.83
   4   4  -6 1310.51  120.11
   4   4  -5   -0.19    2.40
  -4   4  -5    3.18    6.84
  -4  -4  -5    0.49    5.10
  -4  -4  -4  705.19   60.91
  -4   4  -4  795.17   48.71
   4   4  -4  618.18   68.69
  -4   4  -4  689.09   31.83
  -4  -4  -3  144.78   24.52
  -4   4  -3  146.80   19.33
  -4   4  -3  156.37   16.13
   4   4  -3  144.30   31.01
   4   4  -2 2568.34  108.98
  -4  -4  -2 2343.22   98.61
  -4   4  -2 2540.54   55.06
  -4  -4  -2 2535.56   94.38
   4   4  -1  982.90   58.24
  -4  -4  -1  982.28   54.86
  -4   4  -1  984.79   38.86
  -4  -4  -1  955.58   57.41
   4   4  -1 1057.75   63.08
  -4  -4   0 2176.99   76.34
   4   4   0 2248.25   85.62
  -4  -4   1  880.48   46.73
  -4  -4   1  971.02   53.99
   4   4   2 2579.42  101.55
   4   4   2 2410.18   85.51
  -4  -4   2 2399.60   87.14
  -4  -4   2 2346.99   71.97
   4   4   3   68.20   14.53
  -4  -4   3   77.95   13.23
   4   4   3   67.81   17.69
  -4  -4   3   81.70   18.08
   4   4   4  699.62   58.60
   4   4   4  679.16   49.95
  -4  -4   4  605.66   37.83
  -4  -4   4  640.26   54.06
  -4  -4   5    5.28    3.20
  -4  -4   5    4.48    4.56
  -4   4   5    8.74    7.71
   4   4   5    2.12    1.75
   4   4   5    0.52    2.81
   4   4   6 1158.42   83.94
   4   4   6 1286.49   77.92
  -4  -4   6  732.64   49.45
   4   4   6  283.99   92.32
  -4   4   6 1631.46  139.22
  -4  -4   7   38.52   12.02
  -4   4   7   21.98   13.49
   4   4   7   52.90   19.62
   4   4   7   20.05   17.89
  -4   4   7   53.22   24.91
  -4  -4   7   71.06   23.66
   4   4   7   72.04   18.75
   4   4   8  110.96   59.64
  -4   4   8   -0.16   13.28
   4   4   8  218.51   34.42
  -4   4   8  141.05   39.73
  -4  -4   8  212.83   45.05
  -4  -4   8   78.92   20.54
  -4  -4   9   46.26   15.73
  -4  -4   9  159.78   43.62
  -4   4   9   60.88   27.10
   4   4   9   50.73   50.37
  -4   4   9  152.41   61.81
   4   4   9  122.64   27.45
   4   4   9  125.58   32.08
  -4  -4   9  132.72   18.45
  -4  -4  10   56.01   23.66
   4   4  10  266.78   38.15
  -4   4  10   92.10   33.68
  -4  -4  10  339.29   30.30
   4   4  10  278.52   49.20
   4   4  10  187.93   80.71
  -4  -4  10   73.80   19.33
   4   4  11    6.56   15.94
  -4   4  11   29.75   20.27
  -4   4  11   66.12   23.82
   4   4  11   94.50   22.69
   4   4  11  105.45   29.67
  -4  -4  11  148.46   20.23
  -4  -4  12   39.29   23.84
  -4  -4  12    3.32    7.69
  -4   4  12   11.37   11.57
   4   4  12   55.41   46.52
   4   4  12   38.94   14.76
   4   4  12   50.46   25.83
  -4   4  12   16.23   13.93
   4   5 -11   45.82   45.64
  -4   5 -11   21.96   27.08
   4   5 -10  140.56   52.94
  -4   5 -10   84.39   40.72
  -4   5  -9   11.01   21.87
   4   5  -9   43.26   28.05
  -4   5  -8    8.31   12.33
   4   5  -8    6.99   17.69
  -4   5  -7    4.17    7.67
   4   5  -7   21.23   14.92
  -4   5  -6   76.00   26.49
   4   5  -6   68.19   38.76
  -4  -5  -5  404.46   57.50
  -4   5  -5  444.04   47.73
   4   5  -5  493.83   68.96
  -4   5  -4  157.41   23.35
   4   5  -4  156.13   37.11
  -4   5  -4  159.36   14.68
  -4  -5  -4  157.11   30.46
   4   5  -3   85.57   27.35
  -4  -5  -3  110.28   23.89
   4   5  -3   82.01   20.36
  -4   5  -3   96.91   16.28
  -4   5  -3   98.66   15.40
   4   5  -2   24.35   13.72
   4   5  -2    9.67    9.04
  -4   5  -2   29.58    7.66
  -4  -5  -2   22.32    9.83
  -4   5  -1  193.86   20.53
  -4  -5  -1  214.05   28.12
  -4  -5  -1  214.95   28.94
   4   5  -1  183.66   29.29
   4   5  -1  192.72   28.02
  -4  -5   0  360.53   34.46
  -4  -5   0  358.95   35.58
   4   5   0  346.64   36.05
  -4   5   0  355.62   31.55
   4   5   1  244.70   29.19
  -4  -5   1  236.99   28.18
   4   5   1  237.89   31.61
  -4  -5   1  191.39   23.75
  -4   5   2   24.26   10.54
  -4  -5   2   19.77    8.27
   4   5   2   23.31    9.26
   4   5   2   15.56    8.62
  -4  -5   2   19.36    6.89
  -4   5   3   87.33   22.61
   4   5   3   96.34   19.30
  -4  -5   3   85.14   13.48
  -4  -5   3   78.71   17.31
   4   5   3   80.05   20.29
  -4  -5   4  167.06   17.88
   4   5   4  146.15   29.20
   4   5   4  132.60   25.28
  -4  -5   4  136.89   24.91
  -4   5   4  216.18   37.16
   4   5   5  432.71   46.17
  -4  -5   5  445.77   47.26
  -4   5   5  514.67   67.05
   4   5   5  446.30   52.45
   4   5   6  113.49   24.46
  -4   5   6  127.76   35.25
   4   5   6  111.62   27.22
  -4  -5   6   89.75   12.45
  -4   5   6   82.93   31.08
  -4   5   7    6.03   16.05
   4   5   7    0.80   10.25
  -4  -5   7   14.68    6.81
   4   5   7    5.59    7.03
   4   5   7    0.90    2.59
  -4  -5   7    7.48    3.41
  -4   5   8    8.71   12.61
   4   5   8   11.85    8.78
   4   5   8   -1.11    5.56
  -4   5   8    7.49    8.92
   4   5   8   11.68   20.11
  -4  -5   8    3.91    7.85
   4   5   9   46.09   17.86
  -4  -5   9   26.13   17.92
   4   5   9    9.02   37.02
  -4   5   9   45.85   34.76
  -4   5   9   22.12   15.90
  -4   5  10   58.75   28.82
   4   5  10  146.36   29.94
   4   5  10  112.89   30.69
   4   5  10   41.46   50.37
  -4  -5  10   98.10   36.27
   4   5  11   41.68   70.05
  -4   5  11   21.54   19.68
  -4  -5  11   41.82   23.91
   4   5  11   44.94   15.73
   4   5  11   46.22   19.42
   4   5  12    0.75    5.41
  -4  -5  12   -3.37   12.04
  -4  -5  12    0.85    3.80
   4   5  12    8.60    9.78
   4   5  12   28.35   60.55
  -4   5  12   -1.98   13.10
  -4   6 -12   20.54   24.91
  -4   6 -11   14.33   11.94
   4   6 -11    4.74   24.64
   4   6 -10  127.63   48.39
  -4   6 -10  101.05   42.93
   4   6  -9   20.15   28.98
   4   6  -8  159.82   66.19
  -4   6  -8  294.05   61.37
  -4   6  -7   18.31   19.39
   4   6  -6  485.41   83.18
  -4   6  -6  718.60   76.06
   4   6  -5  322.45   60.37
  -4   6  -5  253.31   37.42
  -4  -6  -5  245.05   44.14
  -4   6  -4  439.67   25.48
   4   6  -4  466.82   61.42
  -4  -6  -4  465.39   55.18
  -4  -6  -3  457.67   52.05
  -4   6  -3  258.54   29.54
  -4   6  -3  470.30   36.56
   4   6  -3  274.43   37.60
   4   6  -3  437.86   56.43
  -4   6  -2 1350.93   57.95
   4   6  -2 1338.92   87.00
   4   6  -2 1311.68   76.27
  -4  -6  -2 1372.46   81.19
  -4  -6  -1  186.57   28.50
  -4   6  -1  163.23   20.92
   4   6  -1  169.32   28.95
  -4   6   0  739.97   48.90
  -4  -6   0  748.44   53.67
   4   6   0  734.99   55.72
   4   6   0  643.03   53.95
  -4  -6   0  686.91   53.00
  -4  -6   1  202.12   27.84
   4   6   1  213.62   30.50
   4   6   1  190.53   30.06
  -4  -6   1  211.89   27.74
  -4   6   1  240.88   31.23
  -4  -6   2 1208.06   68.59
   4   6   2 1213.87   70.88
   4   6   2 1301.24   82.60
  -4  -6   2 1330.25   64.07
  -4   6   2 1435.48   84.86
  -4  -6   3  301.40   34.95
   4   6   3  386.01   41.52
   4   6   3  362.64   45.01
  -4  -6   3  385.18   31.06
  -4   6   3  470.07   54.48
   4   6   4  414.66   45.14
  -4  -6   4  378.11   41.96
  -4   6   4  527.95   63.93
  -4  -6   4  467.97   30.23
   4   6   4  442.99   53.23
  -4   6   5  314.22   52.53
   4   6   5  256.70   38.02
   4   6   5  282.52   44.53
  -4  -6   5  272.57   20.01
   4   6   6  661.57   62.89
   4   6   6  568.92   64.88
  -4  -6   6  583.06   56.30
  -4   6   6  706.39   86.48
  -4   6   7    9.29   20.95
  -4   6   7   67.55   28.02
   4   6   7   76.93   25.55
  -4  -6   7   88.75   23.28
   4   6   7   86.19   23.03
  -4   6   8  261.78   57.42
   4   6   8  269.77   46.75
   4   6   8  105.60   59.33
  -4   6   8  197.02   58.83
  -4  -6   8  288.17   48.53
   4   6   9   13.18   21.68
  -4   6   9   79.32   34.90
   4   6   9   96.47   28.06
   4   6   9   94.00   25.22
  -4  -6   9  124.52   31.76
  -4   6  10   98.29   29.30
   4   6  10  120.22   28.25
  -4   6  10   65.76   32.86
   4   6  10   18.48   40.50
  -4  -6  10  177.92   43.85
   4   6  10  130.04   35.88
  -4   6  11   26.73   16.36
   4   6  11   14.92   10.78
  -4   6  11   10.15   14.30
  -4  -6  11   25.03   19.50
   4   6  11   26.15   11.74
   4   6  12   55.82   19.80
  -4  -6  12    5.83    9.69
  -4   7 -11   13.22   24.61
  -4   7 -10   -3.88    7.29
   4   7  -9   67.66   34.00
  -4   7  -9   21.82   20.13
   4   7  -8   18.31   27.11
  -4   7  -8   36.50   18.95
   4   7  -7  128.28   56.02
  -4   7  -7  114.60   34.75
   4   7  -6  126.17   51.38
  -4   7  -6  152.78   34.46
   4   7  -5   49.11   31.46
  -4   7  -5   70.41   21.94
  -4  -7  -5   66.69   24.34
  -4  -7  -4   71.10   23.37
  -4   7  -4   53.18    9.90
  -4   7  -4   60.03   16.55
   4   7  -4   49.37   25.51
  -4   7  -3  696.09   49.90
   4   7  -3  670.99   73.94
  -4  -7  -3  758.56   69.00
  -4   7  -2  605.34   43.89
   4   7  -2  582.40   61.74
   4   7  -1  703.32   57.54
  -4   7  -1  703.04   48.59
  -4  -7  -1  728.24   60.30
   4   7  -1  726.08   64.66
  -4  -7   0  123.09   24.23
   4   7   0  115.60   23.54
  -4   7   0  119.16   21.17
   4   7   0  104.06   22.16
  -4  -7   1  696.45   55.01
   4   7   1  748.69   59.42
   4   7   1  646.07   58.95
  -4   7   1  735.35   57.23
   4   7   2  515.15   51.61
  -4  -7   2  524.40   47.64
   4   7   2  562.06   57.02
  -4   7   2  617.08   57.70
   4   7   3  602.50   56.43
  -4  -7   3  623.98   52.10
  -4   7   3  696.74   68.35
   4   7   3  626.89   63.21
  -4   7   4   83.15   26.91
   4   7   4   76.42   20.89
   4   7   4  103.86   27.92
  -4   7   5   93.05   29.66
   4   7   5   84.98   22.59
  -4  -7   5   76.49   19.45
   4   7   5   83.14   27.07
  -4   7   6  155.57   40.55
   4   7   6  194.96   37.12
   4   7   6  194.15   40.75
  -4  -7   6  215.01   34.29
  -4  -7   7  161.35   32.71
  -4   7   7  160.06   43.14
   4   7   7  176.33   40.25
   4   7   8    4.32   18.31
  -4   7   8   19.26   19.53
   4   7   8   46.93   18.92
  -4   7   8   24.99   20.72
  -4  -7   8   45.74   19.11
   4   7   8   41.46   19.81
   4   7   9   11.64    8.09
  -4   7   9   61.65   26.38
   4   7   9   50.67   19.70
  -4  -7   9   60.45   23.74
   4   7   9   62.72   24.64
   4   7  10    5.44    7.67
  -4   7  10   -7.12   10.04
  -4  -7  10   -0.99    7.05
  -4   7  10   10.93   22.67
  -4  -7  11   -2.00    9.17
   4   7  11   46.67   20.99
   4   7  12    4.84    9.05
   4   8 -10   24.92   13.71
  -4   8 -10   45.16   30.59
  -4   8  -9   23.93   24.85
   4   8  -9   13.93   30.84
   4   8  -8   49.62   55.08
   4   8  -7  129.00   61.52
  -4   8  -7  161.84   45.71
   4   8  -6  124.02   50.19
  -4   8  -6  168.15   39.35
  -4   8  -5  135.60   32.01
   4   8  -5  137.49   50.43
  -4  -8  -4  394.17   58.32
  -4   8  -4  326.87   42.29
  -4   8  -4  258.91   20.18
   4   8  -4  296.08   58.87
  -4   8  -3  372.15   40.87
  -4  -8  -3  344.65   50.28
   4   8  -3  283.23   41.38
   4   8  -3  314.35   55.82
   4   8  -2  579.83   54.56
  -4   8  -2  574.77   47.84
  -4  -8  -2  606.53   64.03
   4   8  -2  568.43   64.68
  -4   8  -1  103.18   20.51
  -4  -8  -1   88.64   22.96
   4   8  -1   86.67   23.57
   4   8  -1   89.56   21.76
   4   8   0  703.94   63.15
  -4  -8   0  742.55   62.71
  -4   8   0  757.96   56.72
   4   8   0  761.14   64.04
   4   8   1   60.02   17.85
  -4  -8   1   67.67   19.03
  -4   8   1   63.84   17.73
   4   8   1   57.92   19.26
  -4  -8   2  486.74   48.69
   4   8   2  500.72   52.24
   4   8   2  554.51   59.89
  -4   8   2  529.09   55.04
   4   8   3  324.60   44.43
  -4  -8   3  345.23   40.85
   4   8   3  346.09   49.94
  -4   8   3  429.84   54.00
  -4  -8   4  384.95   42.67
   4   8   4  399.76   50.74
   4   8   4  406.58   57.06
  -4   8   4  430.89   59.37
  -4  -8   5  188.94   30.96
   4   8   5  212.53   38.60
   4   8   5  190.34   41.25
  -4  -8   6  253.52   37.50
   4   8   6  307.19   48.79
  -4   8   6  256.49   54.84
   4   8   6  258.19   48.47
  -4   8   7  194.02   48.23
  -4  -8   7  166.85   32.70
   4   8   7  158.47   40.59
   4   8   7  176.78   39.45
  -4   8   8  147.52   50.33
   4   8   8  177.87   38.65
   4   8   8  158.45   40.84
  -4  -8   8  171.25   34.44
   4   8   9   72.41   25.61
  -4  -8   9   63.87   23.37
  -4   8  10   42.86   23.63
   4   8  10   49.65   22.83
   4   8  10  105.19   30.45
  -4  -8  10  103.36   28.52
  -4   8  10   40.41   28.07
   4   8  11   -3.60    6.12
  -4   9 -11    7.90   25.02
  -4   9 -10    8.74   10.15
  -4   9  -9   42.52   32.87
   4   9  -8   -2.33    5.38
  -4   9  -8    9.07   13.74
   4   9  -7   49.84   39.07
  -4   9  -7  129.51   45.55
   4   9  -6  270.88   66.65
  -4   9  -6  112.19   40.24
  -4   9  -5  322.50   54.53
   4   9  -5  333.73   65.59
   4   9  -4   47.80   18.87
  -4  -9  -4   78.56   26.60
  -4   9  -4   33.04   10.16
  -4   9  -4   72.26   11.18
  -4   9  -4   74.84   23.55
  -4   9  -3  254.70   38.08
   4   9  -3  209.81   46.54
  -4  -9  -3  262.96   47.04
   4   9  -3  223.74   37.97
  -4   9  -2   90.10   20.74
   4   9  -2   90.51   27.37
   4   9  -2   83.92   23.85
  -4  -9  -2  107.42   28.22
   4   9  -1  148.41   31.21
  -4   9  -1  174.16   28.49
   4   9  -1  171.52   35.64
  -4  -9  -1  184.27   35.58
   4   9   0  243.39   38.11
   4   9   0  250.84   40.83
  -4   9   0  268.51   36.10
  -4  -9   0  252.65   38.99
   4   9   1  194.55   35.66
   4   9   1  203.34   37.09
  -4   9   1  209.50   33.48
  -4  -9   1  230.92   36.13
  -4   9   2   89.57   24.60
  -4  -9   2  107.75   24.14
   4   9   2   93.84   25.66
   4   9   2   85.22   25.45
   4   9   3  276.77   42.91
   4   9   3  230.27   42.28
  -4  -9   3  256.87   37.12
  -4   9   3  270.87   43.50
  -4   9   4   70.04   23.96
  -4  -9   4   65.04   17.87
   4   9   4   51.57   19.68
   4   9   4   72.65   25.77
  -4  -9   5  374.66   46.18
   4   9   5  367.16   54.63
  -4   9   5  325.65   55.70
   4   9   5  401.31   62.64
   4   9   6  239.56   51.16
  -4   9   6  228.57   49.46
  -4  -9   6  222.74   37.84
   4   9   6  233.78   43.37
  -4  -9   7   98.63   24.68
   4   9   7  107.68   32.31
  -4   9   7  124.91   41.41
   4   9   7  117.02   34.36
  -4  -9   8    8.28    8.38
   4   9   8    3.53    5.81
   4   9   8   11.04   11.10
  -4   9   8    6.22    9.95
  -4   9   9   53.72   30.43
  -4  -9   9   61.45   22.13
   4   9   9   53.90   23.21
  -4   9   9   36.89   21.30
   4   9   9   56.81   27.28
  -4  -9  10   -0.86    3.99
   4   9  10  -21.41   19.15
   4  10  -9   18.34   37.65
  -4  10  -9   13.81   12.79
  -4  10  -8   15.29   21.79
   4  10  -7   23.59   30.77
  -4  10  -7   -1.01   13.93
  -4  10  -6   87.84   38.71
   4  10  -6  117.70   53.46
   4  10  -5    6.59   13.61
  -4  10  -5   13.43   16.39
  -4  10  -4  121.37   30.98
   4  10  -4   55.31   27.71
  -4  10  -4   93.95   14.56
   4  10  -4   51.49   20.07
  -4  10  -4   29.50   11.52
  -4 -10  -3    5.55    8.36
   4  10  -3   75.41   32.19
  -4  10  -3  104.12   27.25
   4  10  -3   55.44   21.21
  -4 -10  -2  502.76   65.57
   4  10  -2  493.46   57.36
  -4  10  -2  492.03   52.50
   4  10  -1  134.85   29.69
  -4  10  -1  139.16   27.31
  -4 -10  -1  136.57   32.49
   4  10   0  248.21   41.91
  -4 -10   0  264.29   44.10
  -4  10   0  262.61   39.20
  -4 -10   1  139.50   30.18
  -4  10   1  140.38   29.18
   4  10   1  119.61   29.60
   4  10   2  415.07   54.77
   4  10   2  448.93   60.97
  -4 -10   2  429.59   51.83
  -4  10   2  427.81   53.68
   4  10   3  101.09   29.17
   4  10   3   91.89   25.18
  -4 -10   3  103.49   25.25
  -4  10   3  124.06   30.98
   4  10   4   80.95   27.73
   4  10   4   63.97   23.11
  -4 -10   4   69.18   21.44
  -4  10   4   75.14   27.29
   4  10   5   29.92   18.79
   4  10   5   23.72   14.00
  -4 -10   5   27.09   13.62
  -4  10   5   37.40   21.39
   4  10   6  156.38   44.38
   4  10   6  207.81   42.83
  -4 -10   6  177.81   34.14
  -4  10   6  185.51   48.50
   4  10   7    3.78    7.40
  -4  10   7  -11.85   13.79
  -4 -10   7   -4.53    9.24
   4  10   7   -1.85    2.95
  -4 -10   8   47.47   18.27
  -4  10   8   82.66   41.39
   4  10   8   66.82   30.01
   4  10   8   73.62   28.68
  -4  10   8   57.75   27.98
  -4 -10   9    7.84    0.98
   4  10   9   31.24   19.40
  -4  11 -10    0.19   21.66
  -4  11  -9   19.69   25.77
  -4  11  -8    0.93   11.82
   4  11  -8   -1.87   23.43
  -4  11  -7   84.84   41.31
   4  11  -7  135.68   56.79
  -4  11  -6    6.90    5.41
   4  11  -6    7.68    9.21
   4  11  -5   47.63   33.84
  -4  11  -4   -1.36    3.32
  -4 -11  -4   -5.60   10.10
  -4  11  -4    5.74    6.08
   4  11  -4    6.97   16.83
  -4  11  -4    0.18    6.70
  -4 -11  -3  297.83   55.82
  -4  11  -3  289.55   46.92
   4  11  -3  310.29   59.07
   4  11  -3  253.16   44.90
  -4  11  -3  206.47   29.77
  -4  11  -2  145.96   26.88
  -4  11  -2  139.70   30.07
   4  11  -2  149.15   35.20
   4  11  -2  127.25   36.22
  -4 -11  -2  151.78   38.74
   4  11  -1  306.68   48.05
   4  11  -1  327.89   54.96
  -4  11  -1  335.28   46.09
  -4  11   0   59.84   21.17
   4  11   0   98.60   27.76
   4  11   0   62.89   20.44
  -4 -11   0   50.73   20.46
  -4  11   1  289.86   45.70
   4  11   1  354.87   53.78
   4  11   1  356.51   52.88
  -4 -11   1  338.59   49.58
   4  11   2  191.26   42.54
  -4  11   2  158.47   34.90
  -4 -11   2  154.41   31.75
   4  11   2  114.60   31.07
   4  11   3  237.95   46.18
   4  11   3  278.08   53.90
  -4  11   3  248.57   45.97
  -4 -11   3  230.28   41.28
   4  11   4   -7.88   10.34
  -4 -11   4   -3.34    5.42
  -4  11   4    4.26   11.33
   4  11   4    0.83    6.84
   4  11   5  112.51   38.64
  -4 -11   5   85.92   23.75
  -4  11   5  104.05   31.61
   4  11   5  122.42   35.86
   4  11   6    3.89   13.60
   4  11   6    0.65    7.69
  -4 -11   6    6.48    4.83
  -4  11   6    1.03    8.57
  -4  11   7   90.31   39.43
   4  11   7  156.31   49.92
  -4  11   7  140.47   41.71
  -4 -11   7  109.87   29.59
   4  11   8   12.43   12.40
  -4 -11   8   -8.18   10.23
  -4  12  -9    2.00   17.27
  -4  12  -8   12.06   21.91
  -4  12  -7   17.08   19.87
   4  12  -7   46.33   41.22
  -4  12  -6   13.71   16.49
   4  12  -5   -3.92    1.64
  -4  12  -5    5.55   10.85
  -4  12  -4    6.84   10.93
  -4  12  -4   93.46   30.01
  -4  12  -4   66.93   14.88
   4  12  -4   75.76   32.50
   4  12  -4   39.28   20.83
  -4 -12  -3   23.25   19.18
   4  12  -3   20.89   12.07
  -4  12  -3   17.54   10.25
  -4  12  -3   20.59   13.53
   4  12  -3   17.72   16.50
   4  12  -2   67.92   28.67
  -4  12  -2   57.62   16.82
  -4 -12  -2   53.30   24.22
   4  12  -2   34.85   18.56
  -4  12  -2   66.30   22.78
   4  12  -1    3.41    0.99
  -4  12  -1    7.77    7.10
  -4 -12  -1    8.91    1.39
   4  12  -1    6.99   11.28
  -4  12  -1   17.79   10.80
   4  12   0   54.11   22.16
  -4 -12   0   83.65   27.94
  -4  12   0   46.59   18.77
   4  12   0   56.54   21.99
  -4  12   0   54.78   21.13
   4  12   1   14.42    9.90
  -4  12   1    9.56    9.63
  -4 -12   1    1.67    7.62
   4  12   1    7.35    6.56
  -4  12   1   14.67   10.50
   4  12   2   55.87   25.79
   4  12   2   62.07   23.62
  -4  12   2   63.89   23.28
  -4 -12   2   -4.35    9.95
   4  12   3   32.63   18.84
   4  12   3   39.04   21.49
  -4  12   3   20.60   15.38
  -4 -12   3   -4.08    3.10
   4  12   4   79.83   31.46
   4  12   4   85.69   28.29
  -4  12   4   79.41   28.27
  -4 -12   4    6.94    5.59
   4  12   5    7.90    7.92
   4  12   5    6.92   12.15
  -4  12   5   -2.02    2.80
  -4  12   5    1.84    3.91
  -4 -12   5    0.70    8.19
   4  12   6   42.23   24.00
   4  12   6   43.78   23.33
  -4  12   6   35.04   14.65
  -4  12   6   50.41   24.89
  -4 -12   6   21.43   17.08
   4  12   7   36.72   20.47
  -4 -12   7   27.58   15.23
  -4 -12   8   12.34   12.50
  -4  13  -8   -9.78   24.74
  -4  13  -6   16.53   20.50
   4  13  -6   27.15   28.32
  -4  13  -5   58.47   35.91
   4  13  -5   60.23   33.71
   4  13  -4   13.18    6.97
  -4  13  -4   -2.94    4.00
  -4  13  -4    5.99    7.43
  -4  13  -4   11.82   11.87
   4  13  -3  150.76   46.34
  -4  13  -3  120.40   36.35
  -4  13  -3   89.38   24.50
   4  13  -3  112.38   38.31
  -4  13  -2   21.54   14.69
   4  13  -2   18.55   20.92
   4  13  -2   20.44   16.81
  -4  13  -2   32.91   19.05
  -4 -13  -1  236.25   51.19
   4  13  -1  237.19   53.08
  -4  13  -1  247.09   45.66
   4  13  -1  218.04   47.44
  -4  13  -1  191.06   35.39
  -4  13   0   79.48   27.85
  -4 -13   0   97.63   30.42
   4  13   0  132.84   38.93
   4  13   0   82.12   30.24
  -4  13   0  129.31   32.93
  -4  13   1  260.73   52.50
  -4  13   1  271.98   47.23
  -4 -13   1  283.83   50.94
   4  13   1  207.39   49.61
   4  13   1  307.11   55.83
  -4  13   2   17.41   14.58
  -4  13   2   48.59   22.71
  -4 -13   2   23.36   12.71
   4  13   2   22.71   12.20
   4  13   2   56.48   25.72
  -4  13   3   97.10   36.53
  -4  13   3  127.87   37.74
   4  13   3  113.27   35.86
   4  13   3  147.71   45.48
  -4  13   4   -5.01   17.97
   4  13   4   10.23   12.97
   4  13   4   14.16   14.94
  -4  13   5  102.97   43.88
  -4 -13   5   56.49   18.03
  -4  13   5  104.46   36.96
   4  13   5   75.11   28.46
   4  13   5   79.87   29.42
  -4 -13   6    4.12    3.26
  -4 -13   7    5.63   10.47
  -4  14  -6    0.37   17.53
  -4  14  -4   18.36    9.67
   4  14  -4   25.43   22.17
   4  14  -4   13.65    7.70
  -4  14  -4  -14.24    9.81
  -4  14  -4   32.45   23.21
  -4  14  -3   14.91   10.96
  -4  14  -3   27.81   15.88
   4  14  -3   33.52   28.23
   4  14  -3   12.50   13.67
  -4  14  -2   21.62   14.92
   4  14  -2   25.07   16.42
   4  14  -2   15.07   17.80
  -4  14  -2   23.93   20.03
   4  14  -1    9.03   12.84
   4  14  -1    2.21    8.54
  -4  14  -1    3.59    5.56
   4  14   0  -10.59   14.24
  -4  14   0   -5.61   10.20
   4  14   0   -1.03    8.29
  -4  14   0    3.91    4.30
   4  14   1    6.88    6.32
  -4  14   1   12.88   14.83
  -4  14   1   10.87   14.92
   4  14   1    3.83   10.02
  -4 -14   2   11.82    1.74
   4  14   2   27.64   18.47
  -4  14   2   62.93   30.76
   4  14   2   30.35   19.96
  -4 -14   3   26.86   21.66
  -4  14   3   42.40   22.41
  -4  14   3   15.18   14.28
   4  14   3   36.46   20.80
  -4  14   4   20.19   10.94
  -4  14   4   11.36   13.61
  -4 -14   4   16.05   17.77
   4  14   4    7.40   11.19
  -4 -14   5   30.41   21.59
  -4  15  -4   37.80   20.23
   4  15  -3   33.01   26.70
  -4  15  -3   18.97   13.48
  -4  15  -3   29.87   18.52
  -4  15  -2   11.27   11.55
   4  15  -2    5.36   10.78
  -4  15  -2    6.99    8.80
  -4  15  -1   42.69   20.70
   4  15  -1   60.75   31.51
  -4  15  -1   56.09   23.07
  -4  15   0  -15.98   15.92
  -4  15   0    0.33    7.38
   4  15   0   -3.45    7.73
  -4  15   1   53.75   28.46
   4  15   1   56.53   32.73
  -4  15   1   35.66   21.50
  -4  15   3   19.22   18.97
   4  15   3   43.42   21.60
  -4  16  -2   -0.73    5.96
   4  16  -2   -7.68   23.04
  -4  16  -1   -0.92    9.40
   4  16  -1    7.64   21.61
  -4  16   0   13.84   11.87
   4  16   0   -8.15    7.12
   4  16   1    7.11   14.61
  -4  16   2  -26.16   24.36
  -4  17   0   -0.68    7.96
   4  17   0  -10.44   14.10
   5   0  -6    3.74   12.77
   5   0  -5    2.91    7.52
  -5   0  -5    1.29    2.77
   5   0  -4   -0.60    5.99
  -5   0  -4    3.91    3.95
  -5   0  -4    0.60    2.26
  -5   0  -3    0.58    0.84
  -5   0  -3    1.26    1.35
  -5   0  -2    1.95    2.34
   5   0  -2    0.63    0.47
  -5   0  -2    2.05    1.43
  -5   0  -1   -1.26    3.90
  -5   0  -1    1.19    2.08
   5   0  -1    2.33    3.39
   5   0   0    2.29    5.86
  -5   0   0    1.46    5.16
   5   0   0    0.46    1.19
  -5   0   1   -0.19    1.39
   5   0   1    1.18    6.65
  -5   0   2    2.42    3.16
   5   0   2    1.21    3.60
  -5   0   3   -2.08    3.79
   5   0   3    0.99    2.40
  -5   0   4    3.52    5.18
   5   0   4    3.40    4.51
   5   0   5   -0.88    2.66
  -5   0   5    2.89    4.60
   5   0   5    2.45    2.23
   5   0   5    1.76    4.71
   5   0   6    1.32    0.70
  -5   0   6   -3.44    7.54
   5   0   6    3.70    2.62
   5   0   6    0.60    3.64
   5   0   7   -0.10    1.74
  -5   0   7    0.12    9.85
   5   0   7   -0.19    1.61
   5   0   7    2.18    3.83
   5   0   8    3.76    4.25
   5   0   8   -0.04    1.71
   5   0   8    0.59    1.66
  -5   0   8    4.50   10.12
   5   0   9    2.20    3.78
  -5   0   9   -4.15   13.09
   5   0   9    0.98    4.53
   5   0   9   -1.56    2.33
  -5   0  10    7.53   18.80
   5   0  10    1.31    1.19
   5   0  10    2.98    3.03
   5   0  10    4.70    5.38
   5   0  11   -9.40    9.87
  -5   0  11   -2.20    9.16
   5   0  12   -7.16    8.48
  -5   0  12   -7.24   10.19
  -5   0  12    1.17    6.68
  -5   0  13    1.19    6.28
   5   0  13    2.94   10.93
  -5   0  13    2.90    2.38
   5   1  -8  501.45   91.61
   5   1  -7    7.82   16.36
  -5   1  -6 1979.06  133.17
   5   1  -6 3132.62  184.39
   5   1  -5   75.22   24.35
  -5   1  -5   31.86   17.58
  -5  -1  -5   68.47   17.92
  -5   1  -5   60.15   14.77
  -5  -1  -5   67.84   16.50
  -5  -1  -4 1331.74   63.39
   5   1  -4 1446.42   97.78
  -5  -1  -4 1405.99   75.05
  -5   1  -4 1344.25   63.65
  -5  -1  -3  306.56   25.93
  -5   1  -3  308.11   16.99
  -5   1  -3  375.82   32.41
   5   1  -3  335.95   42.95
  -5  -1  -3  320.65   32.29
  -5  -1  -2 7219.15  107.35
  -5   1  -2 7559.80  152.13
   5   1  -2 7392.83  175.01
  -5  -1  -2 7177.25  147.54
  -5  -1  -1 1185.82   60.40
  -5  -1  -1 1252.47   46.07
  -5   1  -1 1346.65   78.04
   5   1  -1 1332.43   67.00
   5   1   0  567.65   51.99
  -5  -1   0  503.69   43.50
   5   1   0  455.47   32.42
  -5   1   0  531.52   57.66
  -5  -1   0  477.30   33.60
  -5  -1   1 1242.56   63.80
   5   1   1 1090.40   43.57
  -5  -1   1 1257.58   82.28
   5   1   1 1080.30   62.89
   5  -1   1 1209.54   81.17
  -5   1   1 1163.91   61.98
  -5  -1   2 7809.25  175.06
   5  -1   2 7470.20  181.02
   5   1   2 7524.76  158.51
   5  -1   3  377.80   37.66
   5   1   3  327.83   20.53
   5   1   3  339.27   35.14
  -5  -1   3  353.50   41.62
  -5   1   3  346.45   41.59
  -5  -1   4 1563.43   98.05
  -5   1   4 1534.30  100.27
   5   1   4 1370.76   45.73
   5  -1   4 1471.74   73.01
   5   1   4 1424.83   74.00
  -5   1   5   50.73   19.46
   5   1   5    1.13    1.09
  -5  -1   5   49.61   20.99
   5   1   5   48.09   14.77
   5   1   5   40.73    8.50
   5   1   6 2116.56   68.14
  -5   1   6 2407.17  154.10
   5  -1   6 2571.39  108.91
   5   1   6 2337.08  108.14
   5   1   7    4.38    3.30
   5   1   7    7.85    6.50
   5  -1   7    5.51    5.83
  -5  -1   7    5.27    4.71
   5   1   7    2.93    6.58
  -5   1   7   10.84   18.75
  -5   1   8  436.81   91.83
   5   1   8  358.50   30.73
   5   1   8  416.85   51.96
   5  -1   8  522.50   59.45
  -5  -1   8  459.73   84.36
  -5  -1   9   40.27   30.07
   5   1   9   36.47   15.79
  -5   1   9    5.47   18.38
   5   1   9   64.50   21.17
   5  -1   9   66.51   22.05
   5   1   9   49.30   11.52
  -5   1  10  401.45   90.68
   5  -1  10  449.91   63.18
   5   1  10  400.80   58.03
   5   1  10  289.45   27.52
  -5   1  11    1.72    6.74
  -5   1  11    7.98    7.45
  -5  -1  11   11.67    8.07
   5   1  11   11.74   14.63
   5  -1  11   15.86   16.84
   5   1  11   15.95   10.18
  -5  -1  12   21.82   14.20
  -5   1  12   73.02   23.07
   5  -1  12  151.52   50.78
   5   1  12  136.74   40.13
   5   1  13   41.59   33.50
  -5   1  13    1.05    2.05
  -5  -1  13    4.94    8.33
  -5   1  13   14.18    8.88
  -5  -1  13   33.85   15.78
   5   2 -10   43.85   40.77
   5   2  -9   40.69   39.49
  -5   2  -8   -5.67   12.73
   5   2  -8    0.17    7.03
   5   2  -7  112.07   40.78
  -5   2  -7   66.89   33.80
   5   2  -6   36.73   19.07
  -5   2  -6    7.22    8.23
  -5   2  -5  135.42   20.92
  -5   2  -5  107.63   23.79
   5   2  -5  120.59   35.59
  -5  -2  -5  145.12   26.53
  -5  -2  -4   56.22   17.19
  -5   2  -4   73.53   14.53
  -5  -2  -4   77.57   19.50
   5   2  -4   44.77   23.59
  -5   2  -4   60.26   14.01
  -5  -2  -3  109.67   19.51
  -5  -2  -3  116.15   20.78
  -5   2  -3  148.05   20.49
   5   2  -3  135.24   29.55
  -5  -2  -2  291.94   26.28
  -5  -2  -2  282.98   31.07
  -5   2  -2  321.49   35.20
   5   2  -2  294.99   36.84
   5   2  -1  131.02   21.60
  -5   2  -1  165.62   29.64
  -5  -2  -1  132.92   16.81
   5   2  -1  173.45   30.32
  -5  -2  -1  114.65   19.33
   5   2   0 1514.21   77.14
  -5  -2   0 1576.05   61.72
   5   2   0 1601.47   65.41
  -5  -2   0 1617.43   71.48
  -5  -2   1  124.23   21.61
   5   2   1  112.36   16.01
  -5  -2   1  110.36   19.05
   5   2   1  104.88   19.17
  -5  -2   2  322.85   39.33
   5   2   2  314.56   33.71
   5   2   2  267.88   23.05
  -5  -2   2  263.43   31.79
   5  -2   3  132.49   24.22
  -5  -2   3  188.88   35.40
  -5  -2   3  160.03   27.73
   5   2   3  153.01   17.79
   5   2   3  130.29   23.06
  -5   2   3  188.59   33.13
  -5  -2   4   66.41   22.33
   5  -2   4   82.18   18.51
   5   2   4   68.98   12.87
   5   2   4   62.85   28.65
  -5   2   4   75.43   22.81
   5   2   4   86.93   19.93
  -5  -2   5  141.68   32.88
   5   2   5  113.90   17.37
  -5   2   5  135.30   33.95
   5   2   5   23.68   15.26
   5   2   5  115.31   24.35
   5  -2   5  119.35   22.34
  -5   2   6   27.36   17.61
   5   2   6    5.15   10.41
   5   2   6   30.32   10.67
   5  -2   6   25.82   12.21
   5   2   6   28.99   12.87
  -5   2   7   92.64   34.29
   5   2   7   24.32   17.68
   5   2   7  113.54   19.32
   5  -2   7  113.67   26.19
   5   2   7  106.36   25.33
  -5  -2   7  155.13   39.51
  -5   2   8    2.84   12.07
   5   2   8    2.01   59.95
   5   2   8    3.45   21.30
  -5  -2   8    1.76   10.74
   5   2   8    6.18    6.82
   5  -2   8    2.87    4.47
   5   2   9   69.22   21.23
  -5  -2   9   77.90   32.43
   5  -2   9   67.73   23.51
   5   2   9   54.44   13.72
   5   2   9   25.66   24.02
  -5   2   9   33.02   30.18
   5   2  10   10.17   12.33
   5  -2  10   25.49   15.93
  -5   2  10    3.77    8.76
   5   2  10   10.18    6.52
  -5   2  10   13.29   19.47
   5   2  10   -0.52    3.27
   5   2  11    0.03    0.46
  -5   2  11    6.71    6.93
  -5   2  11    4.89    4.48
  -5  -2  11    3.63    3.82
  -5  -2  11   -0.90   19.66
   5   2  11   11.34    9.55
   5   2  11    6.40    5.34
   5  -2  11    4.77    8.45
   5   2  12   -3.34    8.87
   5  -2  12   11.47    9.63
  -5  -2  12    1.19    3.03
  -5   2  12   -1.25    9.35
   5   2  12    5.63    4.81
   5   2  12    7.23    9.46
  -5   2  12    8.57   12.32
  -5  -2  12   -2.70    7.40
  -5   2  13   16.19   14.62
   5   3 -11   -0.30   24.18
   5   3 -10  276.63   99.24
  -5   3  -9   -2.17   10.53
   5   3  -9    2.64   16.53
  -5   3  -8   90.95   47.83
   5   3  -8  204.67   62.95
  -5   3  -7  301.64   53.58
   5   3  -7  423.92   71.55
   5   3  -6 2139.91  147.06
  -5   3  -6  683.44   70.36
  -5   3  -5  328.10   28.46
  -5   3  -5  297.14   37.11
   5   3  -5  443.39   62.84
  -5  -3  -5  343.97   48.27
  -5  -3  -4 1298.55   74.35
   5   3  -4 1454.91  107.50
  -5   3  -4 1341.28   58.52
  -5  -3  -4 1285.10   81.43
  -5  -3  -3  726.38   50.97
   5   3  -3  739.42   66.46
  -5   3  -3  781.58   21.80
  -5   3  -3  791.49   49.28
  -5  -3  -3  715.32   57.02
   5   3  -2 6351.35  193.53
  -5  -3  -2 6574.27  136.73
  -5  -3  -2 6532.27  155.13
   5   3  -1  159.55   28.97
  -5  -3  -1  202.10   22.89
   5   3  -1  197.11   27.59
  -5  -3  -1  162.70   23.14
  -5  -3   0 1413.14   64.74
   5   3   0 1605.80   78.42
  -5  -3   0 1619.65   65.35
   5   3   0 1604.33   70.93
   5   3   1  183.27   26.32
  -5  -3   1  206.97   25.34
   5   3   1  166.59   21.43
  -5  -3   1  181.35   23.84
  -5  -3   2 6749.64  147.01
  -5  -3   2 6744.82  158.01
   5   3   2 6604.31  130.42
   5   3   2 6672.21  158.79
   5   3   3  741.91   43.84
  -5  -3   3  793.45   61.31
  -5  -3   3  780.51   55.55
   5   3   3  767.86   57.84
  -5   3   4 1401.14  101.15
   5   3   4 1175.40   59.05
  -5  -3   4 1187.76   80.09
  -5  -3   4 1083.02   76.22
   5   3   4 1176.67   75.38
   5   3   5  379.74   34.78
  -5  -3   5  334.18   46.99
   5   3   5  367.76   44.76
   5  -3   5  350.17   40.19
  -5  -3   5  283.33   42.16
   5  -3   6 1771.85   92.99
  -5  -3   6 1201.32   92.96
  -5  -3   6 1998.47  121.65
   5   3   6 1912.70   83.35
  -5   3   6 2018.72  138.16
   5   3   6  876.30  135.46
   5   3   6 1855.76  104.66
   5   3   7  394.22   39.20
  -5  -3   7  434.67   63.27
  -5   3   7  390.87   71.10
   5  -3   7  362.44   45.30
   5   3   7  391.00   49.92
  -5  -3   8  314.14   58.28
   5   3   8  276.93   33.77
  -5   3   8  339.27   66.94
   5   3   8  151.13   53.57
   5   3   8  281.21   45.31
   5   3   9    2.72    5.36
  -5  -3   9   11.78    5.95
   5  -3   9    1.19    4.51
  -5   3   9    0.97    3.85
   5   3   9    3.01    7.53
   5   3   9    2.22   18.45
  -5   3   9   14.78   23.00
   5   3  10  182.19   63.27
  -5  -3  10  117.02   34.06
  -5   3  10  135.97   39.20
  -5  -3  10  293.65   33.84
   5   3  10  389.57   40.76
   5   3  10  436.01   61.25
   5  -3  10  505.64   64.14
   5   3  11    1.97    3.27
   5   3  11    0.19    3.04
   5  -3  11   12.68    8.94
  -5  -3  11    4.64   10.16
  -5   3  11   -0.57    2.90
  -5   3  11    0.97    0.71
  -5  -3  11    5.12    5.68
   5   3  11    3.78   10.99
  -5  -3  11  -10.10    9.88
  -5  -3  12   -2.38    6.52
  -5  -3  12    1.92    6.82
  -5   3  12   56.03   23.79
  -5   3  12   91.62   28.22
   5   3  12  129.78   22.35
   5   3  12   70.55   40.24
   5   3  12  143.04   40.45
   5   3  13    9.23   14.65
  -5   3  13   11.34   12.44
   5   4 -11   42.09   34.87
   5   4 -10   13.82   31.96
  -5   4 -10   16.79   10.03
   5   4  -9   99.20   44.36
  -5   4  -9   40.76   31.20
  -5   4  -8   17.60   18.30
   5   4  -8   14.50   19.93
   5   4  -7   15.61   22.68
  -5   4  -7   38.10   21.23
   5   4  -6   86.63   38.06
  -5   4  -6  110.48   26.95
   5   4  -5  405.94   65.91
  -5  -4  -5  352.03   46.22
  -5   4  -5  288.56   23.67
  -5   4  -5  336.75   39.53
   5   4  -4  232.28   42.38
  -5   4  -4  209.40   22.71
  -5  -4  -4  192.46   32.13
  -5   4  -4  235.87   23.43
  -5  -4  -3  843.35   60.12
  -5  -4  -3  828.45   64.54
  -5   4  -3  893.47   32.30
  -5   4  -3  878.86   55.22
   5   4  -3  855.60   77.69
  -5   4  -2  590.12   51.91
   5   4  -2  748.90   62.23
  -5  -4  -2  682.90   50.48
  -5   4  -2  610.86   24.93
  -5  -4  -2  682.33   54.04
  -5  -4  -1  940.89   55.44
   5   4  -1  958.56   66.35
   5   4  -1 1043.48   69.33
  -5  -4  -1  857.94   55.68
  -5  -4   0  241.92   26.60
   5   4   0  245.81   30.07
   5   4   0  223.71   31.71
  -5  -4   0  202.63   25.41
  -5  -4   1  993.69   56.36
   5   4   1 1017.31   56.96
  -5  -4   1  971.53   53.28
   5   4   1  998.40   63.05
   5   4   2  721.10   48.06
  -5  -4   2  701.94   50.80
   5   4   2  727.17   56.97
  -5  -4   2  647.77   42.77
   5   4   3  764.80   50.54
  -5  -4   3  768.56   57.74
  -5  -4   3  723.33   45.94
   5   4   3  805.42   63.40
   5   4   4  207.42   27.31
   5   4   4  203.68   33.33
  -5  -4   4  198.11   32.66
  -5  -4   4  169.37   23.25
  -5   4   5  409.26   60.82
  -5  -4   5  373.97   48.02
   5   4   5  370.19   37.96
  -5  -4   5  307.20   33.89
   5   4   5  386.86   47.74
   5   4   6   87.54   23.99
  -5  -4   6  146.39   32.04
  -5   4   6  178.68   43.47
   5   4   6   39.41   29.87
   5   4   6  106.60   21.09
  -5  -4   6   85.79   18.85
   5   4   7   41.58   16.81
  -5   4   7   25.79   19.24
  -5  -4   7   57.72   23.31
   5   4   7   54.85   15.99
  -5  -4   7   28.90   11.12
  -5  -4   8   13.04   10.00
  -5   4   8    8.77    3.41
   5   4   8   10.28    7.45
  -5   4   8   -1.52    7.71
   5   4   8   -7.66   18.55
  -5  -4   8   26.57   17.25
  -5  -4   9  114.59   40.78
  -5   4   9   55.51   25.58
  -5   4   9   82.04   44.34
   5   4   9   20.22   40.83
   5   4   9  118.51   25.09
  -5  -4   9   60.50   17.41
   5   4   9  119.94   31.91
  -5  -4  10    2.66    8.42
  -5   4  10    7.65    8.07
   5   4  10   16.06   10.69
  -5  -4  10    5.23    8.51
   5   4  10   15.50    8.26
   5   4  10    5.37   15.89
  -5   4  11    7.85    2.57
  -5  -4  11   17.26   20.54
  -5  -4  11   19.65    9.99
  -5  -4  11   31.92    9.92
   5   4  11   16.24    8.43
   5   4  11   10.88    9.48
   5   4  11   17.21   14.22
   5   4  12    8.98    5.89
  -5   4  12    2.10    7.51
  -5  -4  13    5.88    8.35
   5   5 -11   14.57   24.04
  -5   5 -11   15.01   18.10
  -5   5 -10  162.38   50.93
   5   5 -10  205.16   62.94
   5   5  -9   58.29   36.18
  -5   5  -9   25.12   25.79
  -5   5  -8  194.88   44.69
   5   5  -8  279.69   65.19
  -5   5  -7   15.21   11.70
   5   5  -6  730.52  101.11
  -5  -5  -6  616.49   69.47
  -5   5  -6  543.13   60.04
  -5   5  -5   42.89   15.15
   5   5  -5   41.30   25.18
  -5  -5  -5   75.16   23.63
   5   5  -4  683.57   76.75
  -5   5  -4  725.03   41.59
  -5   5  -4  700.25   43.89
  -5  -5  -4  753.48   67.14
   5   5  -3    5.51    7.32
  -5  -5  -3   15.57    8.49
  -5   5  -3   14.28    5.10
   5   5  -3   14.84    8.18
  -5   5  -3   14.05    7.54
  -5  -5  -2 2239.12   98.15
   5   5  -2 2319.65  114.92
  -5  -5  -2 2078.72  101.99
  -5   5  -2 2156.54   60.11
  -5   5  -1  121.91   16.06
  -5  -5  -1  154.80   24.22
   5   5  -1  129.81   26.51
   5   5  -1  169.49   28.12
  -5  -5  -1  142.73   24.63
  -5  -5   0 1976.35   84.09
  -5  -5   0 1999.02   84.83
   5   5   0 1983.77   93.31
   5   5   0 2163.97   95.32
  -5   5   0 2213.64   78.15
  -5  -5   1  146.01   23.41
   5   5   1  158.80   28.60
  -5  -5   1  142.57   21.65
   5   5   1  166.08   24.71
   5   5   2 2082.36   88.81
  -5  -5   2 1993.45   87.36
   5   5   2 2070.73  101.00
  -5  -5   2 1894.21   74.24
  -5  -5   3    7.12    3.48
   5   5   3    3.50    4.15
   5   5   3    6.39    6.76
  -5  -5   3    3.29    5.97
   5   5   4  635.71   53.33
   5   5   4  691.74   63.50
  -5  -5   4  613.86   55.53
  -5  -5   4  595.98   38.75
   5   5   5   62.61   19.98
   5   5   5   57.50   16.51
  -5  -5   5   55.90   12.23
  -5   5   6  534.21   74.25
   5   5   6  695.03   70.24
   5   5   6  701.93   61.22
  -5  -5   6  733.04   68.79
  -5  -5   6  666.40   42.38
  -5   5   6  725.39   90.57
  -5  -5   7   27.13   14.77
  -5   5   7   15.06   18.97
   5   5   7    3.22   10.52
  -5   5   7   16.80   12.11
  -5  -5   7   29.08    8.85
   5   5   7   31.14   13.33
  -5   5   8  161.05   45.63
  -5  -5   8  211.40   22.59
   5   5   8  303.03   41.56
  -5  -5   8  295.97   52.90
   5   5   8  268.19   46.54
  -5  -5   9   30.71   18.80
  -5   5   9   12.83   24.48
   5   5   9    2.12   22.87
  -5   5   9   15.38   17.43
  -5  -5   9   16.68    5.72
   5   5   9   22.34   11.36
   5   5   9   34.98   20.04
  -5  -5   9   27.20    6.25
  -5   5  10   89.50   35.78
  -5  -5  10  295.12   60.11
   5   5  10  244.98   47.13
   5   5  10  254.60   39.20
   5   5  10   -3.42   25.77
  -5   5  11   -2.04   10.10
   5   5  11    5.82   45.54
  -5  -5  11    9.83    7.65
   5   5  11    7.42    5.03
   5   5  12   50.81   17.32
  -5   6 -12   26.04   32.15
  -5   6 -11   14.72   18.65
  -5   6 -10   16.62   24.89
  -5   6  -9   12.30   15.55
   5   6  -9   57.49   28.17
   5   6  -8    1.73    3.72
  -5   6  -8    3.23    5.75
  -5   6  -7  123.58   32.12
   5   6  -7  146.26   47.21
   5   6  -6   71.42   32.31
  -5   6  -6   80.69   24.61
  -5  -6  -6  105.59   31.75
  -5  -6  -5  464.42   58.91
   5   6  -5  450.47   70.14
  -5   6  -5  440.70   46.53
  -5   6  -4  224.86   23.36
  -5  -6  -4  223.96   39.16
  -5   6  -4  214.34   27.74
   5   6  -4  297.12   52.67
  -5   6  -3  187.11   26.84
   5   6  -3  242.93   45.81
   5   6  -3  192.01   35.88
  -5   6  -3  287.71   27.23
  -5   6  -2   78.64   13.85
   5   6  -2   80.90   25.24
  -5  -6  -2   82.16   20.02
   5   6  -2   64.93   18.76
  -5   6  -1  414.52   33.48
  -5  -6  -1  397.01   43.01
   5   6  -1  358.59   44.15
   5   6  -1  401.40   44.29
  -5  -6  -1  363.18   43.05
  -5  -6   0   26.79   10.30
   5   6   0   28.02   11.28
   5   6   0   32.32   13.35
  -5  -6   0   25.75   10.62
  -5   6   1  570.42   49.60
   5   6   1  471.47   48.45
  -5  -6   1  468.19   43.27
   5   6   1  498.47   46.62
  -5  -6   1  393.32   38.20
  -5   6   2   92.66   22.89
  -5  -6   2   75.38   18.07
   5   6   2   65.46   19.49
   5   6   2   75.46   17.81
  -5  -6   2   72.08   15.56
  -5   6   3  323.67   46.70
   5   6   3  231.90   37.80
  -5  -6   3  249.74   26.71
  -5  -6   3  217.84   31.84
   5   6   3  249.69   34.60
  -5   6   4  220.26   42.77
   5   6   4  183.15   34.97
  -5  -6   4  199.72   22.80
   5   6   4  203.69   31.88
  -5   6   5  463.41   66.76
   5   6   5  417.31   47.67
  -5  -6   5  439.05   48.12
  -5  -6   5  428.81   30.90
   5   6   5  435.80   57.39
   5   6   6  101.62   27.24
   5   6   6  137.89   28.38
  -5   6   6  126.19   34.70
  -5  -6   6  126.08   28.09
   5   6   7  115.13   31.32
   5   6   7  137.60   28.76
  -5   6   7  100.85   33.48
  -5  -6   7  113.02   27.07
   5   6   8    0.94    2.01
   5   6   8    7.15    4.99
  -5   6   8  -12.97   17.33
   5   6   8  -10.61   38.03
  -5   6   8    6.48    8.78
  -5  -6   8    8.51    4.99
   5   6   9   35.91   17.18
   5   6   9   48.02   19.44
   5   6   9   -0.28   21.83
  -5   6   9   49.53   27.74
  -5  -6   9   20.94   16.14
   5   6  10   27.54   13.17
   5   6  10   18.70   13.29
   5   6  11   -1.39    2.67
  -5   6  11    4.23    7.28
   5   6  11    8.96    3.00
  -5   6  11   18.28   11.86
  -5  -6  11   22.74   12.33
   5   6  11   12.45   11.44
   5   6  12   -2.81    6.88
  -5   7 -11   -5.73    4.97
   5   7 -10  266.25   76.09
  -5   7 -10  104.89   50.60
  -5   7  -9   17.83   24.42
   5   7  -9    6.35    9.62
  -5   7  -8  218.36   53.37
   5   7  -8  129.40   64.14
  -5   7  -7    0.61    7.14
   5   7  -7  -10.93   13.80
  -5  -7  -6  721.22   82.00
  -5   7  -6  532.26   61.17
   5   7  -5   21.35   21.76
  -5   7  -5   10.13    7.88
  -5  -7  -5   13.03    9.15
  -5   7  -4  703.51   44.48
  -5   7  -4  720.68   54.06
   5   7  -4  579.06   80.28
  -5  -7  -4  695.56   73.79
  -5   7  -3   19.86    8.75
   5   7  -3   15.05    7.32
   5   7  -3   13.76   10.93
  -5  -7  -3   26.32   12.71
   5   7  -2 1189.46   92.60
  -5  -7  -2 1307.38   87.47
   5   7  -2 1133.67   80.85
  -5   7  -2 1269.08   62.44
   5   7  -1  207.69   34.89
   5   7  -1  214.65   37.26
  -5   7  -1  174.37   23.71
  -5   7   0 1211.20   68.67
   5   7   0 1174.93   79.44
   5   7   0 1159.66   77.24
  -5  -7   0  970.40   70.31
   5   7   1  205.21   32.05
  -5  -7   1  208.92   30.78
   5   7   1  172.93   31.53
  -5  -7   1  180.10   28.60
  -5   7   1  203.09   30.55
   5   7   2 1197.08   77.45
  -5   7   2 1396.32   90.18
   5   7   2 1204.81   86.68
  -5  -7   2 1147.55   67.70
  -5   7   3   28.10   14.98
  -5  -7   3   18.26    9.69
   5   7   3   15.61    9.99
  -5  -7   3   14.99    6.38
   5   7   3   10.85    9.25
   5   7   4  714.98   64.41
  -5  -7   4  686.19   58.09
  -5   7   4  811.19   82.19
   5   7   4  715.95   73.34
  -5  -7   4  808.62   49.15
  -5   7   5   28.77   18.15
  -5  -7   5   18.67   10.20
   5   7   5   29.32   12.24
  -5  -7   5   16.16    6.18
   5   7   5   25.82   15.84
   5   7   6  636.47   65.70
  -5  -7   6  572.78   59.94
  -5   7   6  546.09   78.57
   5   7   6  600.50   74.05
  -5   7   7   -5.50    4.07
   5   7   7   -1.55    5.35
  -5  -7   7    0.42    4.63
  -5   7   7   -2.00   15.48
  -5   7   8  237.43   59.36
   5   7   8  261.73   51.97
   5   7   8  321.50   48.15
  -5  -7   8  284.91   49.60
   5   7   9   22.48   13.98
  -5   7   9   20.26   12.97
   5   7   9    9.92   32.25
   5   7   9   25.08   14.17
  -5  -7   9   -6.09   10.09
   5   7  10  228.43   48.76
  -5   7  10  156.76   50.24
   5   7  10  249.44   44.20
   5   7  11   31.12   16.50
  -5  -7  11   14.20   10.52
  -5   8 -10    5.77   18.86
   5   8 -10   35.48   29.91
   5   8  -9   88.83   42.54
  -5   8  -9   26.13   23.41
   5   8  -8   20.75   25.45
  -5   8  -8   -6.67    3.25
  -5   8  -7  166.13   46.31
   5   8  -7  278.96   71.40
  -5   8  -6   17.98   14.27
   5   8  -6   22.08   16.45
  -5   8  -5  415.57   52.69
  -5  -8  -5    1.51    2.89
   5   8  -4    3.09    5.25
  -5  -8  -4   28.92   17.69
   5   8  -4   11.33   12.54
  -5   8  -4   15.83    9.79
  -5   8  -4   23.47    9.92
  -5   8  -3  580.86   49.20
  -5  -8  -3  557.76   66.67
   5   8  -3  590.93   75.11
  -5   8  -2   22.16    9.09
   5   8  -2   15.72   11.82
  -5  -8  -2   20.91   12.66
   5   8  -2   21.72   12.00
   5   8  -1  612.61   61.26
   5   8  -1  583.52   66.04
  -5   8  -1  596.75   48.60
  -5  -8  -1  660.37   61.86
   5   8   0  486.04   53.87
  -5  -8   0  487.99   52.15
  -5   8   0  478.02   45.79
   5   8   0  475.93   54.44
  -5  -8   1  644.93   57.87
   5   8   1  671.90   62.92
  -5   8   1  642.40   56.57
   5   8   1  643.19   63.71
  -5   8   2   26.94   12.65
   5   8   2    7.53    7.47
  -5  -8   2    8.21    6.22
   5   8   2   10.92    7.55
   5   8   3  577.53   58.55
  -5  -8   3  554.48   52.34
  -5   8   3  649.81   67.85
   5   8   3  586.65   67.91
   5   8   4   14.84    9.91
  -5  -8   4   20.01   11.72
   5   8   4   11.27    6.22
  -5   8   4   20.17   12.81
   5   8   5  582.72   62.45
  -5  -8   5  459.78   50.10
  -5   8   5  518.54   72.75
   5   8   5  543.21   70.21
  -5  -8   6   26.16   13.03
   5   8   6   25.07   13.35
  -5   8   6   24.17   18.85
   5   8   6   18.19   13.29
  -5   8   7  201.30   47.69
   5   8   7  266.83   44.95
  -5  -8   7  224.66   38.56
   5   8   7  212.81   46.44
   5   8   8   -8.22    9.16
   5   8   8   -2.26   10.39
  -5  -8   8    8.12    8.64
  -5   8   8   -0.15   10.97
   5   8   9  158.87   36.62
  -5  -8   9    9.00   10.53
   5   8  10   32.05   18.66
  -5   8  10   14.48   14.10
   5   8  10   16.87    8.94
   5   8  12   -9.75   12.23
  -5   9 -11  -11.56   23.51
  -5   9 -10    8.05   22.05
   5   9  -9   -7.15   23.41
  -5   9  -9   -5.38   11.74
  -5   9  -8   69.00   39.30
   5   9  -8  163.02   68.04
  -5   9  -7   34.71   22.80
   5   9  -7   32.31   32.34
   5   9  -6  149.49   64.60
  -5   9  -6  128.01   35.94
   5   9  -5    9.96    7.61
  -5   9  -5   11.50   11.80
  -5   9  -4  233.09   37.50
   5   9  -4  120.05   28.40
   5   9  -4  227.50   54.61
  -5   9  -4  138.19   22.76
  -5   9  -4  134.98   16.68
   5   9  -3   47.83   22.24
  -5   9  -3   65.76   18.28
   5   9  -3   55.22   22.74
  -5  -9  -3   69.09   24.30
   5   9  -2  462.34   57.71
   5   9  -2  595.97   70.85
  -5  -9  -2  586.22   67.82
  -5   9  -2  542.59   49.86
  -5   9  -1   87.74   20.01
  -5  -9  -1   74.12   21.56
   5   9  -1   98.06   25.80
   5   9  -1   72.85   23.90
  -5   9   0  308.20   38.74
  -5  -9   0  280.30   42.32
   5   9   0  301.89   46.27
   5   9   0  308.77   44.09
   5   9   1   57.24   19.73
   5   9   1   69.50   22.84
  -5  -9   1   74.92   21.15
  -5   9   1   73.27   20.05
   5   9   2  535.87   59.10
   5   9   2  555.40   64.82
  -5  -9   2  521.84   55.47
  -5   9   2  547.63   59.50
  -5   9   3   81.63   24.19
   5   9   3   55.01   22.55
   5   9   3   76.83   23.31
  -5  -9   3   71.82   20.26
  -5  -9   4  250.43   37.45
   5   9   4  259.32   42.94
   5   9   4  267.33   49.17
  -5   9   4  313.25   51.98
   5   9   5   18.95   12.93
  -5  -9   5   11.98   10.92
  -5   9   5   13.97   11.55
   5   9   5    2.65    8.06
   5   9   6  201.38   41.30
  -5  -9   6  210.74   38.07
  -5   9   6  206.12   51.04
   5   9   6  239.68   50.10
  -5   9   7  102.91   41.83
   5   9   7  108.76   35.44
  -5  -9   7   86.15   24.85
   5   9   7   90.37   27.59
   5   9   8  183.21   47.86
   5   9   8  182.48   41.69
  -5   9   9    3.14    5.02
  -5  -9   9   11.37   10.00
   5   9   9   10.61   11.05
   5   9   9   -9.08   10.48
   5   9  10   51.38   24.80
  -5  10  -9   32.89   25.15
  -5  10  -8   14.26   20.93
  -5  10  -7  124.42   44.98
   5  10  -7  194.46   65.38
  -5  10  -6   25.95   10.47
   5  10  -6   25.80   18.50
  -5 -10  -5  146.08   40.13
  -5  10  -5  140.76   35.95
   5  10  -5  155.46   49.86
  -5  10  -4    6.44    5.25
  -5 -10  -4    9.04   13.50
   5  10  -4    5.52   13.31
  -5  10  -4   11.63    7.62
  -5  10  -4    5.76    3.93
   5  10  -3  411.58   73.29
  -5  10  -3  486.12   55.06
   5  10  -3  412.35   60.30
  -5  10  -2   66.28   18.99
   5  10  -2   89.66   29.70
   5  10  -2   58.50   20.16
  -5 -10  -2   56.38   23.47
   5  10  -1  512.95   61.54
   5  10  -1  495.17   66.74
  -5  10  -1  538.97   53.13
  -5 -10  -1  549.69   65.76
  -5  10   0   91.35   22.70
  -5 -10   0   64.10   22.95
   5  10   0   75.45   22.22
   5  10   0   75.49   24.84
  -5  10   1  564.76   58.98
  -5 -10   1  538.90   59.71
   5  10   1  564.52   66.79
   5  10   1  615.78   66.93
  -5 -10   2   74.44   22.07
  -5  10   2   68.06   20.53
   5  10   2   69.05   22.60
   5  10   2   42.98   18.38
   5  10   3  384.18   54.26
   5  10   3  395.39   61.64
  -5  10   3  386.15   56.00
  -5 -10   3  407.02   50.89
   5  10   4   15.24   11.58
  -5  10   4   19.19   13.59
   5  10   4   16.35   13.52
  -5 -10   4   13.66    8.61
  -5  10   5  195.65   46.27
   5  10   5  250.37   47.10
  -5 -10   5  172.79   35.21
   5  10   5  208.58   49.46
   5  10   6   16.30   12.90
  -5  10   6   12.38   13.36
  -5 -10   6   23.20   11.19
   5  10   6   19.86   18.15
   5  10   7  257.53   49.72
  -5  10   7  193.74   53.96
   5  10   7  185.16   51.22
   5  10   8   69.92   30.06
  -5  10   8   38.82   29.75
  -5 -10   8    0.71    3.19
   5  10   8   30.31   20.57
   5  10   9  166.50   42.20
  -5 -10   9   93.60   32.65
  -5  11 -10    8.74    5.69
  -5  11  -9    6.77    3.99
   5  11  -8   58.69   50.22
  -5  11  -8   10.13   26.03
  -5  11  -7    1.03   10.36
   5  11  -6  124.60   57.57
  -5  11  -6   88.64   38.31
   5  11  -5   18.66   24.11
   5  11  -4   40.57   16.78
  -5  11  -4   12.19    5.29
  -5 -11  -4   65.38   28.67
   5  11  -4   41.42   24.24
  -5  11  -4   40.49   12.71
  -5  11  -4   44.27   20.19
   5  11  -3   55.96   28.80
  -5 -11  -3   46.67   21.88
  -5  11  -3   44.71   13.66
   5  11  -3   41.21   23.88
  -5  11  -3   78.46   24.77
   5  11  -2  183.60   43.67
  -5  11  -2  172.87   33.80
   5  11  -2  169.40   38.81
  -5  11  -1    2.29    6.41
   5  11  -1    9.41    9.21
  -5 -11  -1   -3.98    4.06
   5  11  -1    1.28    7.54
  -5  11   0  117.31   27.26
   5  11   0   82.45   27.00
   5  11   0   82.26   27.68
  -5 -11   1    2.99    5.12
  -5  11   1    3.89    5.17
   5  11   1    7.08    7.72
   5  11   1   -2.85    7.24
  -5  11   2  174.61   35.31
  -5 -11   2  167.66   34.16
   5  11   2  173.70   38.11
   5  11   2  186.42   43.47
  -5 -11   3   36.85   15.32
  -5  11   3   40.86   16.39
   5  11   3   41.86   19.54
   5  11   3   39.29   18.96
  -5 -11   4   43.38   18.08
  -5  11   4   58.19   23.87
   5  11   4   80.82   26.07
   5  11   4   51.80   23.50
  -5 -11   5   -0.76    5.28
  -5  11   5   24.72   19.25
   5  11   5   24.31   11.67
   5  11   5    5.48   14.15
  -5  11   6  161.67   47.51
   5  11   6  184.51   43.96
   5  11   6  162.05   47.20
  -5  11   7   21.79   20.46
  -5 -11   7    5.43   11.01
   5  11   7   38.98   25.14
   5  11   8   56.74   27.21
  -5  12  -9   22.01   34.79
  -5  12  -8   10.63   15.86
   5  12  -7  112.87   52.76
  -5  12  -7   46.22   42.92
  -5  12  -6    6.06    3.96
   5  12  -6   26.11   30.87
   5  12  -5  140.87   49.55
  -5  12  -5   95.83   37.73
  -5  12  -4   11.89    6.35
  -5  12  -4   -2.45    4.57
   5  12  -4    6.31    3.08
   5  12  -4   15.73   14.41
  -5  12  -4   15.90   11.94
   5  12  -3  320.71   68.46
  -5  12  -3  361.51   58.55
   5  12  -3  242.00   57.23
  -5  12  -3  201.96   33.70
   5  12  -2   -0.12    2.83
  -5  12  -2   16.16   11.01
  -5 -12  -2   18.38   17.78
  -5  12  -2   19.05   13.94
   5  12  -2    4.09    6.75
  -5 -12  -1  321.98   56.22
   5  12  -1  263.95   53.29
  -5  12  -1  367.07   51.40
   5  12  -1  354.99   63.05
  -5  12  -1  233.65   39.77
  -5 -12   0   -2.98    3.32
  -5  12   0   -4.53    9.01
   5  12   0    6.21    8.24
   5  12   0    2.63    6.07
  -5  12   1  392.48   55.20
   5  12   1  391.52   60.76
   5  12   1  410.67   62.38
  -5  12   2    7.12    8.99
   5  12   2    1.19    6.49
   5  12   2    7.05    7.28
  -5  12   3  270.26   51.79
  -5 -12   3  295.24   50.01
   5  12   3  275.41   57.36
   5  12   3  294.50   55.86
  -5  12   4   40.01   21.53
   5  12   4   29.81   15.63
   5  12   4   29.64   16.86
  -5  12   5  156.92   42.05
   5  12   5  168.88   50.70
   5  12   5  203.68   48.58
  -5  12   6   14.05   11.78
   5  12   6  -12.28   13.68
   5  12   6   16.53   12.13
   5  12   7  148.50   43.97
  -5  13  -8   -2.08   16.59
  -5  13  -7   12.10   27.88
  -5  13  -6   16.20   27.47
   5  13  -5    6.06   17.49
  -5  13  -5    3.82    9.87
  -5  13  -4   28.96   16.82
  -5  13  -4   23.06   10.95
  -5  13  -4    7.08    4.76
   5  13  -4   38.14   14.71
  -5  13  -3    4.83    5.15
   5  13  -3   19.92   18.61
   5  13  -3    9.18   20.36
  -5  13  -3    6.33    6.38
   5  13  -2   27.01   16.95
   5  13  -2   27.00   13.93
  -5  13  -2   60.93   25.46
  -5  13  -2   23.23   11.07
   5  13  -1    8.40    4.74
  -5  13  -1    8.54   10.31
  -5  13  -1    9.42   10.09
  -5  13   0   46.68   20.73
  -5 -13   0   51.63   24.66
   5  13   0   44.55   23.03
   5  13   0   37.25   22.83
  -5  13   0   53.61   20.11
  -5 -13   1    7.81   11.60
   5  13   1   24.29   14.05
  -5  13   1   19.92   12.82
   5  13   1   10.40   13.78
  -5  13   1   28.41   19.61
  -5 -13   2   59.75   22.45
   5  13   2   57.04   23.72
  -5  13   2   74.97   26.21
   5  13   2   45.33   23.66
  -5  13   2   52.98   30.98
  -5  13   3   13.48   11.56
  -5  13   3    9.89   16.37
   5  13   3    9.49    9.29
  -5 -13   3   18.38   15.88
  -5  13   4   52.11   30.39
  -5 -13   4   37.37   21.02
   5  13   4   39.65   18.31
   5  13   4   51.13   25.29
  -5  13   5   18.77   27.12
  -5 -13   5   -6.75   14.53
   5  13   5    9.36   10.93
   5  13   5    7.60   18.87
  -5  13   5   12.54   21.25
  -5 -13   6    1.51    8.62
  -5 -13   7   -5.49   12.90
  -5  14  -7   18.11   40.18
  -5  14  -6    0.37   16.98
  -5  14  -5  160.59   57.18
  -5  14  -4   14.93    9.60
  -5  14  -4    6.81    5.45
   5  14  -4   16.35   13.86
  -5  14  -4    0.47    5.38
   5  14  -3   70.70   38.75
  -5  14  -3   34.45   19.34
   5  14  -3   82.00   45.27
  -5  14  -3   78.97   34.84
   5  14  -2   -1.33    3.18
  -5  14  -2    2.13    5.60
   5  14  -2   16.56   19.10
  -5  14  -2   -7.48   14.59
  -5  14  -1  137.68   34.95
   5  14  -1  188.95   52.45
   5  14  -1  155.25   48.07
  -5  14  -1  228.88   46.86
  -5  14   0   30.61   17.53
   5  14   0   28.25   18.15
   5  14   0   35.10   20.26
  -5  14   0   44.25   21.33
  -5  14   1  136.57   43.64
   5  14   1  193.54   49.05
   5  14   1  179.50   50.16
  -5  14   1  257.86   49.20
  -5  14   2   26.48   25.10
   5  14   2   -1.83   48.38
   5  14   2    1.89    3.41
  -5  14   3   78.91   31.99
   5  14   3   91.44   35.10
   5  14   4   -3.84   12.85
  -5  14   4   15.94   20.57
  -5  15  -4   -3.66   10.35
  -5  15  -3    5.44    6.26
   5  15  -3    5.00    9.68
  -5  15  -2   14.14    6.64
   5  15  -2    9.92    8.34
  -5  15  -1   -5.53    5.46
   5  15  -1   -7.38   12.62
  -5  15  -1   -1.32   10.83
  -5  15   0    4.06   10.89
   5  15   0    0.62   15.68
  -5  15   0    8.76   12.99
  -5  15   1  -20.51   16.52
   5  15   1   -2.06   17.68
  -5  15   1   -4.89   10.18
   5  15   2    4.51   13.16
   5  15   3    6.19    8.57
  -5  15   3   33.40   19.70
  -5  16  -2    4.76    9.15
   5  16  -2   -6.12   15.90
  -5  16  -1   19.07   19.90
   5  16  -1   26.87   31.70
  -5  16   0   10.22    8.09
   5  16   0  -15.27   11.50
  -5  16   1   11.67   11.92
   5  16   1   60.13   35.10
  -5  17   0  -21.93   24.75
   5  17   0    9.21   21.78
   6   0  -6 2530.61  172.43
   6   0  -5  879.08   94.51
  -6   0  -5  623.08   45.89
  -6   0  -5  816.16   61.78
  -6   0  -4 2970.45   84.22
  -6   0  -4 3271.00  112.92
  -6   0  -3 5047.23  135.51
  -6   0  -3 5060.00   87.09
  -6   0  -2  836.63   56.19
  -6   0  -2  839.26   32.16
   6   0  -1  892.48   59.84
  -6   0  -1  792.43   37.58
  -6   0  -1  761.12   57.99
   6   0   0   -0.36    3.51
  -6   0   0    5.10    4.27
   6   0   0    9.91    5.73
  -6   0   0    9.68    8.36
  -6   0   1 1197.34   97.24
  -6   0   1 1063.02   62.07
  -6   0   2 1111.60   71.23
   6   0   2 1144.00   72.04
  -6   0   3 5360.23  174.75
   6   0   3 4889.07  144.47
   6   0   4 2951.58  113.11
  -6   0   4 3490.62  157.61
   6   0   5  921.07   67.97
  -6   0   5  959.13   94.82
   6   0   6 1933.17  102.71
  -6   0   6 2054.10  146.47
   6   0   7 1382.44   93.16
  -6   0   7 1595.00  135.50
   6   0   8  180.20   35.63
  -6   0   8  106.54   45.06
  -6   0   9  395.82   84.95
   6   0   9  501.07   64.44
   6   0  10  169.43   40.50
  -6   0  10  139.18   55.05
   6   0  12   60.14   32.57
  -6   0  12   32.46   14.62
   6   0  13   63.82   45.81
  -6   0  13   50.56   20.72
   6   1  -8    7.72   10.65
   6   1  -7   30.87   14.23
  -6   1  -6   69.82   18.43
   6   1  -6   45.54   27.63
  -6   1  -5  124.79   22.03
  -6  -1  -5  120.79   25.45
  -6   1  -5   31.79   16.03
   6   1  -5   97.91   31.31
  -6  -1  -5  109.45   20.97
  -6   1  -4  173.38   17.78
  -6  -1  -4  158.98   22.21
  -6   1  -4  215.50   27.47
  -6  -1  -4  182.50   28.52
   6   1  -4  200.59   38.12
  -6   1  -4  123.93   22.20
  -6  -1  -3  477.17   32.57
   6   1  -3  522.31   55.20
  -6   1  -3  475.97   19.42
  -6   1  -3  462.24   40.00
  -6  -1  -3  487.75   43.38
   6   1  -2   11.01    6.18
  -6  -1  -2   12.25    7.18
  -6  -1  -2    8.53    4.33
  -6   1  -2    7.88    4.66
   6   1  -1  141.34   23.62
  -6   1  -1  174.68   31.31
  -6  -1  -1  150.01   18.50
  -6  -1  -1  147.14   24.44
  -6  -1   0   13.46    5.53
  -6   1   0   18.79   11.12
   6   1   0   11.41    7.05
  -6  -1   0    6.41    4.76
   6   1   0    9.19    6.57
   6  -1   1  205.90   36.80
  -6   1   1  156.13   22.35
   6   1   1  123.06   15.09
  -6  -1   1  148.06   33.05
   6   1   1  176.62   28.37
  -6  -1   1  137.93   23.04
   6  -1   2    2.90    6.41
  -6  -1   2   10.58    8.73
  -6   1   2   12.81    7.60
   6   1   2    7.98    3.50
  -6  -1   2   14.44    8.69
   6   1   2   13.04    8.19
  -6  -1   3  456.30   49.90
  -6   1   3  445.75   48.24
   6   1   3  446.65   43.81
   6  -1   3  422.96   45.23
   6   1   3  406.77   22.71
   6  -1   4  189.45   29.00
  -6  -1   4  186.43   35.43
  -6   1   4  211.39   37.33
   6   1   4  163.24   14.68
   6   1   4  177.55   28.85
   6   1   5  116.51   24.85
  -6   1   5   98.03   28.82
   6   1   5   89.01   11.98
   6  -1   5  117.02   24.05
  -6  -1   5  141.29   33.04
   6   1   6   67.75   18.94
   6   1   6    6.95    5.68
  -6  -1   6   75.10   28.05
  -6   1   6   69.33   26.60
   6   1   6   59.88   10.72
   6  -1   6   59.54   18.63
  -6   1   7   26.12   21.55
   6   1   7    2.03    4.32
  -6  -1   7   35.50   20.96
   6  -1   7   20.83   12.50
   6   1   7   17.45   10.56
   6   1   7   18.57    6.03
   6   1   8    0.96    6.86
   6  -1   8    2.73    3.56
  -6   1   8   12.35   17.66
  -6  -1   8    9.44   14.78
   6   1   8    3.83    3.45
   6   1   8    6.11    4.47
   6   1   9   11.56    5.45
   6   1   9   26.51   15.76
   6  -1   9   20.50   13.96
   6   1   9    6.60    6.51
  -6  -1   9   -2.69   18.22
  -6   1  10    6.37   11.11
  -6  -1  10   -2.03    4.69
   6   1  10    2.33    1.81
   6  -1  10    6.78    5.49
   6   1  10    2.10    3.10
   6  -1  11   -0.71   12.12
  -6   1  11   -0.29   11.31
   6   1  11   12.08   11.61
  -6  -1  12    6.50   12.22
  -6   1  12    4.69    4.47
   6   1  12   -4.79   13.45
  -6   1  12   -8.67   14.65
   6  -1  12  -11.13   11.53
  -6   1  13   -0.08    3.86
   6   1  13  -15.68   21.89
  -6  -1  13    2.69    7.05
   6   2 -10  161.43   74.51
   6   2  -9  170.66   64.67
   6   2  -8   49.93   31.72
  -6   2  -7   85.29   33.12
   6   2  -7  289.51   58.34
   6   2  -6  971.19  101.82
  -6   2  -6  847.56   56.95
   6   2  -5  799.76   83.80
  -6  -2  -5  741.08   58.91
  -6  -2  -5  815.19   67.43
  -6   2  -5  760.65   51.19
   6   2  -4  188.73   38.74
  -6   2  -4   92.74   16.57
  -6   2  -4  204.85   26.31
  -6  -2  -4  190.41   30.75
  -6  -2  -4  210.64   27.71
  -6  -2  -3  559.91   40.96
  -6   2  -3  567.10   45.51
  -6  -2  -3  507.60   45.07
   6   2  -3  589.88   60.89
  -6  -2  -2 2094.62   70.85
  -6  -2  -2 2098.51   89.47
  -6   2  -2 2272.88  101.47
  -6  -2  -1  959.72   58.11
   6   2  -1 1101.14   64.87
  -6   2  -1 1384.92   90.72
   6   2  -1 1320.11   93.41
  -6  -2  -1 1051.76   50.15
  -6  -2   0  398.76   38.60
  -6  -2   0  411.83   34.13
   6   2   0  419.67   37.36
   6   2   0  477.26   50.50
  -6  -2   1 1317.34   67.96
   6   2   1 1150.71   53.35
  -6  -2   1 1318.38   76.32
   6   2   1 1265.88   73.48
  -6  -2   2 1809.22  104.79
   6   2   2 2086.06   95.40
   6   2   2 1924.24   65.95
  -6   2   2 2216.15   97.78
  -6  -2   2 2197.04   97.68
  -6  -2   3  471.07   50.51
   6   2   3  457.82   31.59
   6   2   3  475.98   46.96
  -6   2   3  453.61   51.60
   6  -2   3  440.17   50.24
  -6  -2   3  491.23   62.11
   6   2   4  197.50   30.73
  -6  -2   4  203.60   38.80
  -6  -2   4  159.90   39.48
   6   2   4  187.88   20.39
   6  -2   4  208.51   33.33
  -6   2   4  173.54   33.58
  -6  -2   5  840.62   84.97
   6   2   5  670.58   58.85
   6  -2   5  694.33   59.64
   6   2   5  706.98   40.71
  -6  -2   6 1035.14  100.31
  -6   2   6  855.65   93.61
   6  -2   6  863.36   70.11
   6   2   6  813.69   45.53
   6   2   6  831.42   69.46
  -6  -2   7  175.33   46.77
   6   2   7  192.98   23.14
   6   2   7  215.81   37.05
  -6   2   7  177.99   44.57
   6   2   7   56.76   27.79
   6  -2   7  229.18   38.59
  -6  -2   8   78.12   33.05
   6  -2   8   48.63   18.68
   6   2   8   56.44   12.62
   6   2   8   66.25   22.95
   6   2   8   13.15   13.55
  -6   2   8   89.46   33.08
   6   2   9  198.68   24.57
  -6   2   9  195.40   64.34
   6   2   9   52.78   26.43
   6   2   9  206.31   40.69
   6  -2   9  260.40   45.50
  -6  -2  10  227.99   69.68
   6  -2  10  332.42   56.78
   6   2  10  205.26   24.17
   6   2  10  280.52   51.25
  -6   2  11   16.25   15.55
   6  -2  11  184.04   49.61
   6   2  11   42.20   16.04
  -6  -2  11   60.89   17.94
   6   2  11  135.40   39.65
   6  -2  12   42.27   17.60
  -6   2  12   10.74   15.32
  -6   2  12   24.14   15.18
  -6  -2  12   27.55   11.76
   6   2  12   41.61   24.16
  -6  -2  13    8.38    3.56
  -6   2  13   33.51   15.81
   6   3 -11   18.48   25.66
   6   3 -10   56.51   31.98
  -6   3  -9   23.88   28.52
   6   3  -9   92.39   39.45
   6   3  -8    9.88    7.14
  -6   3  -8    2.09    9.07
  -6   3  -7   -0.58    6.94
   6   3  -7    1.07    3.14
   6   3  -6  186.79   47.14
  -6   3  -6   95.16   26.21
  -6   3  -6  167.74   23.13
  -6  -3  -5   82.27   22.57
  -6   3  -5   44.12   14.59
   6   3  -5   92.58   29.44
  -6   3  -5   82.38   16.00
   6   3  -4   46.53   20.40
  -6  -3  -4   29.72   12.38
  -6   3  -4   38.19   11.48
  -6  -3  -4   39.17   15.28
  -6   3  -4   34.15    7.90
  -6  -3  -3  249.34   29.64
  -6   3  -3  221.69   30.35
   6   3  -3  204.07   38.30
  -6  -3  -3  216.67   32.14
  -6   3  -2  401.96   45.76
   6   3  -2  396.02   53.99
  -6  -3  -2  355.87   37.94
  -6  -3  -2  386.70   34.20
   6   3  -2  404.47   46.62
  -6  -3  -1  823.51   48.11
  -6  -3  -1  784.43   54.80
   6   3   0  322.33   41.57
  -6  -3   0  363.56   32.75
   6   3   0  379.72   36.71
  -6  -3   0  340.19   34.76
   6   3   1  806.32   49.79
  -6  -3   1  792.77   52.60
  -6  -3   1  817.51   55.20
   6   3   1  794.54   59.03
  -6  -3   2  322.56   36.86
   6   3   2  313.36   30.11
  -6  -3   2  301.66   36.88
   6   3   2  310.25   38.09
  -6  -3   3  240.33   36.08
   6   3   3  250.60   34.91
   6   3   3  234.99   25.36
  -6  -3   3  248.06   36.30
  -6  -3   4   26.92   13.46
   6   3   4   38.95   14.70
  -6  -3   4   24.21   14.33
  -6   3   4   44.10   18.78
  -6   3   5   78.40   26.48
   6   3   5    8.36   27.17
   6   3   5   89.22   16.92
   6   3   5   70.91   19.61
   6  -3   5   98.03   24.80
  -6  -3   5   56.04   20.60
  -6  -3   6  198.88   40.87
  -6  -3   6  145.94   32.13
   6   3   6  158.08   32.58
   6   3   6  167.90   23.86
   6  -3   6  151.19   29.63
   6   3   6   49.06   33.89
  -6   3   6  162.15   39.99
  -6   3   7   21.76   20.33
   6   3   7   -1.42    6.44
   6   3   7   12.62    7.32
   6   3   7    6.14    6.76
  -6  -3   7   13.58   10.42
  -6  -3   7    2.68    9.68
   6   3   8   28.50   10.81
  -6  -3   8    7.39   10.86
  -6   3   8    0.57   11.02
   6  -3   8   28.11   16.03
   6   3   8   20.58   11.63
  -6  -3   8   18.16   12.29
   6   3   8   19.34   20.12
   6   3   9   65.08   22.96
   6   3   9   82.91   17.97
  -6  -3   9   55.87   20.49
   6  -3   9   84.48   27.28
  -6  -3   9    4.91    7.74
   6   3   9   28.97   23.77
  -6   3   9   76.31   34.93
   6   3  10   58.33   24.71
  -6  -3  10    8.19    5.67
  -6   3  10   14.53   17.96
   6   3  10   24.18    9.24
   6  -3  10   22.08   13.21
  -6  -3  10   23.45   22.87
   6   3  10   16.44   23.84
   6  -3  11    2.66    3.23
  -6  -3  11   -1.41   12.82
  -6  -3  11   11.12   10.15
   6   3  11   -1.75   11.09
   6   3  11    1.35    6.55
   6   3  11   -0.07    3.70
  -6   3  12    3.93    7.32
   6   3  12   -4.03    4.10
   6   3  12   -2.10    4.46
  -6  -3  12    7.54    5.58
   6   3  13    3.23    4.83
  -6  -3  13    3.03    4.15
   6   4 -11   63.92   34.58
  -6   4 -10   40.07   30.53
   6   4 -10  147.80   58.02
   6   4  -9  128.45   53.96
  -6   4  -9  189.58   50.42
   6   4  -8  177.52   52.83
  -6   4  -8   38.06   24.48
  -6   4  -7  199.02   40.54
  -6   4  -6  144.90   20.31
  -6   4  -6  119.25   29.19
   6   4  -6  170.35   44.79
  -6  -4  -6  180.31   36.62
  -6   4  -5  616.56   39.81
  -6   4  -5  677.11   52.43
  -6  -4  -4   34.69   14.39
  -6   4  -4   27.78    7.22
  -6  -4  -4   16.74   10.95
  -6   4  -4   37.69   11.07
   6   4  -4   23.02   14.08
   6   4  -3 1263.18   94.36
  -6   4  -3 1202.96   71.87
  -6  -4  -3 1186.28   82.28
  -6   4  -3 1085.09   28.77
  -6  -4  -3 1181.86   71.53
  -6   4  -2 2304.85  111.67
   6   4  -2 2575.89  121.79
  -6  -4  -2 2408.13   94.98
  -6  -4  -2 2225.14   99.72
   6   4  -2 2650.11  135.83
  -6  -4  -1 1250.06   64.96
   6   4  -1 1129.95   73.36
  -6  -4   0  215.85   27.73
   6   4   0  251.89   31.83
   6   4   0  189.63   33.23
  -6  -4   0  230.80   28.63
   6   4   1 1172.72   65.27
  -6  -4   1 1157.85   64.96
  -6  -4   1 1188.20   63.26
   6   4   1 1371.07   80.94
  -6  -4   2 2298.77   97.13
   6   4   2 2291.96   87.69
  -6  -4   2 2051.20   84.93
   6   4   2 2298.94  105.09
  -6  -4   3 1089.76   72.30
   6   4   3 1234.62   66.07
  -6  -4   3 1033.94   61.23
   6   4   3 1128.42   78.18
  -6  -4   4    9.89    8.72
   6   4   4   11.63    6.48
  -6  -4   4    7.17    5.52
   6   4   4    5.13    1.85
  -6  -4   5  644.58   65.32
  -6   4   5  661.82   78.62
   6   4   5  639.76   49.38
  -6  -4   5  516.50   49.66
   6   4   5  647.79   64.28
   6   4   6   88.00   42.47
  -6   4   6  163.90   42.29
  -6  -4   6  161.90   36.64
   6   4   6  158.44   25.52
   6   4   6  143.31   31.73
  -6  -4   6  100.26   23.86
  -6  -4   7  301.09   55.35
  -6   4   7  233.35   54.85
   6   4   7  280.06   34.92
  -6  -4   7  204.50   34.52
   6   4   7  281.96   45.93
   6   4   8  139.06   25.03
  -6  -4   8  109.80   24.19
   6   4   8  170.49   37.61
  -6  -4   8  179.43   46.59
   6   4   9  169.85   38.07
   6   4   9   44.82   39.45
  -6  -4   9  116.34   24.36
  -6   4   9   85.87   28.68
  -6   4   9  127.19   53.30
   6   4   9  177.34   28.39
  -6  -4   9   27.88   24.08
  -6  -4  10   64.70   20.33
  -6  -4  10  139.30   48.59
  -6   4  10   34.85   21.15
   6   4  10   82.42   26.68
   6   4  10  108.03   22.59
   6   4  10   38.77   38.14
  -6  -4  10   49.69   12.64
   6   4  11   40.96   34.16
  -6   4  11   22.86   21.15
   6   4  11   96.36   31.67
  -6  -4  11   93.61   18.34
   6   4  11   62.07   17.42
  -6  -4  11   40.48   16.55
  -6   4  12   25.91   14.01
   6   4  12   50.30   14.16
  -6  -4  13    3.12    6.81
   6   5 -11   26.09   32.14
  -6   5 -11   19.55   22.70
  -6   5 -10   29.97   25.90
   6   5 -10   90.67   41.28
  -6   5  -9    7.05   10.28
   6   5  -9    1.58   13.37
  -6   5  -8    6.02    9.98
   6   5  -8    4.76   17.11
  -6   5  -7  137.63   37.74
   6   5  -7  159.30   57.94
   6   5  -6  248.60   63.03
  -6   5  -6  130.04   28.98
  -6  -5  -6  239.20   47.83
  -6   5  -5   31.79   11.48
   6   5  -5   18.72   19.15
  -6  -5  -5   29.46   14.37
  -6   5  -5   38.09    9.56
  -6   5  -4  282.15   30.62
  -6   5  -4  280.43   25.21
   6   5  -4  314.20   54.41
  -6   5  -3  397.35   24.63
  -6  -5  -3  380.40   44.57
   6   5  -3  459.83   61.39
   6   5  -3  251.61   43.75
  -6   5  -3  412.62   43.72
  -6  -5  -3  346.46   44.80
  -6   5  -2  746.41   34.56
  -6  -5  -2  733.65   59.03
  -6  -5  -2  708.81   61.74
   6   5  -2  735.46   67.68
   6   5  -1   73.27   20.74
   6   5  -1   60.75   22.24
  -6  -5  -1   78.98   19.15
  -6  -5  -1   69.61   17.40
  -6  -5   0 1135.71   65.87
  -6  -5   0 1074.21   64.20
   6   5   0 1187.88   74.71
   6   5   0 1185.67   78.06
  -6  -5   1  112.47   21.52
  -6  -5   1  107.10   20.19
   6   5   1   98.09   25.31
   6   5   1  100.41   20.48
  -6  -5   2  854.50   53.84
   6   5   2  782.57   55.46
  -6  -5   2  775.18   57.23
   6   5   2  811.26   65.11
   6   5   3  405.80   41.36
   6   5   3  379.17   47.95
  -6  -5   3  374.41   42.35
  -6  -5   3  348.11   33.51
   6   5   4  249.00   32.61
   6   5   4  289.45   44.76
  -6  -5   4  263.50   29.82
   6   5   5   34.47   15.80
  -6  -5   5   35.78   11.62
  -6  -5   5   41.10   15.72
   6   5   5   34.42   12.67
  -6   5   6  277.25   55.30
  -6  -5   6  225.54   42.95
   6   5   6  252.13   34.85
   6   5   6  238.15   41.91
  -6  -5   6  197.63   26.46
   6   5   7   40.82   24.84
  -6   5   7    0.80    4.45
  -6  -5   7  197.93   41.99
  -6  -5   7  160.60   24.21
   6   5   7  196.71   31.88
  -6  -5   8    5.78   11.32
  -6   5   8   10.31   15.49
  -6  -5   8    0.22    4.08
   6   5   8   -1.18    2.75
   6   5   8   -0.80    1.90
  -6   5   8    0.15    5.80
   6   5   8    2.71   22.78
   6   5   9    5.00   22.55
  -6   5   9    1.69    2.33
  -6  -5   9    2.82    2.70
   6   5   9    5.62   11.53
   6   5   9   -2.89    4.22
  -6  -5   9   -3.53   11.98
   6   5  10   33.15   39.58
  -6   5  10   14.41   11.01
   6   5  10   49.80   19.61
  -6  -5  10   42.14    9.03
   6   5  10   45.07   15.55
  -6  -5  10   52.51   23.50
  -6   5  11   -6.91    9.25
   6   5  11    6.33   27.71
   6   5  12   43.06   16.04
  -6   6 -12   -3.33   33.34
  -6   6 -11   19.22   22.40
   6   6 -10  128.25   50.85
  -6   6 -10   55.51   30.52
   6   6  -9  134.44   66.87
  -6   6  -9   98.00   37.07
  -6   6  -8   83.71   30.12
   6   6  -8  107.92   45.80
  -6   6  -7   66.78   25.71
   6   6  -7   70.36   46.70
  -6   6  -6  510.99   58.41
  -6  -6  -6  645.56   79.53
   6   6  -5  990.01  104.40
  -6   6  -5  919.11   42.06
  -6  -6  -5  958.42   88.74
  -6   6  -4  451.11   36.01
  -6  -6  -4  447.81   55.79
  -6   6  -4  413.72   37.53
   6   6  -4  480.65   70.26
  -6  -6  -3  232.86   38.74
  -6   6  -3  234.64   23.15
  -6   6  -3  188.99   29.84
   6   6  -3  220.37   43.78
  -6  -6  -2  641.36   57.70
   6   6  -2  738.35   69.63
  -6  -6  -2  638.21   60.00
  -6   6  -2  688.63   39.34
   6   6  -2  714.64   71.51
  -6   6  -1  995.56   52.39
  -6  -6  -1  897.64   65.07
   6   6  -1  909.31   73.22
   6   6  -1  918.27   73.25
  -6  -6  -1  847.27   66.63
  -6  -6   0  678.38   54.99
   6   6   0  768.84   64.19
   6   6   0  686.19   63.40
  -6  -6   0  704.76   55.62
  -6  -6   1  812.97   56.85
  -6  -6   1  852.68   60.25
  -6   6   1  970.77   64.69
   6   6   1  849.71   68.74
   6   6   1  883.69   65.60
  -6  -6   2  595.13   51.59
   6   6   2  612.73   54.27
   6   6   2  559.51   57.83
  -6  -6   2  538.77   43.98
   6   6   3  182.65   30.25
  -6  -6   3  166.51   24.20
   6   6   3  187.72   34.66
  -6  -6   4  335.43   42.74
   6   6   4  400.48   44.80
  -6  -6   4  401.57   35.43
   6   6   4  397.49   54.37
   6   6   5  924.24   69.15
   6   6   5  944.29   85.49
  -6  -6   5  918.88   51.63
  -6  -6   5  852.09   70.80
  -6   6   5 1012.67   95.18
  -6  -6   6  636.81   42.11
   6   6   6  637.55   59.93
  -6  -6   6  642.28   65.71
  -6   6   7  140.66   41.77
  -6  -6   7  189.38   21.31
   6   6   7  233.70   37.34
   6   6   7  159.67   37.53
  -6  -6   7  152.94   34.39
  -6  -6   8  156.68   38.90
  -6   6   8  101.02   39.67
   6   6   8   15.01   40.60
  -6   6   8  110.69   41.25
  -6  -6   8  129.91   14.26
   6   6   8  167.09   38.42
   6   6   8  162.29   32.40
  -6   6   9  110.30   42.55
   6   6   9  201.15   45.10
  -6  -6   9  188.42   46.61
   6   6   9  205.91   36.84
  -6   6  10   93.34   36.51
  -6  -6  10  175.58   52.28
   6   6  10  205.42   36.45
   6   6  10  211.06   48.23
   6   6  11   52.80   19.01
   6   6  11   24.18   18.40
   6   6  11   21.86   52.19
   6   6  12    8.06    8.12
  -6   7 -12  -10.86   33.04
  -6   7 -11   -4.13   17.62
  -6   7 -10   18.43   27.01
   6   7 -10   37.82   30.09
   6   7  -9   66.10   39.61
  -6   7  -8   13.64   14.27
   6   7  -8    6.60    4.93
   6   7  -7   51.27   35.07
  -6   7  -7   61.27   24.04
   6   7  -6  240.17   60.02
  -6  -7  -6  195.42   46.39
  -6   7  -6  153.25   33.28
  -6   7  -5  509.11   50.08
   6   7  -5  655.11   89.98
  -6  -7  -5  534.85   69.55
   6   7  -4   33.73   22.70
  -6   7  -4   45.04   12.86
  -6   7  -4   43.12   12.39
  -6  -7  -4   39.54   18.28
  -6   7  -3  157.88   28.07
  -6  -7  -3  237.31   40.95
   6   7  -3  268.52   46.65
   6   7  -3  256.88   50.20
   6   7  -2   41.74   19.07
  -6  -7  -2   33.80   15.46
   6   7  -2   33.72   16.00
  -6   7  -1  126.84   20.43
  -6  -7  -1  151.41   28.85
  -6  -7  -1  118.60   26.05
   6   7  -1  129.10   31.23
   6   7  -1  113.88   29.67
  -6   7   0    7.33    6.27
  -6  -7   0   16.84   10.41
   6   7   0   18.02   10.15
   6   7   0   12.14   10.08
  -6  -7   0   14.19    9.39
  -6   7   1  192.11   30.78
   6   7   1  145.42   30.43
  -6  -7   1  167.19   28.45
  -6  -7   1  186.54   30.10
   6   7   1  186.41   31.92
  -6   7   2   40.46   15.52
  -6  -7   2   54.29   16.69
   6   7   2   38.44   14.63
  -6  -7   2   46.77   14.26
   6   7   2   25.49   12.14
  -6  -7   3  224.89   33.96
   6   7   3  263.41   38.83
  -6   7   3  355.88   50.40
   6   7   3  299.24   46.38
  -6  -7   3  276.31   32.67
  -6  -7   4   24.18   10.60
   6   7   4   29.62   12.70
  -6  -7   4   37.94   12.34
   6   7   4   38.92   18.91
  -6   7   4   51.65   21.70
  -6  -7   5  579.63   59.68
   6   7   5  586.07   59.90
  -6   7   5  633.78   80.29
  -6  -7   5  616.83   41.80
  -6   7   6  160.34   47.11
   6   7   6  182.37   40.34
   6   7   6  168.39   33.20
  -6  -7   6  182.79   20.56
  -6  -7   6  163.41   32.97
   6   7   7   77.00   27.77
  -6   7   7    0.44    3.99
  -6  -7   7   78.14   25.14
  -6   7   7   67.20   30.16
   6   7   8   20.20   12.64
   6   7   8   -0.56   24.49
   6   7   8   24.46   13.05
  -6  -7   8   -0.34    4.46
  -6   7   8   11.42   12.40
   6   7   9   85.89   30.39
   6   7   9   96.21   26.92
  -6   7   9   33.38   20.36
   6   7  10   37.88   15.60
  -6   7  10   12.53   12.39
   6   7  10   41.84   19.09
  -6  -7  10   58.53   32.24
   6   7  10   -1.90   30.80
   6   7  11   -4.24    6.35
   6   7  12   15.14   15.68
  -6   8 -10   11.71   21.38
  -6   8  -9   55.53   28.24
   6   8  -8  138.55   54.11
  -6   8  -8   22.94   23.28
   6   8  -7  223.50   65.66
  -6   8  -7  112.10   34.44
   6   8  -6   74.59   42.22
  -6   8  -6   82.88   26.79
   6   8  -5   57.40   36.65
  -6   8  -5  107.54   26.43
  -6  -8  -5   63.09   25.21
  -6   8  -5  101.53   11.16
  -6  -8  -4   14.84   11.73
  -6   8  -4    7.26    4.52
   6   8  -4    8.26    9.73
  -6   8  -4    7.60    3.92
   6   8  -3  325.46   56.63
  -6   8  -3  333.67   36.38
  -6  -8  -3  352.49   53.56
   6   8  -3  297.30   49.83
   6   8  -2  337.88   58.26
   6   8  -2  324.29   49.77
  -6  -8  -2  382.68   50.25
  -6   8  -2  401.75   38.66
   6   8  -1  480.11   57.49
  -6  -8  -1  516.91   56.29
  -6   8  -1  499.76   44.10
   6   8  -1  544.48   64.09
  -6   8   0    4.60    5.62
  -6  -8   0    6.63    4.98
   6   8   0   15.60    9.62
   6   8   0    2.13    4.94
  -6   8   1  503.95   51.17
  -6  -8   1  425.65   47.94
   6   8   1  433.00   53.26
   6   8   1  433.06   55.44
  -6  -8   1  442.77   49.36
  -6   8   2  366.30   48.31
  -6  -8   2  299.56   40.39
   6   8   2  297.52   43.41
  -6  -8   2  302.31   37.77
   6   8   2  349.44   50.47
  -6  -8   3  294.60   39.68
   6   8   3  267.33   43.21
   6   8   3  256.04   45.95
  -6  -8   3  305.85   36.49
  -6   8   3  311.69   48.96
  -6  -8   4   17.56    7.70
  -6  -8   4   20.58   11.63
   6   8   4   14.37    9.80
   6   8   4   19.36   13.49
  -6   8   4   23.90   13.46
  -6  -8   5   92.66   24.25
   6   8   5  104.42   27.74
   6   8   5  109.43   31.33
  -6   8   5  113.27   33.02
   6   8   6  118.74   30.17
  -6  -8   6  106.26   25.97
   6   8   6  119.06   34.03
  -6   8   6  120.54   40.34
   6   8   7  193.15   38.23
  -6  -8   7  166.97   36.52
   6   8   7  170.90   42.58
  -6   8   7  187.28   50.82
   6   8   8  109.51   30.24
  -6  -8   8   71.16   26.24
   6   8   8  100.74   34.11
  -6   8   8   81.49   37.51
   6   8   9  131.19   40.81
  -6   8   9  108.51   41.41
   6   8   9  142.10   34.22
  -6  -8   9  120.25   36.67
   6   8   9    3.30    7.62
   6   8  10   31.13   16.85
  -6  -8  10    9.91   15.61
  -6   9 -11    5.38   14.33
  -6   9 -10    2.01   15.92
  -6   9  -9   14.07   17.86
   6   9  -9    8.01   12.24
   6   9  -8   67.78   45.37
   6   9  -7   29.58   25.69
  -6   9  -7   25.73   18.74
  -6   9  -6  126.32   35.45
  -6  -9  -6  151.79   41.76
   6   9  -6  156.75   50.97
   6   9  -5  149.37   50.46
  -6   9  -5  108.16   28.64
   6   9  -4   50.28   21.96
  -6  -9  -4   -4.10   12.33
   6   9  -4  106.82   39.96
  -6   9  -4  147.22   29.33
  -6   9  -4   80.50   18.31
  -6   9  -3  163.97   28.35
   6   9  -3  103.18   32.90
   6   9  -2  635.64   75.73
  -6   9  -2  565.34   50.35
  -6  -9  -2  611.35   67.31
  -6   9  -1   30.80   12.61
  -6  -9  -1   24.08   13.02
   6   9  -1   30.47   17.82
   6   9  -1   30.78   17.40
  -6   9   0  120.62   24.84
  -6  -9   0  131.40   30.03
   6   9   0  138.04   31.80
   6   9   0  123.47   31.60
  -6   9   1   43.45   15.99
   6   9   1   47.94   19.88
   6   9   1   28.54   14.14
  -6  -9   1   48.58   17.03
   6   9   2  535.46   61.68
   6   9   2  537.25   65.70
  -6  -9   2  526.14   54.89
  -6   9   2  579.09   62.52
  -6  -9   3   97.35   24.92
  -6   9   3  147.76   33.71
   6   9   4   57.78   22.82
  -6  -9   4   71.06   21.87
   6   9   4   80.91   24.56
  -6   9   4   92.89   28.26
   6   9   5  113.92   34.53
   6   9   5  130.44   31.58
  -6  -9   5   91.24   26.89
  -6   9   5  166.15   42.74
   6   9   6  185.68   45.32
   6   9   6  200.84   39.18
  -6  -9   6  153.14   33.34
  -6   9   6  151.45   44.16
   6   9   7   47.18   23.87
  -6  -9   7   -3.51    6.86
   6   9   7   19.95   13.84
  -6   9   7   29.39   21.43
   6   9   8  141.95   35.80
   6   9   9   28.81   18.71
  -6   9   9   15.33   21.91
   6   9   9   36.75   19.39
  -6  -9   9   22.60   15.99
  -6  -9  10   45.52   27.74
   6   9  11   34.72   22.45
  -6  10 -10   -5.95    5.26
  -6  10  -9   15.43   27.97
  -6  10  -8   33.01   25.37
   6  10  -8   37.36   40.74
   6  10  -7   21.03   17.74
   6  10  -6   72.30   48.17
  -6  10  -6   55.10   26.77
  -6 -10  -5  140.51   39.73
   6  10  -5  130.68   48.65
  -6  10  -5  132.21   36.59
   6  10  -4   87.16   27.68
  -6 -10  -4  178.72   44.35
   6  10  -4  154.32   46.95
  -6  10  -4  152.07   31.87
  -6  10  -4   98.37   22.14
  -6  10  -4   60.27   12.57
   6  10  -3   43.69   27.02
   6  10  -3   44.63   25.83
  -6  10  -3   53.99   18.12
   6  10  -2  287.45   54.96
   6  10  -2  266.56   47.07
  -6  10  -2  276.33   39.02
   6  10  -1  205.23   40.27
   6  10  -1  232.59   48.88
  -6  10  -1  214.40   34.67
  -6 -10  -1  238.64   43.70
   6  10   0  103.16   28.03
   6  10   0  112.33   28.75
  -6  10   0   87.34   22.76
  -6 -10   0   90.18   26.43
   6  10   1  200.90   39.58
   6  10   1  241.38   44.45
  -6 -10   1  250.64   41.39
  -6  10   1  245.83   38.75
   6  10   2  304.11   49.45
  -6  10   2  309.04   47.07
  -6 -10   2  296.98   45.02
   6  10   3   89.45   30.35
  -6 -10   3   64.64   20.73
   6  10   3   78.97   26.05
  -6  10   3   70.58   23.79
  -6 -10   4  174.22   34.16
   6  10   4  215.38   42.49
   6  10   4  186.95   45.37
  -6  10   4  185.21   41.38
   6  10   5  181.53   45.04
   6  10   5  181.78   40.24
  -6  10   5  201.88   47.15
   6  10   6  122.28   38.05
  -6 -10   6   24.42   17.81
   6  10   6   80.74   27.40
  -6  10   6   74.34   30.81
   6  10   7   37.38   19.33
  -6 -10   8   78.58   26.32
   6  10   8  117.78   34.99
   6  10   8   54.10   26.72
  -6  10   8   93.88   37.24
   6  10   9   51.04   23.04
  -6 -10   9    5.22    2.49
  -6  11 -10   -2.66   13.44
  -6  11  -9    4.24   19.62
  -6  11  -8   41.95   34.00
  -6  11  -7   27.66   25.80
   6  11  -7   77.92   47.52
  -6  11  -6   42.27   25.35
   6  11  -6   71.57   33.80
   6  11  -5   67.07   34.26
  -6  11  -5   42.46   22.64
  -6  11  -4   74.29   25.99
   6  11  -4   66.07   31.17
   6  11  -4   41.62   19.85
  -6  11  -4   33.05   14.69
  -6  11  -4   49.02   13.40
  -6 -11  -3  195.37   43.97
  -6  11  -3  166.09   35.54
   6  11  -3  142.59   41.85
   6  11  -3  121.36   45.96
   6  11  -2  195.35   46.51
   6  11  -2  278.14   59.23
  -6 -11  -2  324.15   55.44
  -6  11  -2  333.66   47.29
   6  11  -1  269.22   52.50
   6  11  -1  399.38   63.11
  -6  11  -1  430.19   51.68
  -6 -11   0   36.33   14.65
   6  11   0   32.67   17.02
   6  11   0   44.66   21.56
  -6  11   0   40.11   16.54
   6  11   1  411.53   59.01
  -6  11   1  377.43   51.99
   6  11   2  310.56   51.41
  -6  11   2  300.04   47.64
   6  11   2  267.83   52.85
   6  11   3  149.21   37.37
   6  11   3  160.71   42.22
  -6  11   3  115.73   32.02
   6  11   4  150.51   36.95
   6  11   4  105.55   34.74
  -6  11   4  109.98   31.18
  -6 -11   4   97.81   26.61
   6  11   5   66.06   25.56
  -6  11   5   80.77   29.64
   6  11   5   60.47   28.45
   6  11   6   86.13   31.25
  -6  11   6   51.51   26.59
  -6 -11   7   21.81   14.74
  -6  11   7   38.06   25.85
   6  11   7   89.72   38.22
   6  11   8   96.35   34.69
  -6 -11   8   73.77   24.55
  -6  12  -9   11.78   12.70
  -6  12  -8    2.33   12.47
  -6  12  -7   35.78   27.55
   6  12  -6    1.16   21.94
  -6  12  -6    9.28   19.38
  -6  12  -5   27.22   21.11
  -6  12  -4    2.54    3.76
   6  12  -4   -2.89   14.41
   6  12  -4   10.79   18.15
  -6  12  -4   20.05   17.09
   6  12  -3   63.72   36.35
   6  12  -3   57.22   27.09
  -6  12  -3   44.99   14.16
  -6  12  -3   80.64   28.14
  -6  12  -2   59.62   23.06
   6  12  -2   26.13   19.38
   6  12  -2   40.73   25.44
   6  12  -1   72.95   28.24
   6  12  -1   83.56   32.90
  -6 -12  -1   83.97   29.30
  -6  12  -1   72.65   22.35
  -6  12   0    7.10    9.43
   6  12   0  -10.47   10.25
  -6 -12   0    1.15    7.82
   6  12   1   84.18   28.74
  -6  12   1   93.20   27.68
   6  12   1   98.03   31.45
  -6 -12   1   61.98   23.08
   6  12   2   35.87   22.08
  -6  12   2   36.18   18.49
  -6 -12   2   30.05   16.71
   6  12   2   49.00   20.86
   6  12   3   76.45   30.59
   6  12   3   74.23   30.27
  -6  12   3   68.85   23.06
  -6 -12   3   54.45   20.20
  -6 -12   4   13.82    2.16
  -6  12   4   13.00   10.46
   6  12   4    4.12    5.75
   6  12   4    8.23    8.21
   6  12   5   28.60   11.66
  -6 -12   5    2.89    3.46
  -6 -12   6   22.42   14.52
  -6  12   6    6.55    4.32
   6  12   6    8.28   13.46
   6  12   6   14.16   19.31
   6  12   7   65.06   30.66
  -6 -12   7   25.39   13.70
  -6  13  -8   20.31   37.77
  -6  13  -7   15.44   20.20
  -6  13  -6   29.27   32.24
  -6  13  -5   17.71   23.74
   6  13  -5   30.46   22.48
  -6  13  -4   20.09   11.91
   6  13  -4   20.38   21.90
  -6  13  -4    9.72   10.71
   6  13  -4   11.07   21.22
  -6  13  -3   33.44   23.42
   6  13  -3   14.76   19.87
  -6  13  -3   19.45    9.90
   6  13  -2   74.84   32.00
  -6  13  -2  144.91   37.84
  -6  13  -2   76.68   23.54
   6  13  -2  141.28   46.90
  -6  13  -1  101.09   28.20
  -6  13  -1   76.89   23.74
   6  13  -1  117.50   38.22
   6  13   0   54.67   28.83
   6  13   0   77.55   31.65
  -6  13   0   82.57   26.26
   6  13   1  115.52   35.74
  -6  13   1  129.47   34.59
   6  13   1  112.89   39.54
   6  13   2  132.39   38.80
   6  13   2  105.46   37.79
  -6  13   2  114.95   33.58
   6  13   3   23.20   17.95
  -6  13   3   25.15   13.51
   6  13   4   27.04   19.07
  -6  13   4   40.30   25.90
  -6  13   5   43.39   25.48
   6  13   5   29.84   17.47
   6  13   5   37.19   23.72
  -6  14  -7   10.30   32.10
  -6  14  -5   -3.42   21.67
   6  14  -4   22.43   17.27
  -6  14  -4   10.11    8.93
  -6  14  -4   31.84   28.16
  -6  14  -3    4.42    6.69
  -6  14  -3   34.19   18.93
   6  14  -3   35.23   29.03
   6  14  -3   41.59   29.40
   6  14  -2   12.00   11.67
  -6  14  -2   14.17   12.93
  -6  14  -2   13.29   10.95
   6  14  -1   11.95   15.43
   6  14  -1    4.39    7.92
  -6  14  -1   16.75   16.12
  -6  14  -1    9.48    9.79
   6  14   0   11.76   16.44
   6  14   0   37.25   20.77
  -6  14   0   33.68   18.64
  -6  14   0   24.10   13.45
   6  14   1    4.49    6.44
  -6  14   1   13.38   16.67
   6  14   1    4.57    7.61
  -6  14   1   -1.31    9.64
  -6  14   2    8.54   10.01
  -6  14   2   -2.76    9.93
   6  14   2   29.82   21.35
   6  14   2   19.55   20.25
   6  14   3   34.37   29.46
  -6  14   3   24.51   18.44
  -6  14   4   13.48   14.25
   6  14   4   -6.55   14.77
  -6  15  -5   46.95   34.56
  -6  15  -4   39.46   27.54
   6  15  -3    4.65   24.44
  -6  15  -3   41.23   29.51
  -6  15  -3    6.25    7.07
   6  15  -2   40.88   22.41
  -6  15  -2   82.23   31.89
   6  15  -1   13.94   10.75
  -6  15  -1   14.25   17.13
  -6  15  -1   10.68   11.85
   6  15   0   45.28   27.28
  -6  15   0   86.75   33.51
  -6  15   0   36.77   23.92
   6  15   1   -6.46    4.17
  -6  15   1    7.33    7.45
  -6  15   1    5.64   11.29
   6  15   2   45.53   28.81
  -6  15   2   41.38   30.35
  -6  15   3   19.33   17.68
   6  16  -2   13.25   21.52
  -6  16  -1   10.95   10.84
   6  16  -1   -3.98   19.05
  -6  16   0    3.88    7.52
   6  16   1   26.34   30.74
  -6  16   1   10.19   16.70
  -6  17   0    5.55    8.25
  -7   0  -6    1.11    3.96
   7   0  -6    0.52    2.79
  -7   0  -5   -1.74    4.63
  -7   0  -5    2.02    4.86
   7   0  -5   -1.21    3.64
  -7   0  -4    0.91    3.85
  -7   0  -4   -0.32    1.43
   7   0  -4    1.07    5.27
  -7   0  -3    1.26    0.68
  -7   0  -3    2.09    2.39
   7   0  -3    4.99    7.65
  -7   0  -2    0.52    1.75
   7   0  -2    4.06    6.12
  -7   0  -1    3.37    4.43
   7   0  -1   -0.26    3.63
  -7   0   0   -1.48    4.52
  -7   0   0    0.20    1.72
   7   0   0   -2.27    0.35
   7   0   1    3.41    6.32
  -7   0   1    0.36    7.26
  -7   0   1   -0.09    0.73
  -7   0   2    1.62    5.71
  -7   0   3   -1.83    4.43
   7   0   3    1.15    3.53
  -7   0   4    3.21    7.08
   7   0   4   -0.60   13.42
   7   0   5    1.94    1.49
   7   0   6    0.38    2.19
  -7   0   6    2.24    7.17
   7   0   7    1.28    5.13
  -7   0   7    2.41    4.77
   7   0   8    0.16    2.55
  -7   0   8   -2.44   12.27
   7   0   9    0.18    5.28
   7   0  10    5.97    7.24
   7   0  11   -2.03   12.35
   7   0  12    8.52   18.69
  -7   0  12   -1.29    2.15
  -7   0  12   -0.28    8.34
  -7   0  13  -12.43   11.57
   7   1  -8   88.71   46.47
   7   1  -7  969.32  130.94
  -7  -1  -6   70.92   20.89
  -7   1  -6   68.54   18.56
  -7  -1  -6   30.71   15.25
  -7  -1  -5 1865.72   86.62
   7   1  -5 2024.44  136.83
  -7  -1  -5 2013.00  104.36
  -7   1  -5 1978.38   94.13
  -7   1  -4  115.76   14.25
  -7  -1  -4  120.31   19.94
   7   1  -4  182.00   36.15
  -7   1  -4  135.69   23.84
  -7  -1  -4  123.14   24.00
  -7  -1  -3 3055.04  117.43
   7   1  -3 3282.03  142.44
  -7  -1  -3 3237.60   85.49
  -7   1  -3 3168.62  115.66
  -7   1  -3 3120.13   51.10
  -7   1  -2  400.08   43.01
  -7  -1  -2  339.40   26.18
  -7  -1  -2  332.99   36.86
  -7  -1  -1 2304.42   75.74
  -7  -1  -1 2282.33  100.75
   7   1  -1 2105.26   90.02
  -7   1   0   22.23    6.82
  -7  -1   0   14.46    6.76
   7   1   0   20.77    8.84
  -7  -1   0   19.49   10.92
  -7   1   0   15.01   11.17
  -7   1   1 2066.59   83.78
   7   1   1 2114.42   70.75
   7   1   2  302.92   40.74
  -7   1   2  321.01   37.63
   7   1   2  231.87   18.10
   7  -1   2  341.43   47.95
  -7  -1   2  373.53   42.68
   7   1   3 3012.21  124.50
  -7   1   3 3030.54  130.28
  -7  -1   3 3306.32  139.02
   7   1   4  108.44   24.08
   7  -1   4  101.85   26.19
  -7   1   4  127.43   29.71
  -7  -1   4  113.62   29.75
   7  -1   5 1951.64  105.02
   7   1   5 2074.69  111.28
   7   1   6    0.82    1.62
   7  -1   6   56.42   21.51
   7   1   6   43.97    6.75
  -7  -1   6   77.66   29.06
  -7   1   6   75.75   29.54
   7   1   6   70.44   21.12
  -7   1   7 1057.97  116.70
   7  -1   7  916.11   80.31
   7   1   7  984.68   84.02
  -7  -1   7  959.28  108.71
   7   1   8  101.56   27.72
  -7  -1   8   78.32   37.25
  -7   1   8   12.52   19.89
   7  -1   8   89.71   27.00
   7  -1   9  398.61   64.56
   7   1   9  517.99   67.46
  -7   1   9  405.48   82.09
  -7  -1  10   12.44   18.25
   7  -1  10   29.38   16.97
   7   1  10   22.01   17.25
   7  -1  11  291.20   63.16
   7   1  11  281.59   58.24
  -7   1  12   14.52   12.43
  -7  -1  12   17.14   10.57
  -7   1  12    1.89    9.96
   7   1  12   30.62   21.30
   7   1  13   98.62   44.78
   7   2 -10   23.48   25.72
   7   2  -9   35.74   24.43
   7   2  -8  182.34   54.33
  -7   2  -7   -3.27    6.67
   7   2  -7    2.84    8.06
  -7   2  -6   50.58   15.77
   7   2  -6   45.56   23.57
  -7  -2  -6   27.37   14.08
  -7  -2  -5   12.05    9.39
  -7  -2  -5    5.61    7.31
  -7   2  -5   18.36    9.04
  -7   2  -5    7.59    4.40
   7   2  -5   18.25   13.12
  -7   2  -4   67.23    9.10
  -7  -2  -4   85.64   18.32
   7   2  -4   96.97   26.67
  -7   2  -4   52.91   10.62
  -7  -2  -4   73.17   19.60
  -7   2  -4   88.00   18.57
  -7  -2  -3  226.74   26.09
  -7  -2  -3  227.70   32.28
  -7   2  -3  217.46   30.10
   7   2  -3  214.76   37.18
  -7  -2  -2  583.38   38.84
  -7  -2  -2  555.57   48.55
  -7   2  -2  590.97   56.06
   7   2  -2  632.46   60.24
  -7  -2  -1   67.06   13.41
  -7   2  -1   87.09   25.03
   7   2  -1   77.91   17.95
  -7  -2  -1   51.62   15.68
  -7  -2   0 1168.22   71.75
   7   2   0 1138.59   63.32
  -7  -2   0 1148.57   61.21
  -7  -2   1   48.76   18.12
   7   2   1   56.87   17.32
   7   2   1   55.08   12.92
  -7  -2   1   66.08   16.50
   7   2   2  602.77   55.63
  -7  -2   2  548.06   51.62
   7   2   2  493.42   34.68
  -7   2   2  552.59   51.95
  -7  -2   2  691.87   67.29
  -7  -2   3  217.91   46.54
   7  -2   3  257.50   42.22
  -7   2   3  235.30   36.58
   7   2   3  199.62   32.99
   7   2   3  193.36   21.37
  -7  -2   3  235.69   37.75
  -7  -2   4   70.94   22.80
   7   2   4   89.26   22.68
  -7   2   4   73.46   22.21
   7   2   4    4.90   10.26
   7   2   4   66.02   12.25
  -7  -2   4   73.72   26.92
  -7  -2   5   18.19   11.95
  -7  -2   5   12.22   12.49
   7  -2   5   13.29   10.26
  -7   2   5    2.34    2.27
   7   2   5    1.26   11.44
   7   2   5   17.21    9.84
   7   2   5   15.16    6.08
   7  -2   6   49.36   19.16
  -7  -2   6   34.79   19.27
   7   2   6    4.71    2.90
   7   2   6   27.37    8.98
   7   2   6   36.34   15.54
  -7   2   6   27.31   17.62
  -7   2   7    1.78    7.01
   7   2   7   -0.45   10.02
  -7  -2   7    7.28    2.67
   7   2   7    2.43    7.41
   7   2   7    5.55    4.49
   7  -2   7    4.77    7.45
  -7  -2   8  215.54   51.52
   7  -2   8  232.96   44.14
   7   2   8  165.78   21.49
  -7   2   8   -3.56   10.06
   7   2   8   27.25   15.49
   7   2   8  187.98   39.52
   7   2   9   13.89    6.44
  -7   2   9   22.18   23.98
   7   2   9    4.05    5.08
   7  -2   9   23.24   12.39
  -7  -2  10   55.32   36.89
   7   2  10    7.96    5.06
   7   2  10   22.77    5.83
   7   2  10   45.86   22.57
   7  -2  10   39.12   23.55
   7   2  11    5.92   11.18
   7  -2  11   25.72   23.07
  -7   2  12   13.99   13.36
  -7  -2  12   26.26   16.53
  -7  -2  12   -4.43    8.66
   7   2  12   43.77   25.19
   7  -2  12   45.48   27.85
  -7   2  13    5.89    6.39
   7   2  13  -11.89   14.69
   7   3 -11   93.39   59.99
   7   3 -10   -5.34   17.54
   7   3  -9  381.76   86.83
  -7   3  -8    6.76   15.09
   7   3  -8   35.35   27.12
  -7   3  -7  137.79   37.32
   7   3  -6    1.30    7.33
  -7   3  -6    5.91    6.82
  -7   3  -5 1731.17   79.63
   7   3  -5 1778.74  130.60
  -7   3  -5 1500.06   79.01
  -7  -3  -5 1801.30   98.42
   7   3  -4   92.03   28.37
  -7   3  -4   72.53    9.50
  -7  -3  -4   67.19   17.77
  -7  -3  -4   71.22   21.16
  -7   3  -4   84.62   18.53
  -7  -3  -3 1497.89   74.75
   7   3  -3 1538.22  105.93
  -7   3  -3 1498.25   82.72
  -7  -3  -3 1457.08   84.66
   7   3  -2  268.68   39.25
  -7  -3  -2  258.82   28.73
  -7   3  -2  268.53   40.84
  -7  -3  -2  234.08   32.65
   7   3  -1 3833.08  169.85
  -7   3  -1 3200.52  150.04
  -7  -3  -1 3338.43  103.00
   7   3  -1 3662.24  136.75
  -7  -3  -1 3283.89  116.67
  -7  -3   0    6.89    5.15
  -7  -3   0   12.59    8.59
   7   3   0    2.27    8.10
  -7  -3   1 3297.12  120.18
  -7  -3   1 3493.68  117.41
   7   3   1 3560.91  112.32
   7   3   1 3578.51  137.34
   7   3   2  284.39   40.50
   7   3   2  259.11   28.67
  -7  -3   2  268.19   36.51
  -7  -3   2  289.72   37.59
  -7   3   3 1509.47   93.97
  -7  -3   3 1503.34   89.82
   7   3   3 1534.78   92.71
  -7  -3   3 1744.31  100.84
   7   3   3 1401.25   64.67
  -7  -3   4   78.51   22.22
  -7   3   4   86.85   25.66
  -7  -3   4   97.59   25.81
   7   3   4   82.28   22.04
  -7  -3   5 1765.45  114.95
   7   3   5 1700.64  102.91
   7   3   5 1708.24   72.14
  -7   3   5 1653.51  111.31
   7  -3   6    4.66    1.88
  -7  -3   6   -0.47    3.37
  -7  -3   6    0.53    5.69
  -7   3   6    3.55    7.68
   7   3   6    0.20    8.99
   7   3   6    5.16    4.87
   7   3   6    3.62    5.98
  -7  -3   7  296.20   53.71
  -7  -3   7  189.00   43.60
  -7   3   7  286.49   57.18
   7   3   7  344.69   50.03
   7   3   7  276.64   30.78
   7  -3   7  350.54   50.21
   7  -3   8   22.59   11.02
  -7  -3   8    3.43    5.64
  -7  -3   8   19.33   16.54
   7   3   8    0.48   21.99
   7   3   8   26.17    9.89
  -7   3   8   17.88    8.82
  -7  -3   9  218.62   44.97
  -7   3   9  328.95   75.17
   7   3   9  337.74   36.21
   7   3   9  397.71   59.38
   7  -3   9  391.41   62.13
   7  -3  10   -2.12   15.40
  -7  -3  10   -2.04   11.58
  -7  -3  10   -0.48   19.07
   7   3  10    5.82   12.17
   7   3  10    0.75    2.34
   7   3  10    5.97   10.29
  -7  -3  11   60.83   17.61
   7   3  11   25.94   15.61
   7   3  11   77.94   14.56
   7   3  11   99.00   34.46
  -7   3  11   17.63   17.08
   7  -3  11   94.62   35.85
  -7  -3  12   10.51    9.22
   7   4 -11   -6.97   22.13
   7   4 -10  104.85   46.05
  -7   4 -10    3.95   12.44
  -7   4  -9   -4.58   21.83
   7   4  -9    7.22   11.66
   7   4  -8   41.71   27.73
  -7   4  -8    7.92    9.20
  -7   4  -7   34.00   18.39
   7   4  -7   37.04   28.29
  -7  -4  -6  129.16   32.32
  -7   4  -6  136.20   20.98
   7   4  -6  159.81   43.78
   7   4  -5   65.54   30.46
  -7   4  -5   82.27   17.29
  -7   4  -5   74.02   15.78
  -7   4  -4   87.28   10.31
  -7   4  -4   99.79   21.07
   7   4  -4   58.31   25.13
  -7  -4  -4   73.00   21.28
  -7  -4  -3  130.67   27.74
   7   4  -3  132.92   32.26
  -7   4  -3  141.11   27.46
  -7  -4  -3  130.04   26.49
   7   4  -2   25.84   13.75
   7   4  -2   18.39   11.10
  -7   4  -2   12.84    8.53
  -7  -4  -2   14.48    7.92
  -7  -4  -2   19.48    9.03
   7   4  -1  140.07   33.61
  -7  -4  -1  121.38   21.41
  -7  -4  -1  146.79   25.58
   7   4  -1  137.90   27.47
   7   4   0   42.90   13.94
   7   4   0   40.61   13.78
  -7  -4   0   33.41   11.31
  -7  -4   0   32.17   12.31
  -7  -4   1  132.32   23.76
   7   4   1  126.97   22.96
   7   4   1  127.98   26.80
  -7  -4   1  129.07   23.51
   7   4   2   40.62   12.00
  -7  -4   2   24.38   10.16
  -7  -4   2   20.42   12.07
   7   4   2   32.90   14.53
   7   4   3  118.65   27.24
  -7  -4   3  129.33   24.82
  -7  -4   3  147.81   28.29
   7   4   3  137.96   22.53
  -7   4   4   57.86   20.58
   7   4   4   69.79   15.68
  -7  -4   4   51.70   16.15
   7   4   4   71.68   22.17
  -7   4   5   80.09   27.95
  -7  -4   5   79.18   24.68
   7   4   5   71.99   16.47
  -7  -4   5   66.00   20.42
   7   4   5   70.23   21.03
  -7   4   6  114.79   34.35
   7   4   6    6.84   39.24
   7   4   6  103.90   19.77
  -7  -4   6  128.93   33.72
  -7  -4   6   95.97   24.92
   7   4   6  111.88   27.74
   7   4   7   59.41   15.87
   7   4   7   55.24   21.32
  -7  -4   7   78.80   29.51
  -7   4   7   -1.07    5.91
   7   4   7    6.34   18.31
  -7  -4   7   61.37   19.84
   7   4   8    8.89    6.01
   7   4   8   15.04   10.19
  -7  -4   8   10.06   12.89
  -7  -4   8    2.82    5.75
   7   4   8   10.56   24.23
  -7   4   8   12.55   17.00
   7   4   9    6.05    4.06
   7   4   9   10.80   12.36
  -7  -4   9    1.17    7.88
   7   4  10   72.02   27.67
  -7  -4  10   51.78   18.51
  -7   4  10   16.38    8.85
   7   4  10    0.72    9.47
   7   4  10   49.38   15.12
  -7  -4  10   48.49   31.92
  -7   4  11    4.52   12.48
   7   4  11   -0.68    3.59
  -7  -4  11    0.14    4.99
   7   4  11    2.65    8.21
  -7  -4  11    1.68    7.94
   7   4  12   14.44   20.37
  -7   4  12    6.10    5.88
  -7   5 -10   -6.78   21.03
   7   5  -9  416.19   86.49
  -7   5  -9   91.35   40.25
  -7   5  -8   -0.62    6.27
   7   5  -8   -0.18    4.82
   7   5  -7  549.76   90.03
  -7   5  -7  319.67   52.56
  -7   5  -6   58.75   11.95
  -7   5  -6   57.91   18.08
   7   5  -6   39.85   31.88
  -7  -5  -6   59.38   26.08
   7   5  -5  624.62   90.46
  -7  -5  -5  686.36   70.00
  -7   5  -5  683.80   46.31
  -7   5  -5  745.67   49.16
  -7  -5  -4  175.74   33.74
  -7  -5  -4  167.17   33.71
  -7   5  -4  180.26   18.27
   7   5  -4  143.19   38.44
  -7   5  -4  167.49   26.92
  -7   5  -3 1459.43   42.67
  -7  -5  -3 1421.45   87.41
  -7   5  -3 1407.26   85.81
  -7   5  -2  154.78   14.75
  -7   5  -2  114.85   28.24
  -7  -5  -2  158.35   28.34
  -7  -5  -2  165.19   30.23
   7   5  -2  160.96   33.38
   7   5  -2  142.95   36.13
  -7  -5  -1 2845.28  108.46
   7   5  -1 3018.88  141.56
  -7  -5  -1 2657.46  112.34
   7   5  -1 2795.13  128.27
   7   5   0    5.78    4.15
  -7  -5   0    1.47    9.90
   7   5   0    4.81    4.12
  -7  -5   0   -0.81    3.31
  -7  -5   1 2549.88  101.62
  -7  -5   1 2709.76  108.90
   7   5   1 2775.10  114.51
   7   5   1 2664.92  129.73
   7   5   2  154.34   25.92
  -7  -5   2  137.99   25.59
   7   5   2  148.76   31.11
  -7  -5   2  134.72   23.53
   7   5   3 1414.82   77.40
  -7  -5   3 1290.34   71.49
   7   5   3 1299.86   90.09
   7   5   4  192.83   29.38
  -7  -5   4  161.04   32.40
   7   5   4  189.37   37.20
  -7  -5   4  165.19   26.56
   7   5   5  684.58   71.19
  -7  -5   5  683.71   53.86
   7   5   5  781.63   60.37
  -7   5   5  659.17   79.01
  -7  -5   5  757.11   70.86
  -7   5   6   67.56   30.15
  -7  -5   6   56.90   15.02
   7   5   6  101.86   27.51
   7   5   6   77.86   19.66
  -7  -5   6   67.97   24.05
   7   5   7   17.08   25.89
  -7  -5   7  479.43   45.39
   7   5   7  552.65   51.96
  -7  -5   7  555.43   70.43
   7   5   7  524.04   66.61
  -7  -5   8    2.13    3.23
  -7   5   8   -4.69   17.02
   7   5   8   -0.28   25.75
  -7  -5   8    0.75    4.66
   7   5   8   12.03    9.49
   7   5   8   -3.82   11.66
  -7   5   9  180.77   52.80
   7   5   9  413.47   46.11
  -7  -5   9  387.27   40.99
   7   5   9  465.70   66.37
   7   5   9  103.33   69.33
  -7  -5   9  416.31   73.80
  -7  -5  10    0.77    3.42
  -7  -5  10    0.70    1.48
   7   5  10    7.51    9.76
   7   5  10    3.90   17.04
  -7  -5  10   -6.34   11.34
   7   5  10    5.71    6.46
   7   5  11  112.67   25.03
   7   5  11  128.53   39.45
  -7   6 -11  -14.54   15.65
   7   6 -10   22.71   21.46
  -7   6 -10    7.97   13.04
   7   6  -9   15.77   19.87
  -7   6  -9    6.32    4.43
   7   6  -8   63.49   38.66
  -7   6  -8   26.99   20.84
  -7   6  -7    7.55   11.33
   7   6  -7    8.47   12.38
  -7   6  -6  225.64   20.35
  -7   6  -6  280.12   44.07
  -7   6  -5  141.75   21.64
   7   6  -5  158.54   42.55
  -7   6  -5  135.79   24.08
  -7  -6  -5  143.90   35.06
   7   6  -4 1360.11  120.06
  -7  -6  -4 1173.05   90.38
  -7   6  -4 1325.34   58.43
  -7   6  -4 1176.60   70.56
  -7   6  -3  121.48   25.95
   7   6  -3  128.89   34.89
  -7  -6  -3  139.44   31.26
   7   6  -3  164.82   39.72
  -7   6  -3  167.45   18.69
  -7  -6  -3  144.82   31.41
  -7   6  -2  813.67   42.89
   7   6  -2  800.18   82.44
   7   6  -2  846.06   79.21
  -7   6  -1   43.87   11.58
  -7  -6  -1   50.57   15.59
  -7  -6  -1   49.89   16.11
   7   6  -1   41.08   18.91
   7   6  -1   45.66   17.96
  -7  -6   0  561.27   51.30
   7   6   0  652.73   61.49
   7   6   0  596.51   60.68
  -7  -6   0  582.20   53.77
   7   6   1   60.46   19.38
   7   6   1   47.24   15.30
  -7  -6   1   41.11   13.11
   7   6   2  840.89   64.66
   7   6   2  852.21   73.80
  -7  -6   2  780.56   56.70
   7   6   3  141.30   26.56
  -7  -6   3  142.86   27.45
  -7  -6   3  134.23   22.97
   7   6   3  164.05   34.01
   7   6   4 1268.49   81.00
  -7  -6   4 1243.76   83.97
  -7  -6   4 1200.08   66.91
   7   6   4 1220.29   95.40
   7   6   5  157.45   28.94
  -7  -6   5  122.53   27.94
  -7  -6   5  118.67   20.40
   7   6   5  151.00   34.84
   7   6   6  354.56   55.07
   7   6   6  421.25   48.09
  -7  -6   6  353.11   36.38
  -7   6   6  234.94   50.79
  -7  -6   6  378.41   53.06
  -7   6   7   17.48   16.97
   7   6   7   32.84   18.61
  -7  -6   7   27.29   10.67
   7   6   7   23.22   11.89
  -7  -6   7   19.78   14.93
  -7  -6   8   59.02   26.96
   7   6   8   27.65   30.40
  -7   6   8   56.06   32.29
  -7  -6   8   86.52   16.87
   7   6   8  104.24   25.30
   7   6   8  103.98   31.30
  -7  -6   9    4.75    3.44
  -7   6   9    8.99   19.16
  -7  -6   9   27.76   20.64
   7   6   9   -5.86   13.65
  -7  -6   9   10.39    4.37
   7   6   9   -0.33    7.36
   7   6  10    7.63   30.84
  -7   6  10   22.62   25.20
   7   6  10   18.62   11.23
   7   6  11   -6.29   29.22
   7   6  11    3.95    4.14
   7   6  11   -3.10    5.65
  -7   7 -12    5.89   34.44
  -7   7 -11    1.51   10.54
  -7   7 -10    6.97   11.35
   7   7 -10  -10.51   22.13
  -7   7  -9   99.41   39.04
   7   7  -8   11.93   10.27
  -7   7  -8    5.13    6.22
   7   7  -7  212.95   74.95
  -7   7  -7  132.75   39.83
  -7   7  -6    9.96    8.38
  -7  -7  -6   14.60   14.11
   7   7  -6   22.17   24.25
  -7   7  -5  276.48   27.99
  -7  -7  -5  310.06   56.07
  -7   7  -5  258.41   34.82
  -7   7  -4    9.15    8.93
   7   7  -4   -0.65    9.59
  -7  -7  -4    6.88    9.17
  -7   7  -3  286.22   39.98
  -7  -7  -3  299.24   45.84
  -7   7  -3  368.47   32.35
   7   7  -3  310.98   55.62
   7   7  -3  254.87   51.06
   7   7  -2  106.30   28.46
  -7  -7  -2   67.45   21.39
  -7  -7  -2   70.09   23.02
   7   7  -2   82.55   26.30
  -7   7  -1  860.38   53.38
  -7  -7  -1  877.91   70.60
   7   7  -1  718.43   74.34
   7   7  -1  894.11   79.21
  -7   7   0   22.76   10.05
  -7  -7   0   17.80   11.28
   7   7   0   30.73   14.15
  -7  -7   0   26.04   12.31
   7   7   0   15.84   10.22
  -7  -7   1  780.95   61.70
   7   7   1  790.72   73.78
   7   7   1  803.19   69.24
  -7   7   1  913.53   68.39
  -7  -7   1  750.92   63.59
   7   7   2   78.30   24.28
   7   7   2   61.43   19.05
  -7   7   2   65.98   20.13
  -7  -7   2   60.75   16.55
  -7  -7   2   64.96   18.22
  -7   7   3  342.49   50.43
  -7  -7   3  245.80   37.76
   7   7   3  269.43   46.20
   7   7   3  332.03   43.32
  -7  -7   3  266.46   33.60
  -7   7   4    5.17    6.32
  -7  -7   4    8.61    7.16
   7   7   4   12.84    9.47
   7   7   4    1.13    4.58
  -7  -7   4    4.08    4.86
   7   7   5  266.14   40.33
  -7  -7   5  255.71   40.17
  -7  -7   5  265.87   30.57
  -7   7   6   13.36   12.63
   7   7   6   21.45   14.74
  -7  -7   6   19.47    9.09
   7   7   6   18.80   11.65
  -7  -7   6   19.57   13.44
  -7   7   7  160.90   45.32
  -7   7   7  154.51   44.81
   7   7   7  297.70   45.01
   7   7   7  323.68   58.06
  -7  -7   7  321.05   30.48
  -7   7   8   24.87   12.75
   7   7   8   -1.67   31.59
   7   7   8   10.16    7.68
   7   7   8   17.68   11.53
   7   7   9  236.62   41.29
  -7  -7   9  166.11   45.00
   7   7   9  180.67   46.10
   7   7  10   -2.04    5.18
  -7   7  10    1.72   18.16
   7   7  10  -24.72   24.07
   7   7  10  -12.17   15.11
   7   7  11   63.73   19.97
   7   7  11  -24.46   35.49
  -7   8 -11   -5.50   21.22
  -7   8 -10    7.85    7.30
   7   8  -9   20.17   32.52
  -7   8  -9    4.18   13.44
  -7   8  -8   51.34   26.11
   7   8  -8   57.32   38.63
  -7   8  -7    2.91    4.64
   7   8  -7   -0.20   12.68
   7   8  -6  314.50   71.15
  -7  -8  -6  353.35   65.37
  -7   8  -6  268.14   42.07
  -7   8  -5   80.51   14.77
   7   8  -5   47.08   29.73
  -7  -8  -5   87.70   31.88
  -7   8  -5   60.21   18.64
  -7   8  -4   94.51   20.84
  -7   8  -4  106.92   22.13
  -7  -8  -4   99.26   29.23
  -7  -8  -3   22.42   14.88
   7   8  -3    6.31    9.40
   7   8  -3   23.00   21.33
  -7   8  -3   15.27    5.84
  -7   8  -3   22.50    9.02
   7   8  -2  767.28   83.40
   7   8  -2  793.52   86.06
  -7   8  -2  775.26   53.43
  -7  -8  -2  719.16   72.24
   7   8  -1   35.94   18.74
  -7  -8  -1   44.18   17.44
   7   8  -1   26.29   14.38
  -7   8  -1   42.86   13.11
  -7   8   0    3.29    5.69
  -7  -8   0   -0.06    2.78
   7   8   0    1.73    6.00
   7   8   0    1.91    3.02
  -7   8   1   35.45   14.52
  -7  -8   1   37.80   14.95
   7   8   1   40.44   17.00
   7   8   1   26.05   16.50
  -7  -8   1   34.89   15.26
  -7   8   2  759.02   70.81
   7   8   2  680.91   65.86
  -7  -8   2  632.12   59.77
  -7  -8   2  791.09   65.19
   7   8   2  663.12   71.70
   7   8   3   18.80   14.74
  -7  -8   3   26.66   11.81
  -7   8   3   17.53   12.08
  -7  -8   3   17.95   11.23
   7   8   3   10.47    8.38
  -7  -8   4  103.10   22.02
  -7   8   4  125.84   34.54
  -7  -8   4   71.66   21.05
   7   8   4   77.96   22.70
  -7   8   5   60.69   26.41
   7   8   5   81.20   24.08
  -7  -8   5   59.78   19.69
  -7  -8   5   95.90   19.51
   7   8   5   59.75   26.53
   7   8   6  323.64   48.18
  -7  -8   6  297.29   46.24
  -7   8   6  292.48   59.59
  -7  -8   6  326.17   30.85
   7   8   6  307.58   57.86
  -7  -8   7    0.42    4.29
   7   8   7   -6.51    6.94
   7   8   7   -5.17    8.58
  -7   8   7    5.80    2.02
  -7  -8   8   93.66   31.72
   7   8   8  125.38   31.62
   7   8   8  110.81   36.90
  -7   8   8   62.13   25.64
   7   8   9   27.28   48.21
  -7   8   9   13.59   18.08
  -7  -8   9    4.91   11.48
   7   8   9   20.04   12.54
   7   8   9    5.14    5.23
   7   8  10   78.58   26.86
   7   8  11   -8.10   11.95
  -7   9 -11   10.87    9.16
  -7   9 -10   -9.57   12.33
  -7   9  -9   17.00   18.59
   7   9  -9  100.78   51.77
  -7   9  -7   87.85   34.83
   7   9  -7  126.65   54.25
  -7   9  -6   22.97   12.61
   7   9  -6   23.30   27.19
   7   9  -5  724.89  115.63
  -7   9  -5  733.33   41.62
  -7   9  -5  592.07   64.55
  -7  -9  -5  652.59   86.18
   7   9  -4    7.69   11.64
  -7  -9  -4    5.28   13.36
  -7   9  -4   16.70    9.43
   7   9  -4   15.49   17.14
  -7   9  -4   13.49    3.00
  -7   9  -3  402.45   43.25
   7   9  -3  418.24   67.05
   7   9  -3  441.95   70.47
  -7  -9  -2  134.65   31.61
   7   9  -2  119.70   34.04
  -7   9  -2  145.49   26.10
   7   9  -1  456.48   63.01
   7   9  -1  578.77   71.82
  -7   9  -1  568.29   51.33
  -7  -9  -1  586.07   63.38
  -7   9   0   29.23   11.02
   7   9   0   37.03   17.82
  -7  -9   0   27.24   14.02
   7   9   0   35.29   17.47
   7   9   1  616.32   73.00
   7   9   1  670.24   69.67
  -7  -9   1  567.73   59.31
  -7   9   1  652.71   62.85
   7   9   2  131.07   30.42
  -7   9   2  143.59   31.67
   7   9   2  120.06   33.71
  -7  -9   2  129.56   28.40
  -7  -9   3  319.25   45.07
  -7   9   3  390.85   55.99
  -7   9   4   12.39    6.44
   7   9   4    6.11    3.40
  -7  -9   4   24.25   13.44
   7   9   4   11.57    9.16
   7   9   5  770.45   80.44
   7   9   5  720.39   90.41
  -7   9   5  706.03   88.24
   7   9   6   36.83   19.25
  -7  -9   6   17.71   15.45
   7   9   6   38.16   22.54
  -7   9   6   35.56   25.24
   7   9   7  166.40   38.90
   7   9   7  183.74   48.39
  -7   9   7  137.94   46.77
  -7  -9   8   -1.98    1.73
   7   9   8    7.45   10.48
   7   9   8    0.68   11.15
  -7   9   8    6.02    9.35
   7   9   9  108.59   31.82
   7   9  11    3.94    2.55
  -7  10 -10   15.08   25.62
  -7  10  -9    6.50   19.23
  -7  10  -8   56.01   27.79
   7  10  -8   82.06   35.54
  -7  10  -7    4.17    8.20
   7  10  -6  191.93   58.65
  -7  10  -6  156.62   43.68
   7  10  -5    5.63   12.97
  -7  10  -5    2.70    2.49
  -7  10  -5    8.68    3.24
  -7 -10  -4  268.46   54.81
  -7  10  -4  188.92   31.42
   7  10  -4  203.08   60.35
   7  10  -4  109.69   36.67
  -7  10  -4  270.16   43.07
   7  10  -3   11.85    8.80
  -7  10  -3   20.90   11.69
   7  10  -3    5.21   13.14
  -7 -10  -3    2.87    5.29
   7  10  -2  420.37   65.43
  -7  10  -2  491.46   51.22
   7  10  -2  492.39   79.21
  -7 -10  -2  392.59   58.69
   7  10  -1    5.06    8.97
  -7  10  -1    1.70    3.37
  -7 -10  -1   -2.71    5.62
   7  10  -1    7.58   11.02
   7  10   0  658.18   79.20
   7  10   0  720.52   82.09
  -7  10   0  719.77   65.08
   7  10   1   -2.62    1.55
  -7 -10   1    2.06    2.19
  -7  10   1    4.11    5.33
   7  10   1    0.09    5.47
   7  10   2  471.34   66.47
   7  10   2  468.67   61.94
  -7 -10   2  381.79   50.35
  -7  10   3   15.93    8.83
  -7 -10   3   -0.57    3.29
   7  10   3    4.75    5.62
   7  10   3    9.74   11.10
  -7  10   4  269.11   50.92
   7  10   4  281.76   58.43
   7  10   4  265.61   48.76
   7  10   5    5.58    9.26
  -7 -10   5    0.53    3.50
   7  10   5    3.02    3.23
  -7  10   5    2.09    3.54
   7  10   6  276.73   59.88
   7  10   6  275.32   51.00
  -7 -10   6  213.82   40.40
  -7  10   6  172.45   50.24
  -7 -10   7   16.82   13.03
   7  10   7    3.48    6.24
   7  10   8   84.02   33.00
  -7  10   8  105.18   42.43
   7  10   8  140.97   37.56
  -7 -10   8   85.16   31.64
   7  10   9   -2.22   13.94
   7  10  10   63.76   27.59
  -7  11 -10   -2.25   24.05
  -7  11  -9   -0.68   21.68
  -7  11  -8   -3.04   12.51
   7  11  -7   36.87   23.03
  -7  11  -7   14.56   22.69
   7  11  -5   96.16   40.63
  -7  11  -5   55.13   24.58
   7  11  -4    5.52    5.49
  -7  11  -4   31.67   18.33
   7  11  -4   31.18   22.52
  -7  11  -4    8.03    4.80
  -7  11  -4   27.50   12.47
  -7  11  -3  136.19   30.38
  -7 -11  -3  140.65   39.69
   7  11  -3   92.69   34.93
   7  11  -3   78.92   32.85
  -7 -11  -2   23.41   14.43
  -7  11  -2   46.39   16.76
   7  11  -2   10.51    5.48
   7  11  -2   28.85   17.29
   7  11  -1   70.45   26.93
  -7  11  -1   75.58   21.89
   7  11  -1   57.17   27.86
  -7 -11  -1   88.66   29.95
   7  11   0   -2.11    8.73
  -7  11   0    3.70    5.63
   7  11   0   -4.96    8.10
   7  11   1   81.75   27.72
  -7  11   1   76.74   23.03
   7  11   1   72.38   26.43
   7  11   2   26.23   19.38
  -7  11   2   25.57   16.16
   7  11   2   45.77   22.54
   7  11   3  133.75   40.05
   7  11   3  157.40   38.84
  -7  11   3  121.82   32.96
   7  11   4   36.75   21.68
   7  11   4   70.38   26.70
  -7 -11   4   45.23   18.38
  -7  11   4   25.95   17.77
  -7 -11   5   36.78   14.81
   7  11   5   65.87   31.20
   7  11   5   81.08   28.47
  -7  11   5   49.73   25.53
   7  11   6   23.64   17.06
  -7 -11   6   20.93   15.61
   7  11   7   40.74   27.54
  -7  11   7   41.80   26.48
   7  11   8    2.00    4.94
  -7  12  -9   -3.65   25.27
  -7  12  -8    8.52   30.60
  -7  12  -7   -0.65    4.50
   7  12  -6   67.54   44.47
  -7  12  -6   79.14   42.48
  -7  12  -5   -0.22    7.97
   7  12  -5    1.84   19.27
   7  12  -4   87.68   43.33
   7  12  -4   46.65   18.83
  -7  12  -4   36.72   18.09
  -7  12  -4   34.52   11.37
  -7  12  -4  100.28   30.04
   7  12  -3   36.63   19.51
  -7  12  -3   12.70    8.11
   7  12  -3   13.23   15.48
  -7  12  -3   33.67   21.23
   7  12  -2  261.02   57.80
   7  12  -2  321.06   68.50
  -7  12  -2  329.11   50.24
   7  12  -1   17.27   12.33
  -7  12  -1   21.76   11.73
   7  12  -1    8.78    5.74
   7  12   0  201.41   51.38
   7  12   0  267.10   54.24
  -7 -12   0  225.04   44.60
  -7  12   0  255.06   43.80
   7  12   1   18.61   10.73
  -7  12   1   17.73    9.39
  -7 -12   1   24.95   15.50
   7  12   1   36.48   23.14
   7  12   2  343.29   60.02
  -7 -12   2  238.94   45.91
   7  12   2  253.03   55.54
  -7  12   2  295.33   51.29
   7  12   3   53.92   27.99
  -7 -12   3   11.67    7.97
  -7  12   3   50.20   21.91
   7  12   3   24.21   14.53
   7  12   4   78.51   32.90
   7  12   4   98.32   32.92
  -7 -12   4   61.07   27.89
  -7  12   4   85.65   31.84
   7  12   6  159.82   44.41
   7  12   6  127.15   46.38
  -7  12   6  122.08   44.80
   7  12   7    5.11    5.16
  -7  13  -8   -6.75    6.88
  -7  13  -7   14.20   16.72
  -7  13  -6   17.06   22.87
  -7  13  -5    9.44   14.47
   7  13  -4    6.85    6.40
  -7  13  -4   14.35    7.57
  -7  13  -4   -0.60    1.33
   7  13  -4    2.47    5.34
  -7  13  -4   20.47   15.70
   7  13  -3   88.42   36.83
  -7  13  -3   34.78   14.86
   7  13  -3   31.56   27.52
  -7  13  -3   83.35   32.57
  -7  13  -2   -2.86    5.27
   7  13  -2    3.39    9.00
  -7  13  -2    2.67    8.34
   7  13  -1   24.69   20.24
  -7  13  -1   41.84   17.75
   7  13   0    2.16    7.22
  -7  13   0    9.92    6.79
   7  13   0   -1.42    6.92
   7  13   1   68.54   29.54
  -7  13   1   63.11   24.21
   7  13   1   39.43   20.64
  -7  13   2   10.76    8.60
   7  13   2    5.99   13.04
   7  13   3  109.97   36.28
  -7  13   3   58.30   22.08
   7  13   3   61.09   28.61
   7  13   4   14.82    7.78
  -7  13   4    9.46   11.69
   7  13   4   24.29   21.61
   7  13   5    8.69   12.38
  -7  13   5   17.18   18.39
   7  13   5   -0.66    9.63
  -7  14  -7    6.44   20.32
  -7  14  -5  -12.89   19.67
  -7  14  -4    9.11   10.59
  -7  14  -4   58.59   31.43
   7  14  -4   52.53   29.92
  -7  14  -3    3.92    8.70
  -7  14  -3   -1.48    0.81
   7  14  -3    3.46   16.97
  -7  14  -2  244.82   54.94
  -7  14  -2   83.37   24.30
   7  14  -2  160.92   54.46
   7  14  -2  234.07   65.84
   7  14  -1    2.32    5.39
   7  14  -1  -18.38   20.08
  -7  14  -1   -4.22    4.12
  -7  14  -1   -1.12   11.11
  -7  14   0   37.05   15.86
  -7  14   0  161.53   40.41
   7  14   0  158.99   47.39
   7  14   0  147.72   46.80
   7  14   1   -2.22    8.40
  -7  14   1   -5.44    8.05
   7  14   1    9.37    8.61
   7  14   2  251.64   59.07
  -7  14   2  214.67   50.00
   7  14   2  225.70   61.35
  -7  14   3    2.63    9.99
   7  14   3   11.37   20.04
  -7  15  -5    8.05    8.94
  -7  15  -4   -9.34   21.02
  -7  15  -3    0.82    5.30
  -7  15  -3    2.58   10.48
  -7  15  -2   -6.98   69.68
   7  15  -2    4.19   11.15
  -7  15  -2   -2.44   10.95
  -7  15  -1    2.01    8.62
  -7  15  -1    4.10    7.43
   7  15  -1   -2.24    5.85
  -7  15   0   -4.28   15.08
   7  15   0   -6.68   10.21
  -7  15   0   17.61   16.60
  -7  15   1   18.53   13.67
  -7  15   1   13.07   13.87
  -7  15   2    9.86    4.98
   7  15   2   19.33   22.78
   7  16  -2   17.15   19.42
  -7  16  -1  -10.18   11.38
   7  16  -1   -7.49   28.44
   7  16   0   13.04   13.49
  -7  16   1    7.26    6.11
   8   0  -6  363.29   70.54
  -8   0  -6  398.94   49.79
  -8   0  -6  312.49   36.93
  -8   0  -5 1571.19   74.98
  -8   0  -5 1784.40   96.73
   8   0  -4  363.13   58.41
  -8   0  -4  259.71   35.85
  -8   0  -4  283.72   26.00
  -8   0  -3  637.77   33.73
  -8   0  -3  596.15   53.38
  -8   0  -2 1106.80   48.28
  -8   0  -2 1229.26   77.77
  -8   0  -1 2091.03   77.04
  -8   0  -1 1979.43  107.64
  -8   0   0   -0.35    3.08
  -8   0   0    3.56    4.97
  -8   0   1 2283.00  105.49
   8   0   1 2090.60  129.42
  -8   0   1 2399.80  150.25
  -8   0   2 1012.75  109.86
   8   0   2 1030.59   86.21
  -8   0   2  944.84   74.13
   8   0   3  667.26   66.33
  -8   0   3  673.68   68.30
   8   0   4  220.09   37.12
  -8   0   4  236.75   43.94
   8   0   5 1534.87  101.28
  -8   0   5 1689.55  126.19
   8   0   6  308.19   47.20
  -8   0   6  309.08   59.58
   8   0   7  515.04   65.66
  -8   0   7  544.41   80.09
   8   0   8  545.69   70.98
  -8   0   8    5.96   12.39
   8   0   9  318.57   59.19
  -8   0   9  227.47   62.96
   8   0  10   31.93   21.61
   8   0  11  321.61   73.57
   8   0  12   18.96    5.75
  -8   0  13   10.51   13.81
   8   1  -8   20.23   17.99
   8   1  -6   26.07   17.29
  -8   1  -6   17.62   11.07
  -8  -1  -6   21.18   11.54
  -8   1  -5  133.70   25.11
  -8  -1  -5  129.58   28.53
   8   1  -5  150.85   38.85
  -8   1  -5  135.30   19.30
  -8  -1  -5  117.49   23.27
  -8  -1  -4  222.14   33.86
  -8   1  -4  221.34   32.09
   8   1  -4  288.06   46.50
  -8  -1  -4  216.52   26.83
  -8   1  -4  211.32   18.86
  -8  -1  -3  767.53   61.13
   8   1  -3  741.95   70.09
  -8  -1  -3  690.65   41.00
  -8   1  -3  769.37   61.59
  -8   1  -3  718.23   27.32
  -8   1  -2  362.82   21.98
   8   1  -2  458.62   49.83
  -8  -1  -2  411.47   44.50
  -8  -1  -2  421.61   31.50
  -8   1  -2  435.32   47.67
  -8  -1  -1  183.39   30.79
  -8   1  -1  243.12   40.09
  -8  -1  -1  189.14   24.49
   8   1  -1  180.20   28.82
  -8   1  -1  174.97   18.15
  -8   1   0   10.24    5.32
   8   1   0   12.56    7.02
  -8   1   0    8.65    6.28
   8   1   0   10.57    9.37
  -8  -1   0   12.44    6.45
  -8  -1   0   14.34    7.65
   8   1   1  238.06   42.14
  -8  -1   1  189.59   41.62
  -8   1   1  214.67   47.42
   8   1   1  150.73   18.70
  -8   1   1  161.14   25.57
  -8  -1   1  202.28   31.25
  -8  -1   2  447.49   68.64
   8   1   2  403.13   50.69
  -8   1   2  405.54   44.55
   8  -1   2  397.67   56.69
  -8  -1   2  416.09   47.52
   8  -1   3  642.32   69.95
   8   1   3  661.86   63.43
  -8   1   3  639.62   61.23
  -8  -1   3  866.29   99.16
  -8  -1   3  677.85   66.88
   8   1   4  198.08   33.83
   8  -1   4  192.75   36.29
  -8   1   4  196.12   36.64
  -8  -1   4  231.43   41.18
  -8   1   5  131.80   33.62
  -8  -1   5  105.34   32.06
   8   1   5  109.70   26.86
   8  -1   5  162.84   34.01
  -8  -1   6   18.07   17.57
  -8   1   6   32.58   20.28
   8   1   6   13.45    9.14
   8  -1   6   32.95   18.14
  -8   1   7   23.09   22.80
  -8  -1   7   15.21   16.74
   8   1   7   11.49   10.77
   8  -1   7    8.49    7.03
  -8  -1   8   -3.94    6.33
  -8   1   8    4.34   11.38
   8   1   8   16.34    9.75
   8  -1   8   12.57    9.74
  -8  -1   9    9.04    5.66
   8  -1   9    6.32   11.40
   8   1   9   -6.56    7.75
  -8   1   9    8.79    8.42
   8  -1  10   34.30   23.68
   8   1  10   25.13   18.57
   8  -1  11   16.55   19.16
   8   1  11   10.19   12.76
   8   1  12   38.29   28.18
   8  -1  12    7.64   12.11
  -8   1  13   -7.60   11.59
   8   2  -9  177.50   66.13
   8   2  -8  240.91   70.32
  -8   2  -7  576.43   55.50
  -8  -2  -6  565.52   59.83
   8   2  -6  637.77   83.12
  -8  -2  -6  608.71   66.62
  -8   2  -6  567.98   52.89
  -8  -2  -5 1012.26   74.29
   8   2  -5 1126.47  104.49
  -8   2  -5 1181.06   73.06
  -8  -2  -4  299.01   33.62
  -8   2  -4  277.21   17.17
  -8   2  -4  323.94   38.24
  -8  -2  -4  262.36   38.39
   8   2  -4  272.68   47.63
  -8  -2  -3 2086.01   80.51
  -8   2  -3 2339.28  107.04
  -8  -2  -3 2139.65  104.61
   8   2  -3 2077.41  117.61
  -8  -2  -2 2043.67   76.77
   8   2  -2 1943.46  107.67
  -8  -2  -2 1996.69   97.34
  -8   2  -2 1964.84  108.09
  -8  -2  -1 1040.36   72.69
   8   2  -1 1096.94  102.78
  -8  -2  -1 1064.33   57.57
  -8   2  -1 1096.92   90.78
  -8  -2   0  172.69   30.28
   8   2   0  154.59   25.75
   8   2   0  177.30   39.32
  -8   2   0  180.36   40.11
  -8  -2   0  157.74   24.45
   8   2   1 1050.80   58.72
  -8  -2   1 1126.34   70.99
  -8   2   1 1118.74   65.26
   8   2   1 1157.67   89.32
  -8  -2   1 1226.74   86.51
   8   2   2 1719.75   69.84
  -8  -2   2 2042.40  104.07
   8   2   2 2087.47  113.12
  -8  -2   2 2337.40  131.77
  -8   2   2 1899.41   96.32
   8  -2   3 2368.05  139.02
   8   2   3 2060.58   69.69
  -8  -2   3 2391.10  124.72
   8   2   3 2246.08  116.60
  -8  -2   3 2639.06  156.41
  -8   2   3 1991.53  102.19
   8   2   4  314.90   44.57
  -8   2   4  215.21   37.98
   8   2   4  298.81   25.74
  -8  -2   4  375.16   54.29
  -8  -2   4  303.27   58.01
   8  -2   4  268.59   45.52
  -8  -2   5 1178.02  118.03
  -8  -2   5 1200.52  108.47
   8   2   5 1201.64   91.16
   8   2   5  930.57   43.71
   8  -2   5 1187.64   93.57
  -8   2   5 1029.14   92.14
  -8  -2   6  447.92   79.99
  -8  -2   6  719.31   85.97
  -8   2   6  465.01   68.08
   8  -2   6  660.64   74.54
   8   2   6  617.52   67.72
   8   2   6  503.87   32.32
  -8  -2   7  634.38   83.55
  -8   2   7  468.34   76.77
   8  -2   7  547.28   68.46
   8   2   7  590.70   68.97
   8   2   7  423.00   28.58
   8   2   8   19.07   10.00
  -8  -2   8    0.39    6.37
   8   2   8  306.27   53.10
   8   2   8  186.05   17.56
   8  -2   8  320.03   54.11
   8  -2   9  208.10   46.67
  -8  -2   9  204.62   53.97
   8   2   9  180.22   42.28
  -8   2   9  232.66   64.33
   8  -2  10   72.05   28.46
   8   2  10  113.21   37.75
   8  -2  11   74.58   41.75
  -8  -2  11    8.86   10.54
   8   2  11   98.33   35.89
   8   2  12   74.89   32.65
  -8  -2  12   52.35   19.10
   8  -2  12   46.18   21.16
   8   2  13   49.50   37.04
   8   3  -9   36.66   35.62
   8   3  -8    5.09    9.35
  -8   3  -8    1.03   13.72
   8   3  -7   26.28   17.19
  -8   3  -7    9.74   11.84
  -8   3  -7   38.24   12.81
  -8  -3  -7   39.69   18.87
  -8   3  -6   91.09   19.79
  -8  -3  -6  105.61   27.83
   8   3  -6   73.33   32.46
  -8   3  -6   60.11   19.08
  -8   3  -5   28.06   10.86
  -8  -3  -5   61.87   19.18
   8   3  -5   42.01   23.27
  -8   3  -5   60.29   16.15
  -8  -3  -5   57.37   20.67
   8   3  -4  415.05   59.69
  -8   3  -4  445.68   46.23
  -8  -3  -4  395.18   47.74
  -8  -3  -4  434.68   44.41
   8   3  -3  109.91   30.01
  -8  -3  -3  103.42   22.53
  -8   3  -3   76.57   19.81
  -8  -3  -3   94.39   19.40
   8   3  -2   43.27   30.52
  -8  -3  -2  121.20   20.15
   8   3  -2  138.45   30.06
  -8   3  -2  103.23   26.71
  -8  -3  -2   89.65   21.18
  -8   3  -1  225.90   40.23
   8   3  -1  214.93   33.68
  -8  -3  -1  176.98   28.22
  -8  -3  -1  185.89   25.43
   8   3  -1  162.21   41.10
   8   3   0   82.18   20.21
  -8  -3   0   75.10   19.64
   8   3   0  122.28   30.72
  -8  -3   0   73.28   17.04
   8   3   1  173.38   26.40
  -8  -3   1  196.15   30.05
  -8  -3   1  201.81   32.07
   8   3   1  196.70   36.00
   8   3   2  125.40   27.59
  -8  -3   2  124.38   28.81
  -8  -3   2  174.72   30.14
   8   3   2  121.01   21.21
  -8   3   3   77.26   22.71
  -8  -3   3   71.53   20.84
   8   3   3   61.54   15.41
   8   3   3   81.79   23.65
  -8  -3   3  101.57   27.58
  -8   3   4  372.86   52.09
   8   3   4  430.01   53.41
   8   3   4  372.67   34.43
  -8  -3   4  320.22   53.27
  -8   3   5   43.07   18.99
   8   3   5    6.29   19.95
   8   3   5   48.95   18.80
  -8  -3   5   54.43   21.30
  -8  -3   5   65.89   23.53
   8  -3   5   42.01   20.99
   8   3   6    6.01   26.87
  -8   3   6  116.82   35.48
  -8  -3   6  127.42   36.95
   8  -3   6  112.01   29.99
  -8  -3   6  125.62   35.93
   8   3   6  141.12   33.44
   8   3   7   34.81   16.26
   8   3   7   37.80   10.86
   8   3   7    3.18   12.49
  -8   3   7    2.35    8.05
  -8  -3   7   34.35   20.62
  -8  -3   7   29.63   16.63
   8  -3   7   34.20   20.41
   8  -3   8   15.13   11.08
  -8  -3   8   22.16    6.38
   8   3   8   18.77    8.44
  -8  -3   8    5.66   12.07
   8   3   8    3.36    8.13
  -8   3   8   29.30   20.18
   8   3   8   20.97   15.25
   8   3   9    5.29    9.33
  -8  -3   9   14.58   10.80
   8   3   9   29.20   19.63
   8  -3   9   24.55   18.41
   8   3  10   13.54    5.26
  -8  -3  10    6.11    4.06
   8  -3  10    9.84    4.12
  -8  -3  11   -3.36   13.20
  -8   3  11   -6.17   16.82
   8  -3  11   14.94   23.83
   8   3  11    9.31   12.78
  -8  -3  12    8.03   10.73
   8   3  12   53.43   28.72
  -8   4  -9   92.59   60.81
   8   4  -9  312.88   78.39
   8   4  -8  186.68   57.17
  -8   4  -8   93.39   37.58
  -8   4  -7  124.83   29.77
   8   4  -7  253.46   59.96
  -8  -4  -7  227.19   44.16
  -8  -4  -6  116.71   32.90
   8   4  -6  141.51   40.97
  -8   4  -6  110.99   23.50
  -8   4  -6  161.00   24.97
  -8  -4  -5  978.99   79.12
   8   4  -5  998.29  104.75
  -8  -4  -5 1066.57   88.45
  -8   4  -5  987.88   64.19
  -8   4  -5  863.70   50.69
  -8  -4  -4  438.16   48.33
   8   4  -4  434.14   67.02
  -8   4  -4  475.08   19.26
  -8  -4  -4  453.79   55.38
  -8   4  -4  435.82   45.63
  -8  -4  -3  731.18   58.47
  -8  -4  -3  665.20   63.36
   8   4  -3  622.08   69.86
  -8   4  -3  626.10   60.40
  -8  -4  -2  577.24   55.28
  -8  -4  -2  647.16   51.43
  -8   4  -2  672.47   66.91
   8   4  -2  672.21   67.74
   8   4  -2  703.24   83.20
  -8  -4  -1 1337.28   73.05
   8   4  -1 1497.36   95.54
   8   4  -1 1346.15  108.79
  -8  -4  -1 1267.94   79.44
   8   4   0 1315.05   96.27
  -8  -4   0 1285.78   71.42
  -8  -4   0 1152.89   73.54
   8   4   0 1222.50   78.89
   8   4   1 1332.78   92.72
  -8  -4   1 1167.26   71.63
  -8  -4   1 1212.49   75.51
   8   4   1 1260.08   76.72
   8   4   2  610.58   50.08
  -8  -4   2  553.84   53.57
  -8  -4   2  544.51   52.10
   8   4   2  566.61   61.06
   8   4   3  686.45   52.09
  -8  -4   3  711.75   65.66
  -8  -4   3  701.93   61.22
   8   4   3  701.59   70.03
  -8  -4   4  486.98   53.96
   8   4   4  504.66   43.74
   8   4   4  535.54   60.83
  -8  -4   4  531.49   60.12
  -8  -4   5  982.00   87.37
   8   4   5  927.05   83.92
  -8  -4   5  859.15   76.32
   8   4   5  862.60   57.69
  -8   4   5  855.08   86.86
   8   4   6   93.15   18.90
   8   4   6   91.36   27.15
  -8  -4   6   96.85   31.04
   8   4   6   -5.42    6.83
  -8   4   6   77.60   27.50
  -8  -4   6   92.51   25.82
   8   4   7  205.11   29.19
   8   4   7    2.21   30.84
  -8   4   7    3.76    4.06
  -8  -4   7  208.40   49.94
  -8  -4   7  177.38   36.54
   8   4   8  175.79   27.31
   8   4   8  170.81   41.21
   8   4   8   21.78   26.72
  -8   4   8  137.51   42.76
  -8  -4   8  138.59   33.60
  -8  -4   8  166.69   48.35
  -8  -4   9  211.52   42.25
   8   4   9  314.75   56.20
   8   4   9  269.29   34.06
  -8  -4   9  295.27   65.61
   8   4  10   65.29   15.88
   8   4  10    1.87   11.98
   8   4  10   62.38   24.11
  -8  -4  10   37.90   18.71
  -8   4  11   13.91   18.01
   8   4  11   46.87   12.24
  -8  -4  11   53.14   15.29
  -8  -4  11   58.01   23.52
   8   4  11    9.27   10.06
   8   4  12   73.52   30.57
  -8   5 -10   -5.93   19.28
   8   5 -10   22.30   38.56
  -8   5  -9   29.59   29.69
   8   5  -9   85.61   42.06
   8   5  -8   30.24   20.72
  -8   5  -8   12.24   14.72
  -8   5  -7    5.78    5.55
   8   5  -7    5.45   10.87
  -8  -5  -7   13.61    4.01
  -8   5  -6  190.95   29.99
  -8  -5  -6  288.14   48.95
  -8   5  -6  239.66   29.24
   8   5  -5   66.13   30.60
  -8  -5  -5   52.76   20.43
  -8   5  -5   62.30   16.84
  -8   5  -5   50.86   13.42
   8   5  -4  764.35   90.44
  -8   5  -4  890.17   34.46
  -8  -5  -4  805.23   77.82
  -8   5  -4  868.39   64.80
  -8  -5  -4  853.76   72.59
  -8   5  -3   42.87   16.94
  -8  -5  -3   53.34   19.21
   8   5  -3   60.59   22.60
  -8   5  -3   43.34    6.90
   8   5  -2  231.17   42.93
  -8  -5  -2  194.80   31.46
  -8   5  -2  170.33   33.69
   8   5  -2  270.11   50.89
  -8  -5  -2  196.55   33.36
  -8  -5  -1  265.00   34.76
  -8  -5  -1  227.23   34.25
   8   5  -1  209.17   47.05
   8   5  -1  270.09   42.00
   8   5   0   90.74   26.70
  -8  -5   0  111.63   22.14
   8   5   0  117.68   26.42
  -8  -5   0  104.45   22.78
   8   5   1  277.61   37.88
  -8  -5   1  275.00   35.85
  -8  -5   1  268.11   35.88
   8   5   1  244.30   43.44
  -8  -5   2  220.26   32.05
   8   5   2  248.38   42.02
   8   5   2  250.30   34.26
  -8  -5   3   46.24   15.69
   8   5   3   36.92   13.27
   8   5   3   54.13   19.47
  -8  -5   3   37.89   13.88
  -8  -5   4  835.53   73.35
   8   5   4  869.78   62.34
   8   5   4  923.10   82.08
  -8  -5   4  838.85   64.04
  -8   5   5   46.77   19.83
   8   5   5   61.28   21.43
  -8  -5   5   46.60   16.41
  -8  -5   5   53.88   20.53
   8   5   5   53.36   16.42
  -8   5   6  200.81   45.99
  -8  -5   6  231.28   34.67
   8   5   6  245.99   34.37
  -8  -5   6  253.41   45.54
   8   5   7    9.25    5.88
  -8  -5   7   10.80   11.11
  -8  -5   7    3.36    2.11
   8   5   7   12.86   12.59
   8   5   8   56.88   17.33
   8   5   8   19.70   36.69
  -8   5   8   37.32   27.64
  -8  -5   8   50.75   15.76
   8   5   8   48.68   20.67
  -8  -5   9   48.53   15.87
  -8   5   9   20.16   17.91
  -8  -5   9   58.16   29.50
   8   5   9   50.71   15.51
   8   5   9   46.75   24.18
   8   5   9   12.03   26.63
  -8   5  10    2.33    7.14
   8   5  10    2.83    7.59
  -8  -5  10    5.75    2.28
   8   5  10    5.35   14.65
   8   5  10    8.09    6.36
   8   5  11   32.50   11.29
   8   5  11   51.56   24.23
  -8  -5  11   28.01   10.92
   8   5  11  -10.71   22.35
  -8  -5  11   -4.83    3.80
  -8   6 -11    8.26   37.08
  -8   6 -10   25.23   25.51
   8   6 -10   93.29   47.91
   8   6  -9   68.28   35.26
  -8   6  -9   24.76   27.28
  -8   6  -8   17.69   20.37
   8   6  -8   36.57   31.97
   8   6  -7  435.89   87.39
  -8   6  -7  264.52   45.60
  -8  -6  -7  418.65   64.54
  -8  -6  -6  245.81   47.66
  -8   6  -6  152.58   21.11
   8   6  -6  169.55   55.56
  -8   6  -6  157.72   28.48
  -8  -6  -5   78.60   26.52
   8   6  -5   83.04   33.52
  -8   6  -5   65.54   15.57
  -8   6  -5   68.55   17.09
  -8  -6  -4  628.51   65.66
   8   6  -4  611.43   79.86
  -8   6  -4  607.57   35.72
  -8   6  -4  532.52   52.10
  -8  -6  -4  598.46   68.78
   8   6  -3 1085.52  108.74
  -8   6  -3  993.51   43.24
  -8  -6  -3 1066.63   81.77
  -8   6  -3  895.59   72.60
  -8  -6  -3 1049.97   86.86
  -8   6  -2   50.12   10.50
  -8  -6  -2   45.10   15.35
  -8  -6  -2   39.57   16.89
   8   6  -2   38.36   19.85
   8   6  -2   51.54   20.36
  -8  -6  -1 1047.57   71.88
   8   6  -1 1017.06   93.08
  -8  -6  -1 1025.33   75.44
   8   6  -1 1114.92   87.95
  -8  -6   0  694.28   56.99
   8   6   0  705.97   74.44
   8   6   0  754.44   70.18
  -8  -6   0  697.00   59.70
  -8  -6   1 1029.76   72.13
   8   6   1 1027.99   76.51
   8   6   1 1007.80   87.46
  -8  -6   1 1014.84   69.56
  -8  -6   2   34.67   12.21
   8   6   2   41.80   18.49
   8   6   2   46.81   15.84
  -8  -6   2   31.43   13.10
   8   6   3  868.10   67.94
  -8  -6   3  889.47   70.61
   8   6   3  934.52   85.22
  -8  -6   3  918.47   63.99
  -8  -6   4  435.92   43.31
   8   6   4  487.42   61.93
  -8  -6   4  433.27   51.67
   8   6   4  459.46   49.85
  -8  -6   5  113.77   28.27
   8   6   5  119.39   24.76
  -8  -6   5   99.94   21.01
   8   6   5   88.01   27.46
  -8  -6   6  183.07   28.76
   8   6   6  190.38   42.96
  -8  -6   6  184.51   38.35
  -8   6   6  159.14   42.80
   8   6   6  214.56   35.66
   8   6   7  489.12   54.14
  -8  -6   7  463.10   45.41
   8   6   7  460.77   66.85
  -8   6   7   41.65   28.87
  -8   6   8   36.46   24.71
  -8  -6   8   61.93   17.49
   8   6   8   76.29   27.44
   8   6   8   60.90   19.82
   8   6   8   10.66   26.13
  -8  -6   8   52.11   23.34
   8   6   9   13.57   23.43
  -8   6   9   62.52   34.00
   8   6   9  100.71   32.03
  -8  -6   9  148.97   24.77
   8   6   9  128.23   27.84
  -8  -6   9   87.23   33.43
   8   6  10   64.31   18.09
   8   6  10  101.84   34.40
   8   6  10    3.18   22.45
  -8   6  10   43.95   27.36
  -8   7 -12   -0.19   38.36
  -8   7 -11    1.90   22.76
  -8   7 -10   -5.91    6.36
   8   7  -9   71.21   31.56
  -8   7  -9   12.68   21.51
  -8   7  -8   35.37   20.69
   8   7  -8   89.54   43.96
   8   7  -7   31.55   28.64
  -8   7  -7   19.36   16.13
  -8  -7  -7   29.71   17.39
   8   7  -6  100.18   43.01
  -8   7  -6   46.26    9.46
  -8  -7  -6   56.87   25.83
  -8   7  -6   61.11   17.48
  -8  -7  -5  182.07   45.79
   8   7  -5  202.51   53.33
  -8   7  -5  179.30   27.23
  -8   7  -5  165.21   27.00
  -8  -7  -4  164.55   36.77
   8   7  -4  153.07   49.15
  -8   7  -4  167.48   22.98
  -8   7  -4  149.51   27.86
  -8   7  -3  114.44   17.80
   8   7  -3  121.18   33.86
  -8  -7  -3  114.36   29.42
  -8  -7  -3  113.09   29.36
  -8   7  -3   94.06   23.61
   8   7  -3  110.93   35.52
  -8  -7  -2  137.91   32.73
  -8  -7  -2  147.03   31.98
   8   7  -2  135.07   35.97
   8   7  -2   48.06   32.69
  -8   7  -2  147.07   20.60
  -8   7  -1  149.35   23.34
  -8  -7  -1  169.55   30.89
  -8  -7  -1  150.34   31.23
   8   7  -1  154.78   35.49
   8   7  -1  157.68   37.40
  -8   7   0  121.75   22.79
   8   7   0  103.66   26.96
  -8  -7   0   88.69   23.64
   8   7   0  101.12   27.63
  -8  -7   1  163.94   30.16
  -8  -7   1  166.37   29.81
   8   7   1  160.60   38.48
  -8   7   1  184.32   30.09
   8   7   1  180.96   34.35
  -8  -7   2  145.98   27.58
  -8  -7   2  137.68   25.79
   8   7   2  149.54   35.68
   8   7   2  180.40   33.04
  -8  -7   3   89.27   20.11
   8   7   3   82.61   28.20
  -8  -7   3   91.38   23.97
   8   7   3  102.79   24.74
  -8  -7   4  140.50   24.76
   8   7   4  128.62   35.24
  -8  -7   4  127.29   28.80
   8   7   4  162.20   30.25
  -8  -7   5  196.95   28.66
   8   7   5  221.26   44.99
   8   7   5  186.05   34.55
  -8  -7   5  188.49   36.64
  -8   7   6   32.40   22.40
  -8  -7   6   54.81   20.57
   8   7   6   69.79   27.82
   8   7   6   59.25   20.05
  -8  -7   6   57.76   15.75
  -8   7   7   34.46   22.57
  -8   7   7   45.20   26.60
  -8  -7   7   47.36   19.80
   8   7   7   53.53   23.17
   8   7   7   58.91   20.68
  -8  -7   7   66.66   15.29
  -8   7   8   32.27   25.70
  -8  -7   8   98.39   30.92
   8   7   8   70.29   27.29
  -8  -7   8   87.98   15.55
   8   7   8   83.16   23.75
   8   7   9   64.53   21.86
   8   7   9    3.02   24.17
  -8   7   9   37.11   27.07
   8   7  10   -0.69    8.41
   8   7  10    1.27    9.84
   8   7  11   -1.53    7.49
  -8   8 -11    2.87   29.96
  -8   8 -10    5.79    7.84
   8   8  -9  101.30   45.94
  -8   8  -8   14.98   14.47
   8   8  -8   27.14   16.09
   8   8  -7  208.41   70.91
  -8   8  -7  123.43   36.80
  -8  -8  -6  262.99   55.98
   8   8  -6  165.22   59.14
  -8   8  -6  182.28   36.33
  -8   8  -5  333.92   41.37
   8   8  -5  394.12   75.96
  -8   8  -5  395.55   38.33
  -8  -8  -5  353.42   64.56
   8   8  -4  441.14   78.99
  -8  -8  -4  340.43   55.94
  -8   8  -4  364.88   38.55
  -8   8  -4  308.61   40.51
  -8   8  -3  164.90   24.26
  -8  -8  -3  162.84   36.52
   8   8  -3   89.54   35.51
  -8   8  -3   97.37   25.51
   8   8  -2   84.29   29.63
  -8  -8  -2   74.59   23.18
  -8   8  -2   74.55   17.08
  -8  -8  -2   68.88   22.25
   8   8  -2   79.38   29.65
  -8   8  -1  329.80   37.40
  -8  -8  -1  331.58   48.48
  -8  -8  -1  357.44   48.76
   8   8  -1  294.24   53.99
   8   8  -1  388.00   59.28
  -8   8   0   76.93   19.64
  -8  -8   0   93.25   23.67
   8   8   0   86.65   27.86
   8   8   0   78.80   25.14
  -8  -8   0   68.13   20.80
  -8   8   1  369.70   46.06
  -8  -8   1  345.25   46.17
   8   8   1  408.24   58.92
   8   8   1  405.65   55.53
  -8  -8   2   83.62   24.36
  -8  -8   2   68.00   19.65
  -8   8   2  112.13   27.80
   8   8   2   87.30   24.38
   8   8   2   65.60   27.03
  -8   8   3  151.06   35.34
   8   8   3  143.32   35.82
  -8  -8   3  120.41   24.66
  -8  -8   3  122.70   27.74
   8   8   3  160.86   33.35
  -8  -8   4  295.25   42.98
  -8  -8   4  345.81   41.29
   8   8   4  304.59   55.42
   8   8   4  356.40   49.32
  -8  -8   5  441.22   43.26
  -8  -8   5  361.65   49.58
   8   8   5  335.26   57.79
  -8   8   5  379.42   64.26
  -8   8   6  196.92   49.27
  -8  -8   6  242.93   30.16
   8   8   6  194.23   43.97
   8   8   6  238.98   43.30
  -8  -8   6  164.57   37.41
  -8   8   7  167.29   46.34
   8   8   7  215.23   41.71
  -8  -8   7  178.65   40.48
   8   8   7  198.18   48.64
  -8  -8   7  217.86   24.55
   8   8   8   50.81   21.48
  -8  -8   8   36.75   20.99
   8   8   8   60.16   26.66
   8   8   9  105.19   35.98
   8   8   9   99.03   29.90
   8   8   9    7.78   34.62
  -8   8   9   42.21   26.46
   8   8  10    6.11    6.72
   8   8  11   23.68   15.61
  -8   9 -10    2.72   20.31
  -8   9  -9    1.13    9.19
   8   9  -8   78.52   52.54
  -8   9  -8   30.30   27.03
   8   9  -7   59.13   43.40
  -8   9  -7   24.91   19.21
   8   9  -6  129.59   46.96
  -8   9  -6  103.59   33.79
  -8  -9  -5  152.82   40.26
   8   9  -5  158.99   56.36
  -8   9  -5  160.73   23.58
  -8   9  -5  146.61   31.39
   8   9  -4  236.76   56.28
  -8   9  -4  225.19   36.23
  -8   9  -4  167.81   30.33
   8   9  -3   58.15   26.89
  -8  -9  -3    4.11    9.64
  -8   9  -3   48.62   19.33
  -8   9  -3  106.29   21.88
   8   9  -3   96.84   37.41
  -8   9  -2  177.25   28.77
   8   9  -2  188.30   43.92
   8   9  -2   76.43   38.89
   8   9  -1    0.96    5.43
  -8  -9  -1    8.79    9.35
  -8   9  -1   18.90   10.08
  -8  -9   0  493.71   58.66
   8   9   0  400.39   62.56
  -8   9   0  507.90   52.11
  -8  -9   0  444.95   58.08
  -8  -9   1   11.68    8.26
   8   9   1   22.19   15.36
  -8  -9   1   21.70   11.24
  -8   9   1   16.90   10.05
   8   9   2  170.56   40.25
  -8   9   2  192.10   37.18
  -8  -9   2  190.49   35.54
  -8   9   3   83.50   28.84
  -8  -9   3   91.97   25.58
   8   9   3   72.47   23.76
   8   9   3   62.13   24.73
  -8  -9   3   88.31   24.23
  -8  -9   4  210.32   34.74
   8   9   4  217.91   42.08
   8   9   4  209.48   49.42
  -8   9   4  252.07   49.86
  -8  -9   5  113.19   29.48
   8   9   5  156.16   36.23
   8   9   5  116.02   36.39
  -8  -9   5  146.94   27.93
  -8   9   5  111.76   36.68
  -8  -9   6  123.76   31.61
   8   9   6  155.10   36.56
   8   9   6  164.72   45.22
  -8   9   6  142.55   42.80
   8   9   7  101.59   30.68
  -8  -9   7   55.27   22.19
   8   9   7   76.62   32.12
  -8   9   7   45.46   26.19
   8   9   8  166.50   38.63
   8   9   8  110.18   37.52
  -8   9   8  101.77   37.84
   8   9   9   13.83   13.28
   8   9  10   64.84   26.77
   8   9  11   14.25    8.74
  -8  10 -10    1.07   15.08
  -8  10  -9   -0.99   11.88
  -8  10  -8    7.45   15.09
   8  10  -8   47.23   44.72
   8  10  -7   58.57   38.22
  -8  10  -7   13.97   14.81
   8  10  -6   14.01   23.75
  -8  10  -6    6.00   10.55
   8  10  -5  117.64   49.51
  -8  10  -5   91.59   17.92
  -8  10  -5   89.96   28.17
   8  10  -4   23.57   19.26
  -8 -10  -4  126.64   38.48
   8  10  -4   97.69   38.97
  -8  10  -4  125.85   30.02
  -8  10  -4   70.70   21.21
  -8 -10  -3  112.57   33.49
   8  10  -3  128.19   41.63
  -8  10  -3  162.01   30.16
   8  10  -3   79.32   32.09
  -8  10  -3   62.27   22.53
   8  10  -2   35.27   24.60
  -8  10  -2   58.97   18.77
   8  10  -2   51.32   27.66
   8  10  -1  124.42   37.79
   8  10  -1   85.81   31.08
  -8  10  -1  139.69   27.73
  -8 -10  -1  124.17   31.70
   8  10   0  279.75   51.39
   8  10   0  267.42   49.81
  -8  10   0  257.71   39.85
   8  10   1  143.26   35.99
  -8  10   1  130.20   28.46
  -8 -10   2   16.03   13.58
   8  10   2   86.69   30.53
   8  10   2   83.88   27.31
  -8 -10   3  149.02   31.53
   8  10   3  156.71   36.68
   8  10   3  160.14   42.48
  -8  10   3  156.25   36.33
   8  10   4  125.16   33.07
   8  10   4  139.40   40.22
  -8  10   4   94.80   30.84
  -8 -10   5   67.69   23.99
   8  10   5  117.20   31.18
   8  10   5   86.67   34.18
  -8  10   5   74.79   31.97
   8  10   6   38.72   20.92
  -8 -10   6   28.79   17.79
   8  10   6   32.41   22.12
  -8  10   6   19.29   19.67
   8  10   7   65.97   24.38
   8  10   7   41.69   25.46
  -8  10   7   59.30   31.03
   8  10   8   12.40    3.43
   8  10  10    9.58    8.82
  -8  11  -9    1.02    8.73
  -8  11  -8    6.94   15.42
  -8  11  -7   10.72   16.56
   8  11  -7   89.56   48.86
  -8  11  -6   44.74   29.39
   8  11  -6  116.02   45.29
  -8  11  -5    0.91    0.40
  -8  11  -5    5.55    5.05
  -8  11  -5   -4.07    8.26
   8  11  -4   91.94   33.05
  -8  11  -4  131.66   33.36
   8  11  -4  139.08   48.32
  -8  11  -4  103.74   26.09
   8  11  -3  139.31   48.48
   8  11  -3  115.97   43.58
  -8  11  -3  199.16   38.21
   8  11  -2  130.67   42.82
   8  11  -2  102.20   36.38
  -8 -11  -2  132.97   37.21
  -8  11  -2  147.53   31.52
   8  11  -1   81.14   32.77
  -8 -11  -1   91.77   28.99
  -8  11  -1   89.47   23.87
   8  11  -1   43.93   27.76
  -8  11   0  468.49   55.82
  -8 -11   0  383.85   58.52
   8  11   0  502.29   72.33
  -8 -11   1   69.52   25.06
  -8  11   1   81.43   23.37
   8  11   1  101.15   33.09
   8  11   1   69.80   29.10
  -8  11   2   94.51   27.68
  -8 -11   2   95.29   27.41
   8  11   2  123.76   37.09
   8  11   2  111.82   33.34
  -8 -11   3  146.83   36.32
  -8  11   3  121.51   34.47
   8  11   3  135.18   42.96
   8  11   3  195.07   43.22
  -8 -11   4   76.51   26.13
  -8  11   4   83.31   30.78
   8  11   4  124.98   38.99
   8  11   4  133.66   36.36
  -8 -11   5    4.84    9.88
   8  11   5    9.69   12.00
   8  11   5   12.75   12.07
  -8  11   5   10.66    5.98
   8  11   6  117.20   36.82
   8  11   6  114.29   40.24
  -8  11   6   67.72   32.11
  -8  11   7   37.53   20.97
   8  11   8   28.54   20.52
  -8  12  -8   13.60   12.72
  -8  12  -7   -4.50    9.54
  -8  12  -6   15.85   18.16
  -8  12  -5    0.51    2.30
   8  12  -5   17.39   21.05
  -8  12  -5   11.70    4.52
  -8  12  -5    4.03    6.28
  -8  12  -4   18.09   13.04
   8  12  -4    8.52   19.06
  -8  12  -4    4.95    7.76
  -8  12  -4   19.39    9.93
   8  12  -3   30.69   26.80
   8  12  -3   37.37   22.27
  -8  12  -2   18.87   12.66
   8  12  -2    5.93   16.37
   8  12  -2   14.72   13.67
   8  12  -1   59.84   33.14
  -8  12  -1   53.07   20.95
   8  12   0   14.68   15.05
   8  12   0   40.43   21.57
  -8  12   0   23.64   12.79
   8  12   1   37.60   22.05
   8  12   1   58.64   24.99
  -8  12   1   49.24   20.50
   8  12   2   17.30   21.25
   8  12   2   10.64   10.10
  -8  12   2   22.16   16.18
   8  12   3   36.68   21.09
   8  12   3   41.63   22.70
  -8  12   3   34.10   19.66
   8  12   4    9.98    9.51
   8  12   4   15.25   11.75
  -8  12   4   10.63    5.99
   8  12   5   37.39   26.25
  -8  12   5   12.13   11.02
   8  12   6   12.51    6.18
  -8  12   6    7.43    4.27
   8  12   7   28.30   18.81
  -8  13  -7   -6.88   17.56
  -8  13  -6   15.12   23.75
  -8  13  -5   32.29   25.92
  -8  13  -4   23.91   20.21
   8  13  -4   61.24   40.38
   8  13  -4   35.35   20.30
  -8  13  -4   14.90    6.79
  -8  13  -4   67.29   25.89
   8  13  -3   35.41   28.42
  -8  13  -3    9.17   11.16
  -8  13  -3   45.88   26.18
   8  13  -3   31.80   30.89
   8  13  -2   99.20   37.47
  -8  13  -2  105.09   32.37
   8  13  -1   25.80   24.72
  -8  13  -1   74.23   28.80
   8  13   0   98.40   33.68
  -8  13   0   86.03   28.29
   8  13   1   63.75   34.81
  -8  13   1   48.51   23.00
   8  13   2   60.27   30.47
  -8  13   2   77.06   28.45
   8  13   3   15.92   11.23
   8  13   3   34.86   23.50
   8  13   4   98.40   40.03
  -8  13   4   59.97   28.17
   8  13   4  114.76   40.09
   8  13   5   28.84   19.75
  -8  14  -7    4.74   23.75
  -8  14  -5    2.38   20.52
  -8  14  -4   -2.33    3.89
  -8  14  -4   44.15   32.60
   8  14  -4   35.50   27.34
  -8  14  -3   -8.41   10.14
  -8  14  -3   30.45   17.95
  -8  14  -3   -5.36   14.08
   8  14  -2    9.69   21.31
  -8  14  -2    7.01   13.62
   8  14  -1   13.61   17.89
  -8  14  -1    3.88    6.12
   8  14   0   -2.03   12.20
   8  14   0  -10.21   15.71
  -8  14   0    3.82   10.38
   8  14   1   19.33   23.39
   8  14   1   30.08   25.22
  -8  14   2    3.63    6.62
   8  14   3   16.20   13.68
  -8  14   3    9.81   11.10
  -8  15  -5   14.72   11.66
  -8  15  -4   50.66   30.27
   8  15  -3   -4.19   12.56
  -8  15  -3   36.01   31.23
   8  15  -2   37.55   40.24
  -8  15  -2   10.60    8.01
   8  15  -1   -5.73   15.44
  -8  15  -1   12.86   17.06
  -8  15  -1    1.46    7.56
   8  15   0   35.42   24.79
  -8  15   0    8.54   12.48
  -8  15   0   36.26   19.79
   8  15   1   14.62   19.35
   8  15   2   92.80   46.40
  -8  15   2   60.63   30.35
  -8  16  -1    7.30   17.58
  -8  16   0   15.09   17.32
   8  16   0   -0.97   11.22
  -9   0  -7    0.46    4.88
  -9   0  -6    2.63    2.38
   9   0  -5   -1.21    9.96
  -9   0  -5   -1.13    2.37
  -9   0  -5    4.97    5.07
  -9   0  -4    3.37    4.01
   9   0  -4    6.69    7.52
  -9   0  -4   -1.84    1.56
   9   0  -3   -3.22    9.47
  -9   0  -3   -0.93    0.71
  -9   0  -3    0.57    3.65
  -9   0  -2    1.85    4.29
  -9   0  -2    0.85    1.08
  -9   0  -1    2.32    5.09
   9   0  -1   -2.27    7.30
  -9   0  -1   -0.14    3.56
  -9   0   0    1.00    3.99
  -9   0   0   -0.77    1.82
  -9   0   1   -1.93    9.43
   9   0   1   -6.28   10.60
  -9   0   1   -0.51    2.75
  -9   0   2    0.64    9.74
  -9   0   2   -4.30    8.74
   9   0   2    4.74    9.38
  -9   0   3   -1.37    4.57
   9   0   3    1.81    7.28
  -9   0   4    0.43    7.21
   9   0   4    0.71    4.09
  -9   0   5    0.69    2.82
   9   0   5    2.00    7.02
  -9   0   6   -2.18    5.43
   9   0   6    2.89   10.79
  -9   0   7   -3.16    9.61
   9   0   7   -0.56    3.70
   9   0   8   -1.35    1.73
  -9   0   9   -1.75   11.40
   9   0   9   -5.79    7.85
   9   0  10   -4.19   13.61
   9   0  11   -3.61   21.89
   9   0  12  -25.24   36.03
   9   1  -8  905.81  128.39
  -9  -1  -7   12.10    6.05
   9   1  -7    3.20    7.68
  -9   1  -6  650.22   49.72
  -9  -1  -6  905.35   70.65
  -9  -1  -6 1025.09   85.28
  -9   1  -6  923.92   73.34
   9   1  -6 1243.07  129.84
  -9   1  -5  320.10   29.88
  -9  -1  -5  256.24   32.50
  -9   1  -5  407.61   46.72
  -9  -1  -5  372.79   48.04
   9   1  -5  412.58   67.49
   9   1  -4 2586.11  147.77
  -9  -1  -4 2514.31  119.05
  -9   1  -4 2290.74  109.60
  -9  -1  -4 2320.13   85.92
  -9   1  -4 2360.21   62.88
  -9  -1  -3  103.45   16.59
  -9   1  -3   91.36   10.94
   9   1  -3  115.28   28.66
  -9  -1  -3   94.04   22.68
  -9   1  -3   94.44   23.66
  -9  -1  -2  941.21   73.30
  -9   1  -2 1016.53   44.16
   9   1  -2 1048.60   78.66
  -9  -1  -2 1036.24   53.04
  -9   1  -2 1070.17   80.34
  -9  -1  -1   51.37   13.81
  -9  -1  -1   57.79   17.80
  -9   1  -1   50.58   11.91
  -9   1  -1   45.26   18.23
   9   1  -1   52.34   16.95
  -9   1   0 2088.37   85.69
   9   1   0 2263.28   95.53
  -9   1   0 2708.13  158.15
  -9  -1   0 2577.44  132.68
   9   1   0 2301.10  152.10
  -9  -1   0 2417.07  100.64
  -9  -1   1   54.95   17.70
  -9   1   1   41.34   13.47
   9   1   1   34.25    9.81
   9   1   1   39.94   18.89
  -9  -1   1   47.65   19.89
  -9   1   1   41.79   23.34
  -9   1   2  918.48   69.21
  -9  -1   2 1018.23   80.35
   9   1   2 1039.53   88.76
  -9  -1   2 1130.94  110.73
   9  -1   2 1084.29   99.63
  -9   1   3  112.06   26.04
  -9  -1   3   99.90   26.76
   9   1   3   96.42   26.14
   9  -1   3  112.64   31.69
  -9  -1   3  128.80   40.02
  -9  -1   4 2993.03  206.08
   9  -1   4 2779.13  154.50
   9   1   4 2402.47  132.02
  -9   1   4 2267.97  130.28
  -9  -1   5  321.22   54.47
  -9   1   5  315.91   53.18
   9  -1   5  382.80   56.43
   9   1   5  309.97   47.99
   9   1   6  990.11   89.56
  -9  -1   6  896.71   96.34
  -9   1   6  856.75  100.46
   9  -1   6  958.90   91.32
   9   1   7   12.99   11.28
   9  -1   7   14.62   16.21
  -9   1   7   20.74   19.67
  -9  -1   7   13.56   15.46
   9  -1   8  832.41   95.50
   9   1   8  811.25   90.21
  -9  -1   9   10.29    8.70
   9  -1   9   12.98    8.88
   9  -1  10  215.90   59.39
   9   1  10  178.93   46.86
   9   1  11   45.41   21.38
   9  -1  12   62.55   38.88
   9   1  12   67.32   33.71
  -9   1  13   10.50   14.24
   9   2  -9   12.72   16.43
   9   2  -8   40.42   26.93
   9   2  -7  143.06   48.84
  -9   2  -7   89.57   25.59
  -9  -2  -7  134.95   31.85
   9   2  -6  121.22   38.52
  -9  -2  -6   79.68   23.56
  -9  -2  -6   98.61   26.88
  -9   2  -6   85.01   22.79
  -9   2  -5  136.77   17.21
  -9  -2  -5  146.47   27.14
   9   2  -5  176.12   41.63
  -9   2  -5   50.39   16.38
  -9   2  -5  172.67   30.35
  -9  -2  -5  178.27   35.05
  -9  -2  -4   41.44   12.21
  -9   2  -4   35.55    6.30
   9   2  -4   45.72   21.38
  -9   2  -4    9.17    3.98
  -9  -2  -4   41.91   15.99
  -9   2  -4   35.56   14.54
   9   2  -3  507.18   60.39
  -9  -2  -3  519.11   41.44
  -9  -2  -3  562.29   55.64
  -9   2  -3  545.32   54.63
   9   2  -2  216.66   37.86
  -9   2  -2  264.88   41.82
  -9  -2  -2  226.92   34.80
  -9  -2  -2  215.14   26.47
   9   2  -1  154.80   42.30
  -9  -2  -1  112.76   25.77
   9   2  -1  147.54   28.55
  -9  -2  -1  137.75   22.15
  -9   2  -1  168.11   35.50
   9   2   0    5.14    7.45
  -9   2   0   -1.55    0.99
  -9   2   0    1.79    3.14
  -9  -2   0    3.63    6.67
  -9  -2   0   12.78    8.58
   9   2   0    5.11    6.65
   9   2   1   76.57   17.79
  -9  -2   1  119.08   28.86
   9   2   1  113.41   30.80
  -9  -2   1  104.90   22.70
  -9   2   1   98.07   21.04
   9   2   2  226.93   41.18
  -9  -2   2  253.58   47.55
  -9  -2   2  237.26   37.58
   9   2   2  197.72   24.33
  -9   2   2  192.70   30.41
   9   2   3  474.98   57.37
  -9  -2   3  475.39   75.53
  -9   2   3  459.90   51.50
   9  -2   3  401.69   68.89
  -9  -2   3  523.16   60.88
   9   2   3  366.10   30.18
   9   2   4   23.07    6.56
  -9  -2   4   50.75   21.47
  -9  -2   4   63.56   29.02
   9  -2   4   26.42   20.25
   9   2   4   26.99   13.89
   9  -2   5  153.60   40.01
  -9  -2   5  147.92   42.54
  -9  -2   5  196.81   43.20
   9   2   5  172.02   35.42
  -9   2   5  156.51   35.22
   9   2   5   69.84   10.08
  -9  -2   6  119.72   39.05
  -9  -2   6   83.09   35.61
   9  -2   6   68.38   27.34
   9   2   6   99.74   29.13
  -9   2   6  103.99   31.21
   9  -2   7  133.47   37.26
  -9   2   7   -0.72    8.95
   9   2   7  108.93   30.88
  -9  -2   7   88.67   33.40
   9  -2   8   17.91   10.97
  -9   2   8   14.71   12.59
  -9  -2   8   -1.01    8.07
   9  -2   9    8.00    7.59
  -9  -2   9    9.13    4.97
   9   2   9    5.11    6.39
  -9  -2   9    9.65    3.09
  -9  -2  10    1.00   15.28
   9   2  10   37.34   21.91
   9  -2  10   17.54   12.23
  -9  -2  11   17.85   24.76
   9   2  11   32.59   26.41
   9  -2  11   -3.08    4.92
   9  -2  12   34.82   34.95
   9   3 -10  140.10   59.38
   9   3  -9   13.58   16.79
   9   3  -8  580.85  104.72
   9   3  -7   36.41   19.40
  -9   3  -7   19.65   21.06
  -9   3  -7   44.67   16.76
  -9  -3  -7   38.72   18.14
  -9   3  -6   55.27   21.24
   9   3  -6  197.45   49.76
  -9  -3  -6  186.44   39.79
  -9   3  -6  202.84   31.50
  -9  -3  -6  218.83   39.39
   9   3  -5   90.53   30.40
  -9   3  -5   32.44   10.61
  -9  -3  -5   71.49   19.98
  -9   3  -5   75.35   20.14
  -9  -3  -5   80.35   24.51
  -9  -3  -4  973.78   67.86
  -9   3  -4  992.68   72.79
  -9  -3  -4  922.41   77.18
   9   3  -4  976.66   93.49
   9   3  -3  226.94   43.42
  -9  -3  -3  192.68   33.21
  -9  -3  -3  205.01   29.10
  -9   3  -3  186.81   34.15
   9   3  -2 2128.64  123.88
  -9  -3  -2 1994.31   85.50
  -9   3  -2 1993.89  119.51
  -9  -3  -2 1944.44  104.91
   9   3  -1  207.61   34.71
  -9  -3  -1  161.84   30.14
  -9  -3  -1  183.94   26.39
   9   3  -1  194.68   48.19
  -9   3  -1  181.03   40.20
  -9  -3   0 3204.78  134.15
  -9  -3   0 3109.91  115.72
   9   3   0 2998.99  122.76
   9   3   0 2940.94  163.80
  -9  -3   1  158.93   28.14
   9   3   1  159.95   36.16
  -9  -3   1  146.68   30.38
   9   3   2 1897.62   84.64
  -9  -3   2 2075.53  112.03
   9   3   2 1918.94  117.51
  -9  -3   2 2087.25  118.25
  -9   3   2 1736.98   93.32
   9   3   3  231.18   29.30
  -9  -3   3  283.11   42.75
  -9  -3   3  273.13   46.42
  -9   3   3  223.29   38.04
   9   3   3  263.81   44.12
   9   3   4  926.16   82.44
  -9  -3   4 1070.51   97.33
  -9  -3   4  986.81   86.11
   9   3   4  913.86   56.03
   9   3   5   36.26   11.58
  -9   3   5   43.60   18.34
   9   3   5    3.02   11.98
  -9  -3   5   35.64   18.68
  -9  -3   5   43.42   18.41
   9   3   5   67.83   23.30
   9  -3   6  105.98   34.24
  -9   3   6  165.83   37.74
   9   3   6  151.30   21.32
  -9  -3   6  185.81   41.40
   9   3   6  181.87   39.57
  -9  -3   6  153.82   39.26
   9   3   7   25.41    8.95
  -9  -3   7   51.07   23.83
   9  -3   7   27.12   12.57
  -9   3   7   -2.99    5.41
   9   3   7   35.74   19.05
   9   3   7    1.58    9.50
  -9  -3   7   59.23   27.40
  -9   3   8  471.09   79.56
   9   3   8  416.99   31.69
   9   3   8  610.52   78.93
   9  -3   8  564.46   78.97
   9   3   9    0.23    1.79
   9   3   9    3.27    4.75
  -9  -3   9   -1.70   13.57
  -9  -3   9   -7.80   10.23
   9  -3   9    6.98   12.31
  -9  -3  10   69.45   29.57
   9  -3  10   99.57   36.81
   9   3  10  141.64   40.52
   9  -3  11  -16.43   24.61
  -9  -3  11    6.12   14.37
   9   3  11   19.59   16.38
   9   3  12  188.03   54.94
  -9  -3  12   21.36   13.10
   9   4 -10    2.29    5.49
   9   4  -9   50.88   29.02
  -9   4  -9   10.62   21.06
  -9   4  -8   26.95   24.93
   9   4  -8   12.58   14.32
  -9  -4  -7   51.48   26.36
  -9   4  -7   48.35   18.17
   9   4  -7   41.87   27.34
  -9   4  -7   70.84   18.06
  -9   4  -6  182.26   28.19
  -9   4  -6  102.69   23.23
  -9  -4  -6  172.42   35.69
  -9  -4  -5  188.57   34.89
   9   4  -5  161.52   42.71
  -9   4  -5  134.48   17.66
  -9   4  -5  156.03   28.34
  -9  -4  -5  172.40   37.78
   9   4  -4   18.11   14.02
  -9  -4  -4   10.85    7.55
  -9  -4  -4   19.59   15.92
  -9   4  -4    4.89    3.50
  -9  -4  -3  151.21   26.61
  -9  -4  -3  163.87   31.56
  -9   4  -3  141.83   32.74
   9   4  -3  177.44   39.49
  -9   4  -2   23.80   14.30
   9   4  -2   16.97   16.21
  -9  -4  -2   20.18    9.91
  -9  -4  -2   28.68   12.62
   9   4  -2   24.91   15.63
  -9  -4  -1  799.31   66.22
  -9  -4  -1  903.23   62.03
   9   4  -1  988.68  100.53
   9   4  -1  867.26   75.90
  -9   4  -1  718.84   80.19
   9   4   0  174.67   42.30
  -9  -4   0  204.14   30.12
   9   4   0  205.22   34.10
  -9  -4   0  223.90   34.83
   9   4   1  869.32   81.45
  -9  -4   1  843.90   64.99
  -9  -4   1  865.65   68.93
   9   4   1  847.66   64.53
  -9  -4   2   24.68   12.78
  -9  -4   2   23.97   12.56
   9   4   2   21.71   10.27
   9   4   2   24.42   12.96
  -9  -4   3  159.35   31.67
   9   4   3  170.06   26.51
  -9  -4   3  169.22   32.58
   9   4   3  175.80   34.71
  -9   4   3  154.95   31.83
  -9  -4   4   17.22   13.27
   9   4   4   10.81    8.50
   9   4   4    1.19    2.57
  -9   4   4    8.43    7.14
  -9  -4   4    3.41    4.37
   9   4   5  183.75   40.12
  -9  -4   5  184.26   38.46
  -9  -4   5  146.37   34.43
   9   4   5  162.03   26.01
  -9   4   5  140.91   35.12
   9   4   6  167.16   39.89
  -9  -4   6  155.18   41.77
  -9  -4   6  138.41   34.52
   9   4   6  145.83   23.81
  -9   4   6  137.41   36.26
  -9  -4   7   75.55   26.36
   9   4   7   11.49   22.91
  -9   4   7   -1.88    4.50
   9   4   7   67.76   17.48
  -9  -4   7    5.43   13.68
   9   4   7   85.57   28.18
   9   4   8   22.88   16.44
  -9  -4   8   13.00   15.81
   9   4   8    2.77    2.09
   9   4   8   14.07    8.54
  -9  -4   8   35.13   23.29
  -9   4   8   26.90   16.65
  -9  -4   9   19.99   16.17
   9   4   9   17.37   17.99
  -9  -4   9   30.92   23.57
   9   4   9   26.27    8.45
   9   4   9   -2.91   21.76
   9   4  10   24.53   16.98
   9   4  10    6.75   13.79
   9   4  11   21.90   11.49
  -9   5 -10   39.38   28.66
   9   5 -10  134.01   52.15
  -9   5  -9   25.06   15.04
   9   5  -9   19.77   20.49
  -9   5  -8   86.14   35.29
   9   5  -8  246.41   65.42
  -9  -5  -7  134.88   37.24
   9   5  -7  156.17   47.06
  -9   5  -7   97.30   19.00
  -9   5  -7   71.59   23.81
   9   5  -6  415.58   77.64
  -9   5  -6  289.46   35.04
  -9   5  -6  364.64   39.37
  -9  -5  -6  398.12   59.06
   9   5  -5   93.35   41.66
  -9  -5  -5   66.87   27.03
  -9   5  -5   94.65   15.10
  -9  -5  -5   93.28   28.12
  -9   5  -5   88.81   22.46
   9   5  -4  578.75   80.50
  -9  -5  -4  579.06   68.73
  -9   5  -4  678.78   26.39
  -9  -5  -4  690.05   65.64
  -9   5  -4  560.69   56.42
  -9  -5  -3  148.79   29.52
   9   5  -3  152.79   37.33
  -9   5  -3  149.80   31.11
  -9  -5  -3  142.50   31.36
   9   5  -2 1712.18  119.49
  -9  -5  -2 1535.02   88.92
  -9  -5  -2 1509.12   96.63
   9   5  -2 1669.85  140.15
  -9   5  -2 1494.15  105.76
   9   5  -1   94.91   26.81
  -9  -5  -1  108.24   22.67
   9   5  -1  124.26   36.84
  -9  -5  -1   85.17   21.96
   9   5   0 1513.93  113.85
  -9  -5   0 1539.03   86.40
   9   5   0 1407.29   93.30
  -9  -5   0 1347.30   85.98
   9   5   1   99.67   24.32
  -9  -5   1   75.97   20.84
   9   5   1   98.36   28.93
  -9  -5   2 1367.04   83.85
   9   5   2 1571.39  108.07
  -9  -5   2 1443.75   89.87
   9   5   2 1543.26   89.58
   9   5   3  167.14   36.66
  -9  -5   3  179.88   32.41
   9   5   3  158.41   28.05
  -9  -5   3  164.60   32.27
  -9  -5   4  569.48   56.20
   9   5   4  638.09   73.08
  -9   5   4  508.37   63.87
  -9  -5   4  643.87   66.80
   9   5   4  594.71   54.17
   9   5   5   75.91   26.80
  -9  -5   5   73.78   20.98
  -9   5   5  101.92   32.52
   9   5   5   69.31   18.26
  -9  -5   5   86.53   27.03
  -9  -5   6  335.31   45.92
   9   5   6  392.06   60.63
  -9   5   6  341.81   59.14
   9   5   6  351.40   41.14
  -9  -5   6  408.81   59.01
   9   5   7  136.87   36.89
  -9  -5   7  116.98   27.43
  -9  -5   7   32.88   20.94
   9   5   7  120.57   24.17
   9   5   7    7.34   18.86
  -9   5   7    6.04   15.04
   9   5   8  226.47   32.92
  -9  -5   8  263.00   55.48
   9   5   8  241.15   50.18
  -9  -5   8  201.76   37.93
  -9  -5   9   38.91   16.32
   9   5   9   33.26   19.03
   9   5   9   37.69   12.64
   9   5  10    3.30   14.39
  -9   5  10   48.75   25.76
  -9  -5  10  163.72   32.91
   9   5  10  135.92   25.17
  -9  -5  11    6.35    6.14
   9   5  11   18.67   16.63
   9   5  11   -0.07    4.53
  -9   6 -10    1.76   13.19
  -9   6  -9   20.15   24.45
  -9   6  -8    3.46    7.72
   9   6  -8    1.59    5.70
  -9   6  -7   45.36   11.16
   9   6  -7   76.29   35.28
  -9   6  -7   69.44   21.79
  -9   6  -6   28.28    9.78
   9   6  -6   20.34   12.78
  -9  -6  -6   24.83   15.84
  -9  -6  -5   52.77   22.83
  -9   6  -5   43.33   14.19
  -9   6  -5   41.79   11.52
  -9  -6  -4  251.02   42.06
   9   6  -4  277.95   55.47
  -9   6  -4  271.42   22.38
  -9  -6  -4  243.41   45.19
  -9   6  -4  228.94   36.59
   9   6  -3  206.79   47.43
   9   6  -3  169.82   45.90
  -9   6  -3  180.73   18.54
  -9  -6  -3  195.70   38.18
  -9   6  -3  197.42   37.20
  -9  -6  -3  216.46   40.68
   9   6  -2   51.86   21.48
  -9  -6  -2   52.39   17.20
  -9   6  -2   50.27   10.48
  -9   6  -2   52.72   20.24
   9   6  -2   23.76   26.04
  -9  -6  -2   57.01   18.88
  -9  -6  -1  239.35   39.54
  -9  -6  -1  276.41   39.39
   9   6  -1  352.24   59.13
   9   6  -1  271.63   45.67
  -9  -6   0   26.32   11.81
   9   6   0   25.17   13.76
   9   6   0   37.54   17.86
  -9  -6   0   20.36    9.77
   9   6   1  257.22   47.44
  -9  -6   1  258.65   37.71
   9   6   1  353.34   46.93
  -9  -6   1  265.53   37.81
  -9  -6   2   42.62   15.23
  -9  -6   2   53.93   18.54
   9   6   2   55.57   23.27
   9   6   2   54.01   18.03
  -9  -6   3  216.72   32.87
   9   6   3  238.38   46.30
   9   6   3  251.67   37.87
  -9  -6   3  242.15   38.57
   9   6   4  241.27   47.39
  -9  -6   4  233.83   34.56
  -9  -6   4  253.18   42.47
   9   6   4  269.86   39.01
  -9  -6   5   41.60   16.56
  -9   6   5   32.30   16.67
  -9  -6   5   50.13   20.31
   9   6   5   50.62   16.75
   9   6   6   47.47   21.53
  -9  -6   6   15.14    9.12
  -9   6   6   24.20   11.85
  -9  -6   6   11.45    6.10
   9   6   6   36.79   13.31
   9   6   7   87.93   30.17
  -9  -6   7   87.56   21.02
  -9   6   7   59.40   25.88
   9   6   7    1.74   27.88
   9   6   7   73.54   20.61
   9   6   8   -0.36    7.62
  -9  -6   8    1.44    7.14
   9   6   8   -6.90   15.87
  -9  -6   8    0.11    5.14
   9   6   8    6.25    3.80
   9   6   9   53.23   24.68
  -9  -6   9   75.86   18.21
   9   6   9   -2.03   17.58
   9   6   9   56.07   18.67
   9   6  10    9.46   12.33
  -9  -6  10   15.74    6.96
   9   6  10   12.43   29.74
   9   6  10   14.22   10.59
   9   6  11    2.54    3.43
  -9   7 -11   -4.98   28.60
  -9   7 -10   10.82   18.17
   9   7  -9    0.24   11.89
  -9   7  -9    1.23    6.54
   9   7  -8  216.89   66.39
  -9   7  -8   97.38   34.06
  -9   7  -7   31.16   15.68
   9   7  -7   62.00   39.23
  -9  -7  -7   68.34   32.78
   9   7  -6  523.30  104.33
  -9   7  -6  430.98   46.64
  -9   7  -6  485.25   40.01
  -9   7  -5   64.78   16.56
  -9   7  -5   80.55   20.38
   9   7  -5   51.29   32.80
  -9  -7  -5   90.21   29.48
  -9  -7  -4  978.58   89.16
  -9   7  -4 1097.74   55.03
  -9   7  -4 1004.71   75.21
   9   7  -3  215.84   53.46
  -9  -7  -3  217.24   41.28
  -9   7  -3  158.17   32.36
   9   7  -3  224.17   53.96
  -9   7  -3  230.18   24.49
  -9  -7  -3  208.07   39.47
   9   7  -2  115.67   49.66
  -9   7  -2  225.93   25.94
  -9  -7  -2  211.67   37.14
  -9  -7  -2  229.62   42.90
   9   7  -2  219.06   45.26
  -9   7  -1    9.53    6.20
  -9  -7  -1   15.34    7.47
  -9  -7  -1   13.01    9.30
   9   7  -1    7.97    7.88
   9   7  -1   27.36   15.31
  -9  -7   0  565.07   58.32
  -9  -7   0  520.62   56.98
   9   7   0  426.19   65.47
   9   7   1   19.73   15.67
   9   7   1   13.14   10.56
  -9  -7   1    5.86    4.87
  -9  -7   2  237.21   37.34
   9   7   2  250.31   48.01
  -9  -7   2  193.66   31.28
   9   7   2  225.60   38.26
  -9  -7   3  187.57   31.17
   9   7   3  179.36   39.76
  -9  -7   3  176.17   34.17
   9   7   3  182.29   33.95
  -9  -7   4  932.26   68.10
   9   7   4  986.65   79.34
  -9  -7   4  921.26   79.21
   9   7   5   73.32   21.23
  -9  -7   5   72.35   23.48
   9   7   5   75.21   28.09
  -9  -7   5   88.08   20.23
  -9  -7   6  551.87   51.58
   9   7   6  503.27   74.60
  -9   7   6  369.93   66.63
   9   7   6  509.14   58.18
  -9  -7   6  476.00   62.86
  -9   7   7   59.88   30.69
  -9  -7   7   94.23   20.78
   9   7   7   77.85   30.92
  -9  -7   7   48.16   25.12
   9   7   7   72.48   23.04
  -9   7   8  134.39   48.80
  -9  -7   8  191.67   47.01
  -9  -7   8  272.92   35.01
   9   7   8  238.36   53.49
   9   7   9    7.72   15.84
  -9   7   9    0.18   14.45
   9   7   9   -1.21    2.67
   9   7   9   -4.13   19.09
   9   7  10   57.35   18.37
   9   7  10  -15.46   36.73
   9   7  11    5.26    1.27
  -9   8 -11   -2.14   26.06
  -9   8 -10   -1.81   14.16
   9   8  -9   82.78   47.25
  -9   8  -8   11.74    9.58
   9   8  -7  198.93   68.90
  -9   8  -7   96.97   29.30
  -9   8  -6   23.00    7.72
   9   8  -6   32.61   26.77
  -9   8  -6   24.43   13.55
  -9  -8  -6   48.15   25.43
  -9   8  -5  426.04   42.79
  -9   8  -5  451.10   46.51
   9   8  -5  502.57   87.16
   9   8  -4  163.35   47.27
  -9  -8  -4  112.44   33.69
  -9   8  -4  147.39   24.17
  -9   8  -4  123.63   27.86
  -9  -8  -3  230.21   45.53
  -9   8  -3  237.03   29.66
   9   8  -3  190.05   49.88
   9   8  -3  216.95   55.31
  -9   8  -3  121.41   30.12
  -9   8  -2   43.65   13.12
  -9  -8  -2   52.07   19.60
   9   8  -2   44.06   20.53
  -9  -8  -2   30.70   13.16
   9   8  -2   50.37   23.16
  -9   8  -1  169.55   26.40
   9   8  -1  174.11   41.31
  -9  -8  -1  119.73   28.50
   9   8  -1  157.86   37.62
  -9  -8  -1  163.99   35.68
   9   8   0   64.81   23.81
  -9   8   0   59.08   17.12
  -9  -8   0   43.29   17.66
  -9  -8   0   48.05   18.70
   9   8   0   31.32   20.78
  -9   8   1  198.55   34.33
  -9  -8   1  170.55   31.47
  -9  -8   1  159.41   31.55
   9   8   1  124.12   37.55
   9   8   1  194.16   39.87
  -9  -8   2   46.04   16.77
  -9   8   2   49.61   18.18
   9   8   2   40.09   20.51
   9   8   2   50.36   19.68
  -9  -8   3  192.45   35.95
   9   8   3  209.96   38.12
  -9   8   3  217.19   43.33
  -9  -8   3  180.14   32.01
  -9  -8   4  102.72   23.20
   9   8   4  127.04   31.20
   9   8   4  128.23   37.34
  -9  -8   4  103.02   26.46
  -9  -8   5  419.09   47.48
  -9  -8   5  239.65   43.08
   9   8   5  478.91   72.14
  -9   8   5  347.47   64.89
  -9   8   6   29.18   18.57
   9   8   6   41.43   20.10
  -9  -8   6   44.67   15.20
  -9  -8   6   37.84   16.36
   9   8   6   26.79   13.38
  -9   8   7   94.22   35.60
  -9  -8   7  170.60   27.14
   9   8   7  146.79   43.04
   9   8   7  151.43   34.45
  -9  -8   7  169.08   41.57
   9   8   8   22.22   13.36
   9   8   9    8.71   30.78
   9   8   9   88.36   27.05
   9   8   9   67.24   33.02
   9   8  10   -3.80   28.56
   9   8  10    0.45    6.96
  -9   9 -10    4.72   20.47
  -9   9  -9    9.56   16.73
  -9   9  -8    7.21   14.32
   9   9  -8   62.72   36.72
  -9   9  -7   14.59   16.71
   9   9  -7   12.74   25.52
  -9   9  -6  115.86   33.11
   9   9  -6  173.69   63.73
  -9  -9  -5    5.26    6.07
  -9   9  -5    9.30    6.68
   9   9  -5   12.32   14.11
  -9   9  -5    8.26    6.13
   9   9  -4  238.24   63.46
  -9   9  -4  198.56   33.80
  -9   9  -4  253.57   35.58
  -9  -9  -4  213.67   48.17
   9   9  -3   53.73   28.76
  -9   9  -3   70.40   18.12
   9   9  -3   61.29   30.53
  -9   9  -3   40.68   18.56
   9   9  -2  279.89   55.20
  -9   9  -2  256.82   34.33
   9   9  -2  157.99   52.23
  -9   9  -1  154.38   27.79
   9   9  -1  180.31   44.43
  -9  -9  -1  122.80   33.27
   9   9  -1   93.74   37.18
  -9   9   0  429.51   48.84
  -9  -9   0  397.38   52.52
  -9  -9   0  399.14   54.73
   9   9   0  269.63   60.61
   9   9   0  432.52   64.35
  -9  -9   1  144.16   31.61
  -9  -9   1  153.19   31.21
   9   9   1  113.12   36.00
   9   9   1  140.39   36.41
  -9   9   1  159.79   31.82
  -9  -9   2  321.33   48.15
   9   9   2  345.61   54.79
  -9   9   2  337.31   50.45
   9   9   3  103.67   35.46
  -9  -9   3    2.78    5.99
   9   9   3   84.47   26.88
  -9  -9   4  260.97   41.48
   9   9   4  240.47   52.74
   9   9   4  245.78   45.35
  -9   9   4  262.51   49.58
  -9   9   5   25.18   18.47
   9   9   5   18.33   17.70
  -9  -9   5   13.16   10.90
  -9  -9   5    9.53   12.68
   9   9   5    8.57   11.41
  -9   9   6  155.30   45.72
   9   9   6  208.21   53.82
  -9  -9   6  238.97   34.79
  -9  -9   6  179.50   40.35
   9   9   6  234.12   45.19
   9   9   7   31.84   15.42
  -9   9   7   15.41   18.87
   9   9   8   35.28   25.63
  -9   9   8   39.82   28.44
   9   9   8   40.57   17.01
   9   9   9   23.19   11.29
   9   9  10   44.01   21.12
  -9  10 -10   -1.75   15.29
  -9  10  -9    0.90   12.24
   9  10  -7   92.12   50.97
  -9  10  -7   45.89   24.93
  -9  10  -6   -3.70   10.24
   9  10  -6  -30.33   31.33
  -9  10  -5  201.04   39.57
   9  10  -5  158.57   61.62
  -9  10  -5  171.01   29.81
   9  10  -4   26.18   29.77
  -9  10  -4   13.61   11.22
  -9  10  -4   16.54    8.07
  -9  10  -3  298.91   41.68
   9  10  -3  269.79   59.66
   9  10  -3  211.93   58.63
  -9  10  -3  116.93   31.77
  -9 -10  -3  301.99   57.86
   9  10  -2   24.80   18.17
   9  10  -2   20.98   14.67
  -9 -10  -2   20.97   16.45
  -9  10  -2   30.35   13.98
   9  10  -1  202.71   52.75
   9  10  -1  361.76   66.31
  -9  10  -1  359.93   45.41
  -9 -10  -1  330.65   52.78
   9  10   0  132.43   39.90
   9  10   0  134.29   38.44
  -9  10   0  151.67   30.28
  -9  10   1  326.08   48.42
   9  10   1  358.71   57.90
   9  10   1  290.71   58.02
   9  10   2   23.01   20.01
   9  10   2   10.80   12.72
  -9 -10   3  238.45   43.56
   9  10   3  352.28   56.97
  -9  10   3  275.35   51.19
   9  10   3  270.96   58.05
  -9 -10   4   18.87   12.60
   9  10   4   29.41   19.25
  -9  10   4   28.22   17.05
   9  10   4   20.18   15.74
  -9 -10   5  151.88   35.84
   9  10   5  229.66   54.12
  -9  10   5  144.38   45.32
   9  10   5  212.72   44.22
   9  10   6    5.22    4.40
  -9  10   6    7.80   12.85
   9  10   6    2.86    6.34
   9  10   7  123.32   42.94
   9  10   7  128.43   35.05
  -9  10   7   60.03   28.35
   9  10   8   35.41   18.98
   9  10  10    1.50    7.11
  -9  11  -9    5.57   21.22
  -9  11  -8    8.19   13.74
  -9  11  -7    2.62    4.66
  -9  11  -6   16.53   10.43
   9  11  -6   20.04   21.61
  -9  11  -5    1.01    2.79
  -9  11  -5    5.09    5.00
   9  11  -4   75.60   40.88
  -9  11  -4  128.67   35.77
  -9  11  -4   89.50   25.62
   9  11  -4  118.83   54.10
  -9  11  -3   10.64    9.35
   9  11  -3   -5.56    6.84
   9  11  -3    3.26   10.74
  -9  11  -3    6.98    8.61
   9  11  -2   95.66   37.26
  -9  11  -2  107.38   26.98
   9  11  -2   58.75   33.44
   9  11  -1    8.91    8.27
   9  11  -1   -2.25    6.23
  -9  11  -1   -2.92    5.37
  -9 -11  -1    6.90   12.13
   9  11   0  199.76   47.74
  -9 -11   0  179.02   41.78
   9  11   0  128.07   42.31
  -9  11   0  236.69   39.35
   9  11   1    2.91    1.07
  -9 -11   1    7.34    6.28
  -9  11   1   14.90   12.00
   9  11   1    9.48    9.97
   9  11   2  112.00   33.36
  -9 -11   2   77.63   27.21
   9  11   2   91.36   35.79
  -9  11   2   88.33   26.28
   9  11   3   -1.43    7.73
  -9 -11   3   -3.31   10.07
  -9  11   3   11.76    9.94
   9  11   3   -0.67    4.64
  -9  11   4  113.89   36.66
   9  11   4  150.09   41.05
   9  11   4  136.44   44.81
  -9  11   5   19.21   20.04
   9  11   5   12.59   14.17
   9  11   5    6.62    9.35
  -9  11   6    8.51   12.54
   9  11   6    8.04   11.13
   9  11   6   19.88   15.26
   9  11   8   34.25   22.92
  -9  12  -8   12.87   27.05
  -9  12  -7   -2.94   15.58
  -9  12  -6    2.89   10.87
  -9  12  -5   42.82   12.29
   9  12  -5   41.53   31.30
  -9  12  -5   -3.02    2.32
  -9  12  -5   27.55   21.11
   9  12  -4    8.13   10.03
  -9  12  -4    3.15    5.89
   9  12  -4   31.80   28.06
  -9  12  -3   64.28   28.21
   9  12  -3   83.73   42.87
   9  12  -2   23.47   17.67
  -9  12  -2   28.64   16.39
   9  12  -1  229.71   61.98
   9  12  -1  341.70   69.89
  -9  12  -1  336.60   51.61
   9  12   0   35.33   25.59
   9  12   0   77.20   31.03
  -9  12   0   48.17   20.95
   9  12   1  263.53   58.30
   9  12   1  342.37   64.13
  -9  12   1  304.91   49.44
   9  12   2   19.38   10.85
   9  12   2   17.94   21.00
  -9  12   2   26.27   14.13
   9  12   3  195.48   46.67
  -9  12   3  153.95   38.81
   9  12   3  178.79   51.68
  -9  12   4   10.18    5.39
   9  12   4   28.86   21.10
  -9  12   5   41.82   24.45
   9  12   5   41.08   26.96
   9  12   6   22.10   19.33
   9  12   7   31.58   19.55
  -9  13  -7    5.90   18.26
  -9  13  -6   27.30   23.74
  -9  13  -5   -0.62    8.24
  -9  13  -4   14.29   10.91
   9  13  -4   27.08   28.01
  -9  13  -4    5.77    6.32
  -9  13  -4   51.15   27.36
   9  13  -3   -2.91    6.04
   9  13  -3    3.18   19.34
  -9  13  -3   18.52   17.47
  -9  13  -3    2.29   10.73
  -9  13  -2   63.72   25.47
   9  13  -2   12.21   16.30
   9  13  -2   40.19   24.17
   9  13  -1    3.01    9.33
  -9  13  -1   10.41   11.75
   9  13  -1   28.73   22.62
   9  13   0   33.19   26.05
   9  13   0    6.84   13.18
  -9  13   0   32.42   18.04
   9  13   1   27.75   19.18
  -9  13   1   20.65   16.93
   9  13   1    5.93   16.47
   9  13   2   33.21   18.72
  -9  13   2   25.73   12.09
   9  13   2   34.64   25.22
   9  13   3   15.25   13.32
   9  13   4   40.60   24.46
  -9  13   4   47.40   21.07
   9  13   4   36.89   26.16
  -9  14  -5   54.01   36.64
  -9  14  -4    1.76   15.11
  -9  14  -4   -6.80    2.69
  -9  14  -3    8.54    8.23
   9  14  -3   93.67   54.66
  -9  14  -3  116.04   44.28
  -9  14  -3   44.71   26.09
   9  14  -2    2.65    5.36
  -9  14  -2    6.94    1.07
   9  14  -1   47.93   37.22
  -9  14  -1   57.72   26.43
  -9  14   0   28.87   15.63
   9  14   0   43.33   31.98
   9  14   1   56.15   27.85
   9  14   2   -8.08   19.96
  -9  14   2    0.12    4.49
   9  14   3  190.46   60.52
  -9  14   3  137.35   44.63
  -9  15  -5    2.09   17.65
  -9  15  -4    2.44   17.35
  -9  15  -3   19.57   19.96
   9  15  -3    9.57   32.45
  -9  15  -2   13.22   12.68
   9  15  -2   -6.83   32.44
  -9  15  -2    4.74   11.45
  -9  15  -1    6.69   18.03
   9  15  -1    5.11   23.18
  -9  15  -1   -6.53    6.82
  -9  15   0    6.76   14.47
  -9  15   0    0.76   16.29
   9  15   1   -3.78   11.48
   9  16  -1   -6.44   10.28
  -9  16  -1    8.63    9.50
   9  16   0  -22.83   26.89
  -9  16   0  -10.27   17.14
 -10   0  -7  249.21   46.02
 -10   0  -6  653.46   57.09
 -10   0  -6  771.88   73.03
 -10   0  -5  428.90   38.56
  10   0  -5  621.51   87.60
 -10   0  -4 1679.24   65.33
 -10   0  -4 1639.47  100.39
 -10   0  -3   98.86   15.03
 -10   0  -3  110.71   26.89
  10   0  -3  150.23   36.62
 -10   0  -2  827.29   72.39
 -10   0  -2  895.19   50.87
 -10   0  -1   60.22   15.71
 -10   0  -1   55.08   20.25
 -10   0   0 2397.99  147.41
 -10   0   0 2289.11  103.89
  10   0   1   25.87   15.27
 -10   0   1   22.94   15.56
 -10   0   1   29.16   12.43
  10   0   2 1009.13   99.90
 -10   0   2 1304.32  135.41
 -10   0   2 1032.51   83.94
 -10   0   3   91.89   39.07
  10   0   3   69.34   26.07
 -10   0   3   94.00   27.15
 -10   0   4 1695.40  122.29
  10   0   4 1789.99  125.07
 -10   0   5  407.57   63.87
  10   0   5  530.45   70.13
 -10   0   6  663.85   86.56
  10   0   6  711.83   83.78
  10   0   7  247.63   49.68
 -10   0   7    4.77    2.87
 -10   0   8  488.49   82.45
  10   0   8  589.75   81.89
  10   0  10  162.74   51.32
  10   0  11    9.17   18.41
  10   0  12   75.96   52.70
  10   1  -7  132.24   48.47
 -10   1  -7  116.82   29.02
 -10  -1  -7  112.29   30.07
 -10  -1  -6   47.09   17.07
 -10   1  -6   38.68   13.44
 -10  -1  -6   48.82   19.01
  10   1  -6   92.04   36.99
 -10   1  -5   10.52    6.80
 -10  -1  -5   13.17    6.89
  10   1  -5   24.86   19.19
 -10   1  -5    9.94    8.66
 -10  -1  -5   22.36   13.36
 -10  -1  -4   83.44   16.48
 -10  -1  -4   75.69   21.20
 -10   1  -4  101.62   23.99
 -10   1  -4   86.22   13.17
  10   1  -4  105.32   30.87
 -10   1  -3  323.07   45.50
 -10  -1  -3  270.49   40.54
 -10  -1  -3  302.42   29.66
  10   1  -3  330.76   50.46
 -10  -1  -2   39.31   16.70
 -10   1  -2   47.53   10.70
 -10   1  -2   42.96   17.66
  10   1  -2   51.09   18.61
 -10  -1  -2   47.74   12.13
 -10   1  -1   33.94   11.37
 -10  -1  -1   26.95   13.53
 -10   1  -1   33.78   15.62
 -10  -1  -1   32.58   11.83
  10   1  -1   34.86   14.05
  10   1   0   38.83   13.63
 -10  -1   0   44.71   20.74
 -10   1   0   30.49   18.80
 -10   1   0   37.05   12.93
  10   1   0   21.62   16.25
 -10  -1   0   40.79   14.61
  10   1   1   12.68    8.20
 -10   1   1   29.76   13.49
 -10  -1   1   23.81   16.45
 -10  -1   1   38.65   15.53
  10   1   1   33.39   18.19
 -10   1   1   37.08   21.69
 -10   1   2   46.28   16.57
 -10  -1   2   52.50   19.17
  10  -1   2   51.68   23.16
 -10   1   2   40.79   25.35
 -10  -1   2   70.34   29.62
  10   1   2   49.01   21.32
 -10   1   3  279.81   43.89
 -10  -1   3  387.68   71.63
  10  -1   3  317.67   55.14
 -10  -1   3  284.40   45.96
  10   1   3  280.65   49.51
  10   1   4   93.59   28.09
  10  -1   4   79.49   28.18
 -10   1   4   81.27   25.60
 -10  -1   4  102.87   29.20
 -10  -1   4   91.20   40.24
 -10   1   5    8.23    8.67
 -10  -1   5   17.21   13.01
  10   1   5   10.55    9.97
  10  -1   5   13.99   13.63
 -10   1   6   75.97   29.50
 -10  -1   6   70.38   27.74
  10   1   6   50.36   21.42
  10  -1   6   55.47   26.55
 -10  -1   7    2.02    8.05
 -10   1   7    7.73   16.91
  10   1   7  132.51   38.65
  10  -1   7   97.93   33.81
 -10   1   8   -8.82    7.72
 -10  -1   8   -9.62   18.23
  10   1   8    5.89    7.99
  10  -1   8   16.51   19.31
  10   1   9    7.03    8.67
  10  -1   9   19.16   16.63
  10   1  10    9.13   14.37
  10  -1  11   23.04   19.00
  10   1  11    2.94    9.27
  10   1  12   21.15   33.69
  10  -1  12   19.39   14.12
  10   2  -9  137.22   56.54
  10   2  -8 1047.52  141.19
 -10  -2  -7  205.47   42.92
  10   2  -7  162.48   51.25
 -10  -2  -7  101.57   30.15
 -10  -2  -6  324.96   44.47
  10   2  -6  340.74   65.42
 -10  -2  -6  352.50   55.62
 -10   2  -6  315.73   44.70
 -10   2  -5  243.35   23.31
 -10  -2  -5  273.03   36.81
 -10   2  -5  283.91   40.85
 -10  -2  -5  293.45   45.80
  10   2  -5  279.76   53.59
 -10  -2  -4 2434.59   99.46
 -10   2  -4 2222.54   49.00
 -10  -2  -4 2194.16  120.10
  10   2  -4 2422.78  147.70
 -10   2  -4 2383.56  119.20
 -10  -2  -3  474.86   40.64
  10   2  -3  506.99   62.70
 -10   2  -3  461.16   53.40
 -10  -2  -3  437.06   53.43
  10   2  -2  913.51   78.00
 -10   2  -2 1119.37   90.77
 -10  -2  -2 1055.57   79.55
 -10  -2  -2 1036.87   60.32
 -10   2  -1  620.02   40.19
  10   2  -1  659.73   61.50
 -10   2  -1  782.97   83.91
 -10  -2  -1  727.91   68.93
  10   2  -1  682.87   94.63
 -10  -2  -1  727.96   54.46
 -10  -2   0 4539.23  176.56
 -10   2   0 3791.44  117.30
  10   2   0 3807.83  137.25
  10   2   0 4267.38  214.47
 -10   2   0 4721.23  224.42
 -10  -2   0 4280.78  145.76
 -10   2   1  537.51   47.68
  10   2   1  794.73   88.68
 -10  -2   1  796.94   78.81
  10   2   1  601.81   50.98
 -10  -2   1  709.91   62.74
 -10   2   1  794.35  100.90
  10   2   2  628.82   45.65
  10   2   2  906.62   89.38
 -10  -2   2 1132.40  103.62
 -10   2   2  787.50   64.12
 -10  -2   2  964.20   79.56
 -10   2   3  399.65   50.34
 -10  -2   3  559.55   81.34
  10   2   3  495.34   63.44
 -10  -2   3  409.21   55.55
 -10   2   4 2143.77  126.07
  10   2   4 2333.32  139.18
  10  -2   4 2266.00  152.33
 -10  -2   4 2514.68  148.94
 -10  -2   5  278.38   63.76
  10   2   5  339.51   53.65
 -10   2   5  223.02   43.54
 -10  -2   5  359.73   60.61
  10  -2   5  303.99   57.69
 -10   2   6  279.15   53.02
  10  -2   6  306.51   58.12
  10   2   6  316.51   53.29
 -10  -2   6  293.35   57.79
 -10   2   7   -4.54   14.17
  10  -2   7  191.64   45.12
  10   2   7  173.38   41.17
 -10  -2   7    2.58    4.71
 -10  -2   7   93.19   38.64
  10  -2   8  932.71  109.75
 -10   2   8  730.73  101.01
  10   2   8  793.66   91.23
 -10  -2   8  690.76   98.52
 -10  -2   8  538.84   91.49
 -10  -2   9   70.20   34.66
  10   2   9  131.49   40.00
  10  -2   9  181.71   52.00
 -10  -2  10   77.59   34.81
  10  -2  10  222.71   65.44
  10   2  10  191.82   53.18
  10  -2  11   -0.21    7.37
 -10  -2  11  -16.19   23.45
  10   2  11   23.66   22.00
  10   2  12   94.82   45.26
  10   3 -10   29.06   14.69
  10   3  -9   13.91    7.53
  10   3  -8   88.82   40.10
 -10  -3  -7   52.95   20.30
 -10   3  -7   30.79   13.27
  10   3  -7   54.35   30.11
 -10  -3  -6   51.27   22.22
 -10  -3  -6   86.56   29.24
 -10   3  -6   59.50   19.33
 -10   3  -6   69.12   19.52
 -10  -3  -5   77.09   21.54
 -10   3  -5   63.31   17.62
  10   3  -5   59.33   24.22
 -10   3  -5   36.77   10.81
 -10  -3  -5   59.93   21.97
 -10  -3  -4   52.76   20.25
 -10   3  -4   45.99   16.92
  10   3  -4   62.19   26.29
 -10  -3  -4   43.62   15.69
 -10  -3  -3   29.99   13.28
  10   3  -3   37.52   18.25
 -10   3  -3   38.53   15.30
 -10  -3  -3   35.65   13.05
 -10  -3  -2   13.64   10.97
 -10  -3  -2   19.29    8.55
  10   3  -2   31.93   17.35
 -10   3  -2   27.08   11.08
 -10  -3  -1  633.47   63.25
  10   3  -1  710.82   67.51
 -10   3  -1  705.30   80.37
 -10  -3  -1  711.77   54.96
  10   3  -1  698.04   93.87
 -10  -3   0 1139.01   85.43
  10   3   0  917.31   70.08
  10   3   0  986.73  103.70
 -10  -3   0 1027.26   70.43
 -10   3   0 1045.63  104.54
 -10  -3   1  831.26   74.47
 -10  -3   1  722.25   63.70
 -10   3   1  660.70   54.29
  10   3   1  676.94   80.29
  10   3   2   17.84    8.84
 -10  -3   2   28.18   12.16
 -10   3   2   13.56    9.49
  10   3   2   12.80   11.09
 -10  -3   2   14.56   11.29
  10   3   3   25.89    9.66
 -10  -3   3   19.03   10.94
 -10   3   3   29.39   14.71
 -10  -3   3   20.96   15.89
  10   3   3   38.66   16.85
 -10  -3   4   54.46   21.43
  10   3   4   17.65    9.30
 -10   3   4   34.53   15.11
  10   3   4   44.57   19.21
 -10  -3   4   61.38   24.94
 -10  -3   5   65.40   24.12
  10   3   5   67.04   13.63
  10   3   5   -3.50    9.27
 -10   3   5   70.53   24.05
  10   3   5   99.00   28.89
 -10  -3   5   75.96   30.83
 -10  -3   6   98.63   33.05
 -10  -3   6   57.21   26.02
  10   3   6   55.02   11.84
  10  -3   6   66.33   25.12
  10   3   6   -1.61    5.45
 -10   3   6   72.38   26.16
  10   3   6   57.94   21.99
 -10  -3   7   18.72   17.66
  10   3   7   17.08    6.43
 -10   3   7   -2.09    7.54
 -10   3   8   30.01   19.72
  10   3   8   43.64   21.57
 -10  -3   8   36.04   24.66
  10  -3   8   55.29   26.53
 -10  -3   8   32.27   19.38
  10   3   9   24.98   17.22
  10  -3   9    8.20   10.89
 -10  -3   9    5.31    7.18
  10   3  10   15.45   15.16
  10  -3  10   -7.03   15.57
 -10  -3  10    6.91   11.37
 -10  -3  11   27.74   15.11
  10   3  12   28.07   23.33
  10   4 -10  130.33   66.65
  10   4  -9   73.96   42.14
 -10   4  -8  207.71   51.29
  10   4  -8  392.12   81.20
 -10  -4  -7   42.41   18.16
 -10   4  -7   19.44   12.67
  10   4  -7   27.70   22.14
 -10   4  -7   35.72   13.90
  10   4  -6  470.18   78.73
 -10   4  -6  495.96   51.46
 -10  -4  -6  501.07   67.29
 -10  -4  -6  514.62   63.51
 -10  -4  -5   14.60    9.44
 -10   4  -5   11.75    5.32
  10   4  -5    7.56   12.62
 -10  -4  -5   24.59   16.78
 -10   4  -5   12.13    9.64
  10   4  -4 1244.33  115.77
 -10  -4  -4 1157.12   91.30
 -10   4  -4 1115.03   82.01
 -10  -4  -3  243.20   34.81
 -10  -4  -3  201.64   37.10
  10   4  -3  218.41   46.53
 -10   4  -3  189.97   36.74
  10   4  -2  807.56   79.67
 -10  -4  -2  827.11   61.42
 -10   4  -2  744.45   78.38
  10   4  -2  610.47   94.61
 -10  -4  -2  785.25   70.57
 -10  -4  -1  285.44   42.43
 -10  -4  -1  301.96   38.26
  10   4  -1  193.19   53.54
  10   4  -1  282.43   44.17
 -10   4  -1  279.31   51.85
  10   4   0 1825.62  137.31
 -10  -4   0 1700.28   91.38
 -10  -4   0 1553.74   97.24
  10   4   0 1904.61  110.58
  10   4   1  253.03   49.76
 -10  -4   1  249.63   37.02
 -10  -4   1  260.99   40.52
  10   4   1  247.26   37.20
  10   4   2  769.17   82.14
 -10  -4   2  806.79   69.50
 -10  -4   2  746.94   70.11
  10   4   2  792.86   61.99
  10   4   3  173.25   28.44
 -10  -4   3  224.01   39.53
 -10  -4   3  195.96   37.27
 -10   4   3  160.96   32.26
  10   4   3  194.03   40.24
  10   4   4 1024.06   92.89
 -10  -4   4 1080.24   91.52
 -10   4   4  891.12   83.40
 -10  -4   4 1032.73   93.39
  10   4   4  974.49   66.24
  10   4   5    5.77    6.51
  10   4   5   13.51    8.88
 -10  -4   5    8.59   10.60
 -10  -4   5   11.07    9.10
 -10   4   5    6.79    5.89
  10   4   6  498.74   44.67
 -10   4   6  416.38   62.75
 -10  -4   6  549.03   76.60
 -10  -4   6  480.82   66.14
  10   4   7   27.20   18.45
 -10  -4   7   35.31   25.85
  10   4   7   21.31    9.94
 -10  -4   7   18.06   14.57
  10   4   7   -1.89    6.59
  10   4   8  473.58   74.41
 -10  -4   8  447.12   78.24
  10   4   9   26.39    9.55
  10   4   9   53.44   22.92
  10   4   9   -3.86    5.70
 -10  -4   9   38.46   23.11
  10   4  10  122.32   40.04
 -10  -4  10  100.28   33.68
  10   4  11   46.77   24.69
 -10  -4  11   21.11   21.58
  10   5 -10   30.13   25.10
 -10   5  -9   13.44   24.83
 -10   5  -8    4.81    4.43
  10   5  -8   19.74   34.20
 -10   5  -7   72.26   25.44
  10   5  -7  196.11   56.43
 -10  -5  -7  204.86   49.08
 -10   5  -7  151.36   27.35
 -10   5  -6    1.06    2.63
 -10   5  -6    3.60    4.81
  10   5  -6    2.75    7.72
 -10  -5  -6   14.31   11.50
 -10  -5  -5   32.17   18.07
 -10   5  -5   23.99    7.31
 -10   5  -5   19.93   11.28
 -10  -5  -5   44.49   21.06
  10   5  -4  135.81   40.39
 -10  -5  -4   90.95   27.78
 -10   5  -4   83.71   22.30
 -10  -5  -4  136.94   32.77
  10   5  -3  262.08   50.25
 -10  -5  -3  302.19   46.49
 -10   5  -3  239.48   42.63
 -10  -5  -3  286.59   41.02
 -10  -5  -2   80.11   21.10
 -10  -5  -2   72.58   20.88
  10   5  -2   65.97   24.30
 -10   5  -2   75.18   25.58
  10   5  -2   77.93   32.97
 -10  -5  -1   67.82   19.64
  10   5  -1   57.11   30.63
  10   5  -1   90.95   28.43
 -10   5  -1   62.17   23.92
 -10  -5   0   16.46    9.28
  10   5   0   22.12   20.58
  10   5   0   12.96    9.24
  10   5   1   69.70   20.60
  10   5   1   49.90   22.72
 -10  -5   1   61.47   19.19
 -10  -5   1   39.10   15.32
  10   5   2   60.65   18.52
 -10  -5   2   63.31   19.28
 -10  -5   2   45.81   17.44
  10   5   2   61.06   23.37
 -10  -5   3  237.33   40.29
  10   5   3  249.37   36.61
  10   5   3  240.12   45.68
 -10  -5   3  226.27   37.86
 -10  -5   4  103.71   27.46
  10   5   4   95.82   22.85
  10   5   4  109.09   32.25
 -10  -5   4  102.82   25.07
 -10   5   4   89.43   26.60
 -10  -5   5    3.79    9.17
  10   5   5   16.77    9.94
 -10   5   5    7.54    4.20
 -10  -5   5    7.36    8.53
  10   5   6    9.78    9.67
 -10  -5   6    4.53    8.31
  10   5   6   11.09    9.50
 -10  -5   6   -4.13    8.85
 -10   5   6    9.34   10.35
  10   5   7  201.87   30.86
 -10  -5   7  175.41   37.25
 -10   5   7  162.10   39.59
  10   5   7  237.42   50.98
  10   5   8   31.11   22.00
  10   5   8    7.58    8.33
  10   5   8   12.35    9.35
 -10  -5   8    0.12   11.57
 -10  -5   8   12.88    7.72
  10   5   9   60.68   28.28
  10   5   9   14.45   11.20
 -10  -5   9   59.01   23.03
  10   5   9   38.46   12.94
 -10  -5  10   32.66   16.68
  10   5  10   14.98    6.29
  10   5  10   -4.75    8.66
 -10   5  10   -8.07   22.93
 -10   6 -10    1.97   18.74
  10   6  -9   26.76   31.64
 -10   6  -9   15.53   22.13
 -10   6  -8  119.60   37.85
  10   6  -8  345.82   84.98
 -10   6  -7   43.25   13.07
 -10   6  -7   32.26   16.73
  10   6  -7   29.61   24.73
 -10  -6  -7   46.74   26.21
 -10  -6  -6  343.60   59.07
 -10   6  -6  249.51   33.77
 -10   6  -6  267.18   38.04
  10   6  -6  310.06   74.04
 -10  -6  -5  355.08   54.71
  10   6  -5  276.56   68.81
 -10   6  -5  295.30   26.87
 -10   6  -5  288.81   41.82
 -10   6  -4  972.45   39.87
 -10  -6  -4  850.76   80.98
 -10   6  -4  824.34   72.56
  10   6  -4  887.55  104.76
  10   6  -3  141.11   47.92
 -10   6  -3  122.68   14.77
 -10   6  -3  142.19   33.52
 -10  -6  -3  153.72   31.29
 -10  -6  -3  141.13   33.05
  10   6  -3  193.14   44.91
 -10   6  -2  416.79   60.17
  10   6  -2  583.41   75.84
 -10  -6  -2  596.48   58.80
  10   6  -2  473.92   83.25
 -10  -6  -2  594.53   63.78
  10   6  -1  153.10   35.29
 -10  -6  -1  134.87   28.54
  10   6  -1  129.72   41.96
 -10  -6  -1  137.23   29.92
 -10  -6   0  857.98   69.17
  10   6   0  940.09   95.05
 -10  -6   0  831.28   71.07
  10   6   0  867.78   81.55
  10   6   1  169.76   34.10
  10   6   1  160.18   39.82
 -10  -6   1  190.81   33.41
 -10  -6   2  484.33   53.29
  10   6   2  535.74   70.01
  10   6   2  570.43   60.64
 -10  -6   2  531.58   56.19
 -10  -6   3  130.41   27.25
  10   6   3  147.82   29.77
 -10  -6   3  126.42   28.73
  10   6   3  150.26   37.30
  10   6   4  941.73   97.35
 -10  -6   4  834.29   69.05
  10   6   4  974.57   76.34
 -10  -6   4  957.85   83.28
 -10  -6   5  309.58   43.46
  10   6   5  355.77   60.39
 -10   6   5  226.24   46.38
 -10  -6   5  294.49   48.31
  10   6   5  324.40   43.70
  10   6   6  310.94   58.05
 -10  -6   6  252.48   40.32
  10   6   6  287.71   40.63
 -10  -6   6  294.08   50.89
  10   6   7   48.57   16.48
 -10  -6   7   56.37   24.86
 -10  -6   7   65.21   20.25
  10   6   7   66.55   28.62
 -10   6   7   34.25   17.05
  10   6   7   -1.61   22.72
  10   6   8  418.13   70.83
 -10  -6   8  344.62   47.26
  10   6   8  320.29   42.35
  10   6   9   72.21   18.86
  10   6   9    0.93   20.11
 -10  -6   9   60.56   19.51
 -10   6   9   11.02    4.84
 -10  -6  10   46.21   16.59
  10   6  10   57.96   29.78
  10   6  10   31.46   12.94
  10   6  10   16.39   26.52
 -10   7 -11   13.47   26.37
 -10   7 -10   -6.50   16.64
  10   7  -9   46.59   37.09
 -10   7  -9   11.36   16.80
 -10   7  -8   24.78   14.07
  10   7  -8   52.49   36.52
  10   7  -7  130.36   57.66
 -10   7  -7  111.99   28.11
 -10   7  -7   72.67   14.49
 -10  -7  -7  159.25   49.15
  10   7  -6  129.75   52.66
 -10   7  -6   89.78   22.64
 -10   7  -6   62.53   19.84
 -10  -7  -6  116.46   37.50
  10   7  -5  613.81   98.47
 -10   7  -5  561.44   56.77
 -10  -7  -5  499.19   71.21
 -10   7  -5  553.11   40.40
 -10   7  -4  198.20   35.05
 -10   7  -4  198.61   22.88
 -10  -7  -4  164.66   41.23
  10   7  -4  209.17   52.58
 -10   7  -3  490.35   60.94
  10   7  -3  558.90   91.74
 -10   7  -3  604.50   39.94
 -10  -7  -3  504.58   63.08
 -10  -7  -3  530.00   67.84
  10   7  -3  641.30   88.49
 -10   7  -2   64.31   22.46
 -10   7  -2   80.24   15.23
 -10  -7  -2   88.95   24.16
 -10  -7  -2   52.93   20.98
  10   7  -2  100.11   32.02
  10   7  -2   62.64   31.19
 -10   7  -1  442.95   40.41
 -10  -7  -1  460.65   55.04
 -10  -7  -1  464.17   53.43
  10   7  -1  357.96   66.43
  10   7  -1  405.47   61.28
 -10  -7   0   12.34    9.28
  10   7   0   11.71    7.52
  10   7   0    3.08    6.75
 -10  -7   0   20.29   11.20
 -10  -7   1  377.49   47.99
 -10  -7   1  347.86   46.71
  10   7   1  336.94   59.87
  10   7   1  469.93   60.66
  10   7   2   86.89   24.38
 -10  -7   2   70.98   21.54
  10   7   2   67.79   27.99
 -10  -7   3  654.00   60.12
  10   7   3  701.94   69.59
 -10  -7   3  655.76   67.49
  10   7   3  780.18   89.68
 -10  -7   4  178.29   31.58
  10   7   4  238.32   51.95
 -10  -7   4  202.43   37.83
  10   7   4  245.63   42.06
 -10  -7   5  526.24   54.52
  10   7   5  571.60   80.16
  10   7   5  534.37   60.27
  10   7   6  144.44   40.08
 -10  -7   6  142.77   27.58
 -10   7   6   85.23   32.09
  10   7   6  135.42   30.40
 -10  -7   6   85.69   27.66
 -10  -7   7  206.22   34.16
 -10  -7   7  134.88   39.33
  10   7   7  197.68   36.65
  10   7   7  214.59   52.88
 -10   7   8   31.68   24.19
  10   7   8    9.52   40.43
  10   7   8   33.30   21.70
 -10  -7   8   45.13   15.70
  10   7   8   48.49   18.18
  10   7   9    8.58    6.63
 -10  -7   9   36.73   13.16
  10   7   9   31.12   14.75
  10   7   9   37.23   23.29
  10   7  10    1.43    3.74
  10   7  10    0.49    3.10
 -10   8 -10    1.99   17.84
 -10   8  -9    1.17   16.56
 -10   8  -8   27.00   18.06
  10   8  -8   68.24   38.75
  10   8  -7   23.85   25.42
 -10   8  -7    3.03    5.99
 -10   8  -6  104.36   23.18
  10   8  -6  120.99   50.48
 -10  -8  -6  157.84   43.37
 -10   8  -6   82.54   24.23
 -10  -8  -5  189.73   46.61
 -10   8  -5  160.47   30.31
  10   8  -5  151.96   50.00
 -10   8  -5  152.24   24.98
  10   8  -4  400.45   76.71
 -10  -8  -4  292.27   56.10
 -10   8  -4  334.39   46.66
 -10   8  -4  473.09   41.26
  10   8  -3    1.62    6.01
 -10   8  -3   12.36    6.02
 -10  -8  -3   10.87    5.19
 -10  -8  -3    5.51    8.64
 -10   8  -3    0.72    7.19
  10   8  -3    5.03   12.46
 -10   8  -2  234.38   30.02
 -10  -8  -2  218.15   42.83
 -10  -8  -2  256.32   46.58
  10   8  -2  134.29   55.77
 -10   8  -1   65.19   17.40
  10   8  -1   73.08   27.76
 -10  -8  -1   18.50   11.27
 -10  -8  -1   62.87   22.72
  10   8  -1   47.95   28.81
  10   8   0  630.07   77.57
 -10  -8   0  516.69   61.12
 -10   8   0  649.56   58.47
 -10   8   1   86.26   23.58
 -10  -8   1   85.12   23.20
 -10  -8   1   74.40   21.41
  10   8   1   56.21   29.07
  10   8   1   91.71   28.39
 -10  -8   2  308.42   44.61
 -10   8   2  296.67   46.58
 -10  -8   2  241.36   40.18
  10   8   2  275.25   47.25
  10   8   3    1.73    7.50
 -10  -8   3    1.16    3.66
 -10  -8   3    0.59    1.57
 -10   8   3    0.27    6.53
  10   8   3    4.30   14.15
  10   8   4  349.10   65.37
 -10   8   4  322.30   55.21
 -10  -8   4  148.48   36.26
  10   8   4  355.66   53.11
 -10  -8   4  344.85   44.36
 -10  -8   5  149.96   30.47
 -10  -8   5  178.47   37.41
  10   8   5  156.24   44.54
 -10   8   5  122.43   36.11
 -10   8   6  108.39   40.63
  10   8   6  188.01   49.38
 -10  -8   6  186.55   32.89
 -10  -8   6  151.76   38.05
  10   8   6  200.41   39.12
 -10   8   7  -10.56   20.50
  10   8   7   -3.08   12.58
 -10  -8   7    5.50    3.86
  10   8   7    5.21    3.61
 -10   8   8   24.07   14.82
  10   8   8   -2.87   34.51
 -10  -8   8   90.04   18.71
  10   8   8   63.81   30.14
  10   8   8   64.80   22.65
  10   8   9   10.09   11.18
  10   8  10   31.17   19.30
 -10   9 -10    2.38   14.72
 -10   9  -9    6.86   18.81
  10   9  -8    0.26   13.67
 -10   9  -8   -2.20    3.67
 -10   9  -7   24.67   19.64
 -10   9  -6   23.45   16.23
  10   9  -6   38.36   29.29
 -10   9  -6   28.98   11.08
  10   9  -5  112.72   45.10
 -10   9  -5   74.23   20.47
 -10   9  -5  100.11   23.83
 -10  -9  -4   45.41   22.23
 -10   9  -4   52.01   16.83
 -10   9  -4   44.54   19.21
  10   9  -4   64.15   35.08
 -10   9  -3  209.72   31.22
 -10  -9  -3  170.79   41.30
  10   9  -3   69.24   42.97
  10   9  -3  166.67   49.17
 -10   9  -2    5.23    5.24
  10   9  -2   13.23    8.77
 -10  -9  -2   -0.48    8.95
  10   9  -2    1.14    6.41
  10   9  -1  341.16   60.85
 -10   9  -1  355.48   42.55
  10   9  -1  379.17   68.39
 -10  -9  -1  314.11   50.34
 -10   9   0   -1.55    3.81
 -10  -9   0    1.47    8.21
  10   9   0    8.15   10.88
  10   9   0    1.29    9.65
 -10  -9   0    0.34    8.81
  10   9   1  274.38   50.45
 -10  -9   1  294.07   47.88
 -10   9   1  283.75   44.90
 -10   9   2    2.10    7.01
  10   9   2    5.93   12.25
 -10  -9   2    9.39   10.87
  10   9   2    4.89   11.87
 -10  -9   2    1.99    5.36
 -10  -9   3  179.61   34.29
  10   9   3  221.81   44.24
  10   9   3  174.01   47.91
 -10   9   3  197.27   42.06
 -10  -9   4   34.03   16.98
  10   9   4   43.07   19.54
  10   9   4   67.57   28.55
 -10   9   4   45.60   21.44
 -10   9   5   62.47   26.42
  10   9   5   81.41   26.80
 -10  -9   5   92.59   24.55
  10   9   5   70.50   28.83
 -10  -9   5   64.18   22.74
  10   9   6   62.35   23.78
 -10  -9   6   36.10   15.97
  10   9   6   39.27   25.11
 -10   9   6   31.10   23.74
  10   9   7   47.22   18.93
 -10  -9   7   46.43   14.01
  10   9   7   58.50   27.08
  10   9   8    7.96   11.37
  10   9   8    3.34    6.82
 -10   9   8   -1.45   10.75
  10   9   9   65.60   25.62
  10   9  10    6.70    9.20
 -10  10  -9   -6.02   14.11
 -10  10  -7    9.11   11.59
  10  10  -7   46.42   37.68
 -10  10  -6   57.34   28.25
 -10  10  -5   40.28   18.20
 -10  10  -5   33.09   14.45
  10  10  -5   46.09   34.32
  10  10  -4  210.46   63.01
 -10  10  -4  178.11   34.88
 -10  10  -4  207.08   37.75
  10  10  -3   56.21   28.18
 -10 -10  -3   51.68   24.02
 -10  10  -3   64.12   19.10
  10  10  -3   48.14   29.75
 -10  10  -3   21.17    9.97
 -10  10  -2  219.18   35.82
  10  10  -2  193.13   51.63
  10  10  -2  195.88   58.57
 -10 -10  -2  173.64   41.84
  10  10  -1   85.69   30.95
 -10 -10  -1   60.33   23.86
 -10  10  -1   89.87   22.75
  10  10  -1   26.35   31.16
 -10 -10   0  125.79   32.30
  10  10   0  133.51   39.03
 -10  10   0  111.97   26.83
 -10 -10   0  101.21   30.42
 -10  10   1   88.71   25.91
 -10 -10   1   58.96   22.04
  10  10   1   42.95   29.76
  10  10   1   86.53   30.41
 -10 -10   1   52.79   24.30
 -10  10   2  205.06   42.98
 -10 -10   2  183.51   39.68
 -10 -10   2  175.67   37.63
  10  10   2  152.45   46.32
  10  10   2  212.28   46.56
 -10  10   3   71.86   27.18
  10  10   3   70.42   27.60
 -10 -10   3   48.36   19.68
 -10 -10   3   63.33   23.48
  10  10   3   45.20   25.00
 -10  10   4  216.25   49.47
  10  10   4  195.28   43.97
 -10 -10   4  205.13   42.31
 -10 -10   4  229.17   41.66
  10  10   4  218.44   56.46
  10  10   5   35.43   19.46
 -10 -10   5   61.64   18.40
  10  10   5   58.22   28.17
 -10  10   5   57.63   26.45
  10  10   6  180.95   42.49
  10  10   7    9.09    6.72
  10  10   7   24.37   13.92
 -10  10   7    8.24   14.54
  10  10   8   81.76   31.22
  10  10  10   20.33   14.28
 -10  11  -8    3.49    7.07
 -10  11  -6    6.24   10.81
  10  11  -6   -0.23   17.78
 -10  11  -5  151.06   32.83
 -10  11  -5  201.65   43.76
 -10  11  -4    6.85    6.63
 -10  11  -4    8.44    7.69
  10  11  -4  -14.01   19.34
 -10  11  -3  202.96   37.37
  10  11  -3   81.21   46.58
 -10  11  -3   88.89   29.61
  10  11  -3  176.69   51.47
  10  11  -2  124.18   42.84
 -10  11  -2  151.19   31.97
  10  11  -2  113.68   46.46
  10  11  -1  329.92   64.91
  10  11  -1  201.23   58.53
 -10  11  -1  341.91   49.54
  10  11   0   85.77   33.72
  10  11   0   73.00   29.40
  10  11   1  191.62   54.58
  10  11   1  287.21   58.01
 -10  11   1  276.92   45.94
 -10  11   2  111.21   31.37
  10  11   2  123.54   35.60
  10  11   2  127.56   41.64
 -10  11   3  153.36   40.33
  10  11   3  207.21   47.80
  10  11   3  177.80   49.58
 -10  11   4   -3.18    3.52
  10  11   4   12.91    8.57
  10  11   4   20.24   15.14
 -10  11   5  173.32   48.19
  10  11   5  291.00   57.60
  10  11   5  202.88   58.88
 -10  11   6    6.70    5.60
  10  11   6   16.73    9.99
  10  11   6    9.83   16.28
  10  11   8    1.92    8.54
 -10  12  -8  -20.73   27.21
 -10  12  -7    3.44   11.78
 -10  12  -6   18.14   17.08
 -10  12  -5   -1.38   12.71
 -10  12  -5   -2.63    4.97
  10  12  -4   52.93   35.95
  10  12  -3   15.43   17.01
  10  12  -3    1.18    7.56
 -10  12  -3   10.01   12.21
 -10  12  -2   29.05   13.79
  10  12  -2   23.27   22.98
  10  12  -1   -0.60   12.98
 -10  12  -1   -3.96    0.81
  10  12  -1   12.45   11.77
  10  12   0   56.37   31.23
  10  12   0   15.40   17.30
 -10  12   0   44.90   19.64
 -10  12   1   -2.73   10.20
  10  12   1    0.83    2.66
  10  12   1   18.30   16.61
 -10  12   2   20.49   10.77
  10  12   2   14.24   12.54
  10  12   2   19.45   21.22
  10  12   3   19.98   14.83
 -10  12   3    7.50   10.25
  10  12   3   11.78   17.54
  10  12   4   33.87   18.29
  10  12   5    6.23   15.78
 -10  12   5   11.44   16.87
  10  12   5   -1.07   18.35
  10  12   6   30.77   20.26
 -10  13  -7   25.01   31.50
 -10  13  -6   15.59   21.76
 -10  13  -5   39.26   30.32
 -10  13  -4   10.73    2.84
 -10  13  -4    3.77    3.85
 -10  13  -3  244.52   58.40
  10  13  -3  144.79   59.14
 -10  13  -3  117.92   37.36
 -10  13  -2   44.58   21.96
  10  13  -2   16.27   26.75
  10  13  -2   44.78   24.10
  10  13  -1   56.47   34.28
 -10  13  -1  105.87   32.83
  10  13  -1  106.62   41.34
  10  13   0   -6.60   24.15
 -10  13   0    0.79    4.91
  10  13   0    8.01   21.36
  10  13   1   96.29   36.14
 -10  13   1   78.83   28.77
  10  13   1   67.35   36.31
  10  13   2   41.37   25.12
  10  13   2   38.10   26.82
 -10  13   2   37.07   19.42
  10  13   3  277.66   65.06
  10  13   3  235.53   68.35
 -10  13   3  193.65   50.56
  10  13   4   36.53   24.24
 -10  13   4   13.15   13.76
 -10  14  -5   -4.22   23.62
 -10  14  -4   17.29   17.81
  10  14  -3   13.71   27.61
 -10  14  -3   -0.26   10.25
 -10  14  -3   -3.54    2.50
  10  14  -2  -18.77   18.87
 -10  14  -2    4.40   15.10
  10  14  -1   10.68   19.44
 -10  14  -1    9.79    9.07
 -10  14   0   38.99   21.04
  10  14   0   25.23   27.34
 -10  14   2    2.53    8.81
  10  14   2   20.01   20.67
 -10  15  -5   -2.39   33.80
 -10  15  -4   30.01   41.74
 -10  15  -3   10.83    5.28
  10  15  -3   46.38   48.97
 -10  15  -2   13.49   21.43
  10  15  -2   13.63   38.88
 -10  15  -2    3.53   17.63
 -10  15  -1  115.65   43.14
  10  15  -1   40.56   39.51
 -10  15   0    0.50    4.45
  10  15   0    9.55   17.94
  10  15   1   33.79   27.27
  10  16  -1   18.53   15.21
 -10  16   0  -11.96   11.09
 -11   0  -7    0.92    5.49
 -11   0  -7    2.68    4.56
 -11   0  -6    2.28    7.90
 -11   0  -6   -0.71    4.77
 -11   0  -5   -1.52    6.42
 -11   0  -5    1.78    4.86
 -11   0  -4    1.07    1.14
 -11   0  -3   -0.65    2.75
 -11   0  -3   -3.31    3.64
  11   0  -3    2.08    4.07
 -11   0  -2   -1.71    3.19
 -11   0  -2    1.41    3.03
 -11   0  -1    4.71    7.52
 -11   0  -1   -2.85    3.59
 -11   0   0    0.95    5.61
 -11   0   0   -0.10    3.13
  11   0   1   -1.67    8.98
 -11   0   1   -1.70    5.17
 -11   0   1   -1.40    5.46
 -11   0   2   -2.78    2.81
  11   0   2   -4.28    8.91
 -11   0   2   -0.91    4.05
  11   0   3    0.11    7.05
 -11   0   3    1.35    7.12
 -11   0   4   -2.43   12.92
 -11   0   4   -5.80    9.99
  11   0   4   -0.79    5.49
 -11   0   5    8.55   14.22
  11   0   5   -0.76    2.08
 -11   0   6   -0.68    2.65
  11   0   6    3.23    7.16
 -11   0   7    0.49    4.26
  11   0   7   16.50   18.14
 -11   0   8    5.86   10.10
  11   0   8   -5.17    4.70
  11   0   9    4.57   10.63
  11   0  10  -16.62   14.58
  11   0  11    0.20   22.71
  11   0  12    4.76   18.47
 -11   1  -8  230.08   44.16
 -11  -1  -7  598.49   77.15
 -11   1  -7  676.16   71.68
 -11  -1  -7  590.43   65.60
  11   1  -7  759.08  114.44
 -11  -1  -6   16.29   11.70
 -11   1  -6   16.29    7.35
  11   1  -6   30.90   18.63
 -11   1  -6   23.41    8.89
 -11  -1  -6   22.21   13.44
 -11   1  -5  911.57   50.77
 -11  -1  -5  917.51   62.39
 -11  -1  -5  983.24   84.46
 -11  -1  -4  480.58   40.54
 -11   1  -4  480.08   30.39
  11   1  -4  628.92   82.71
 -11   1  -4  477.41   56.30
 -11  -1  -4  499.19   58.60
 -11  -1  -3  841.62   52.44
 -11   1  -3  813.83   41.20
 -11   1  -3  910.96   80.34
  11   1  -3 1021.75   95.50
 -11   1  -2  190.32   24.59
 -11  -1  -2  162.43   33.62
 -11   1  -2  148.06   33.71
 -11  -1  -2  147.92   23.06
  11   1  -2  214.72   41.27
 -11  -1  -1 1253.67   96.78
 -11   1  -1 1326.35  107.88
 -11   1  -1 1348.00   77.87
 -11  -1  -1 1256.65   74.76
  11   1   0 1445.40   90.77
 -11   1   0 1517.95  130.36
 -11  -1   0 1327.28  106.76
 -11   1   0 1382.62   86.47
  11   1   0 1312.92  131.35
 -11  -1   0 1348.68   84.77
 -11  -1   1 1275.99  113.94
 -11  -1   1 1126.49   89.86
 -11   1   1 1054.63   79.21
 -11   1   1 1269.00  128.05
  11   1   1 1055.45  110.22
 -11  -1   2  173.45   48.34
  11   1   2  108.06   33.87
 -11   1   2  127.37   46.06
  11  -1   2  108.36   36.98
 -11  -1   2  139.43   32.67
 -11   1   2  145.61   30.59
 -11   1   3  876.85   81.37
  11  -1   3  951.31  105.04
 -11  -1   3 1119.76  127.03
  11   1   3 1124.52  108.48
  11  -1   4  459.24   73.33
  11   1   4  543.88   73.49
 -11   1   4  509.29   68.11
 -11  -1   4  544.49   69.64
  11   1   5  992.92   99.39
  11  -1   5  874.25  100.41
 -11   1   5  874.71   96.98
 -11  -1   5  999.70   99.80
 -11  -1   5 1074.96  136.27
  11   1   6   -4.02   11.23
  11  -1   6    6.24   13.64
 -11  -1   6   -0.12    4.69
 -11   1   6    4.73   16.62
 -11  -1   6   -0.73   10.95
  11  -1   7  801.84   99.06
  11   1   7  643.09   84.85
 -11  -1   7  535.21   83.77
 -11  -1   7  563.99   98.88
 -11  -1   8  168.24   49.63
  11   1   8  171.86   45.94
  11  -1   8  227.67   58.03
 -11   1   8  156.40   48.04
  11   1   9  307.46   66.11
  11  -1   9  362.91   79.17
  11   1  10   38.41   23.53
  11  -1  10   32.37   24.24
  11   1  11   38.50   25.17
  11  -1  11   24.54   29.43
 -11  -1  11   -3.68   28.74
  11  -1  12   33.62   23.63
  11   2  -9   18.49   26.66
 -11   2  -8   22.66   16.42
  11   2  -8    2.43    6.72
 -11  -2  -7   27.68   15.26
 -11   2  -7   27.44   13.91
  11   2  -7   25.24   22.48
 -11  -2  -7   22.26   14.27
 -11  -2  -6  159.32   36.17
 -11   2  -6  138.09   21.40
 -11   2  -5    5.65    1.97
 -11  -2  -5    7.64    5.31
  11   2  -5    8.87   11.60
 -11   2  -5   -1.02    5.47
 -11  -2  -5    7.61    8.29
  11   2  -4  261.96   49.80
 -11  -2  -4  247.64   32.62
 -11  -2  -4  251.68   41.81
 -11   2  -4  261.05   42.25
 -11   2  -4  233.17   17.08
  11   2  -3   46.51   19.90
 -11   2  -3   45.37   16.73
 -11  -2  -3   37.28   17.55
 -11   2  -3   44.21    7.96
 -11  -2  -3   41.68   12.65
  11   2  -2   77.26   24.27
 -11  -2  -2   76.68   17.26
 -11   2  -2   47.50   19.99
  11   2  -1   86.94   25.30
 -11   2  -1   94.89   17.83
 -11  -2  -1   86.36   25.04
 -11   2  -1  103.84   32.26
 -11  -2  -1  107.57   21.97
 -11  -2   0  105.56   27.88
 -11   2   0   88.43   33.48
  11   2   0   86.49   34.52
 -11   2   0   95.18   19.81
 -11  -2   0  110.55   24.37
 -11  -2   1   94.16   24.18
  11   2   1  102.94   35.33
 -11  -2   1  108.71   31.13
  11   2   1   62.56   15.70
 -11   2   1   99.61   37.07
 -11   2   1   86.18   20.86
  11   2   2   35.12   10.11
 -11   2   2   62.58   19.59
  11   2   2   56.08   25.81
 -11  -2   2   51.26   23.10
 -11  -2   2   58.00   21.05
 -11   2   3   43.08   16.86
  11   2   3   61.32   24.79
 -11  -2   3   44.72   25.84
 -11  -2   3   56.08   20.79
 -11   2   4  169.45   36.05
 -11  -2   4  253.00   48.09
  11   2   4  237.01   46.85
  11  -2   4  207.59   49.73
 -11  -2   5    3.33    9.07
  11  -2   5    0.12   13.46
  11   2   5    5.39    5.45
 -11   2   5    7.60    8.52
 -11  -2   5   -1.50   10.12
 -11  -2   6  145.29   45.82
  11  -2   6  144.54   46.05
  11   2   6  146.67   39.14
 -11   2   6  147.56   39.57
 -11  -2   6   -0.93    8.93
 -11  -2   7   17.94   16.33
  11  -2   7    2.72   13.76
  11  -2   8   11.92   15.79
 -11  -2   8   -8.72    6.20
  11   2   8   11.01    9.60
 -11   2   8   10.79   11.16
 -11  -2   8   -0.69   21.39
  11   2   9    7.82    7.90
  11  -2   9   31.73   31.60
 -11  -2   9    8.80   18.73
  11   2  10   12.35   16.22
  11  -2  10    3.92   11.73
 -11  -2  10    5.20    7.55
  11   2  11   23.96   25.18
  11   2  12  -42.34   34.67
  11   3 -10  102.42   55.43
  11   3  -9  280.78   81.12
  11   3  -8  286.85   73.01
 -11   3  -8  201.02   35.97
  11   3  -7  402.25   75.59
 -11  -3  -7  406.85   64.62
 -11  -3  -7  357.89   57.31
  11   3  -6  239.74   56.58
 -11  -3  -6  194.23   45.49
 -11   3  -6  272.67   41.68
 -11  -3  -6  154.17   41.43
 -11   3  -5   12.69    7.50
  11   3  -5   43.72   19.80
 -11  -3  -5   40.78   18.59
 -11   3  -5   56.12   17.83
 -11  -3  -4  429.05   46.38
  11   3  -4  437.70   65.93
 -11  -3  -4  441.32   56.62
 -11   3  -4  386.80   51.66
 -11  -3  -3 1261.86   74.46
  11   3  -3 1269.61  103.77
 -11   3  -3 1253.11   95.04
 -11  -3  -3 1306.20   96.45
 -11  -3  -2   59.14   17.11
  11   3  -2   79.08   25.37
 -11  -3  -2   51.83   19.87
 -11   3  -2   54.96   22.06
  11   3  -1 2160.90  124.22
 -11   3  -1 2077.17  141.34
 -11  -3  -1 2080.44   97.46
  11   3  -1 1997.54  167.75
 -11   3   0  326.84   61.43
 -11   3   0  264.56   31.60
  11   3   0  300.49   43.97
 -11  -3   0  347.19   50.66
 -11  -3   0  334.17   42.22
  11   3   0  361.00   68.48
 -11   3   1 1778.17   98.66
 -11  -3   1 1969.00  121.88
  11   3   1 1844.24   96.99
  11   3   1 1881.05  147.16
 -11  -3   1 1997.38  109.93
  11   3   2   49.60   15.10
  11   3   2   75.21   27.45
 -11  -3   2   48.26   22.15
 -11   3   2   48.00   17.19
 -11   3   3  909.12   75.59
 -11  -3   3 1437.03  118.87
  11   3   3 1257.94  107.79
  11   3   3 1027.51   61.87
 -11  -3   3 1267.34   98.24
  11   3   4  384.53   60.60
 -11  -3   4  360.73   65.51
 -11  -3   4  366.22   57.53
  11   3   4  261.33   29.10
 -11   3   4  287.73   45.87
  11   3   5   66.59   24.10
 -11  -3   5   52.98   22.62
  11   3   5   28.34    8.43
  11   3   5    0.07    2.86
 -11   3   5   50.29   22.32
 -11  -3   6  232.19   56.28
 -11  -3   6  192.68   44.59
 -11   3   6  194.27   42.16
 -11  -3   7  279.07   63.38
  11   3   7  396.50   68.27
  11  -3   7  357.08   68.91
  11  -3   8  168.96   48.79
 -11  -3   8  183.56   51.09
 -11  -3   8  187.31   47.43
  11   3   8  181.86   47.02
 -11  -3   9  165.52   46.58
  11   3   9  140.93   41.85
  11  -3   9  189.82   55.87
  11   3  10   44.11   24.88
 -11  -3  10   50.57   24.94
  11   3  11  200.13   58.28
 -11  -3  11  -16.21   17.33
  11   4 -10   20.75   16.34
  11   4  -8   43.02   21.86
 -11   4  -8   43.26   17.41
 -11   4  -7   70.80   23.78
 -11  -4  -7   69.89   32.23
 -11   4  -7  130.57   26.87
 -11  -4  -6   78.23   25.69
 -11  -4  -6   91.50   30.61
 -11   4  -6   47.60   17.36
  11   4  -6   64.35   32.92
 -11   4  -6   41.44   11.85
  11   4  -5  146.76   42.33
 -11  -4  -5  120.68   28.60
 -11  -4  -5  141.83   35.68
 -11   4  -5  127.29   28.68
 -11   4  -5   74.38   11.05
 -11  -4  -4   37.37   19.16
 -11   4  -4   43.96   16.20
  11   4  -4   36.76   20.48
 -11  -4  -4   33.61   15.90
 -11  -4  -3  143.37   33.07
  11   4  -3  170.14   42.61
 -11   4  -3  155.47   35.68
  11   4  -2  208.98   43.75
 -11  -4  -2  159.49   28.33
  11   4  -2  164.70   55.54
 -11   4  -2  211.11   43.43
 -11  -4  -2  146.19   31.79
 -11  -4  -1   97.10   22.44
 -11  -4  -1   67.75   20.36
  11   4  -1   78.29   36.33
 -11   4  -1   63.87   26.02
  11   4  -1   94.67   26.84
  11   4   0  690.92   67.18
  11   4   0  747.66   95.91
  11   4   1   77.52   30.93
  11   4   1   91.60   24.64
 -11  -4   1   95.64   23.87
  11   4   2  168.64   41.41
 -11  -4   2  182.51   35.94
 -11   4   2  140.50   28.04
 -11  -4   2  170.51   33.51
  11   4   2  170.99   29.84
  11   4   3  121.92   25.42
  11   4   3  153.06   39.01
 -11  -4   3  201.99   39.58
 -11  -4   3  192.43   41.09
  11   4   4   18.41    9.95
 -11  -4   4   34.33   18.09
  11   4   4   27.14   15.96
 -11  -4   4   35.40   16.19
 -11   4   4    9.65    5.18
 -11  -4   5  156.84   39.79
  11   4   5   98.99   21.07
 -11   4   5  103.33   30.08
  11   4   5  139.08   36.32
 -11  -4   6   -0.76    7.02
  11   4   6   72.47   17.46
 -11  -4   6   90.07   30.39
  11   4   6    6.62    9.35
 -11   4   6   76.92   27.04
  11   4   6   87.78   31.67
  11   4   7  118.27   35.83
 -11  -4   7  132.48   41.23
  11   4   7   84.76   15.46
  11   4   7   -4.13   10.88
 -11  -4   7  118.05   36.81
 -11   4   7   70.79   30.55
  11   4   8   51.91   22.71
  11   4   8    5.13    4.48
 -11  -4   8   43.27   25.92
 -11  -4   9    4.51   12.90
  11   4   9    9.17    6.33
 -11  -4  10   14.01   12.74
  11   4  11   12.88   14.97
  11   5  -9  137.03   53.32
 -11   5  -8   24.67   27.42
  11   5  -8  121.34   44.75
 -11  -5  -8   84.90   25.71
 -11  -5  -7  198.25   48.76
 -11   5  -7  184.31   32.49
  11   5  -7  215.82   60.00
 -11   5  -7  105.27   26.41
  11   5  -6   48.75   25.00
 -11  -5  -6   43.87   21.21
 -11  -5  -6   33.94   20.12
 -11   5  -6   17.94    9.42
 -11   5  -6   29.51   11.11
 -11  -5  -5  447.47   60.11
 -11   5  -5  441.90   53.71
  11   5  -5  372.66   73.08
 -11  -5  -5  509.08   69.83
 -11   5  -5  416.01   24.20
 -11  -5  -4  312.78   46.07
 -11  -5  -4  272.85   47.97
  11   5  -4  274.87   59.23
 -11   5  -4  256.16   41.49
 -11  -5  -3  607.92   59.99
 -11  -5  -3  556.06   67.01
 -11   5  -3  536.08   64.24
  11   5  -3  583.82   79.49
 -11   5  -2   16.83   10.77
  11   5  -2    7.62    3.95
  11   5  -2   24.98   16.26
 -11  -5  -2   16.38    8.83
 -11  -5  -2   19.37   11.52
 -11  -5  -1  676.35   61.14
 -11  -5  -1  671.05   67.51
  11   5  -1  685.32   75.29
  11   5  -1  751.01   96.81
 -11  -5   0  222.08   38.04
 -11  -5   0  231.36   36.51
  11   5   0  288.72   49.47
  11   5   0  245.78   54.40
 -11  -5   1  639.30   64.20
  11   5   1  796.30   91.26
 -11  -5   1  703.69   65.93
  11   5   1  736.89   69.83
  11   5   2   27.66   12.78
 -11  -5   2   32.23   13.39
  11   5   2   27.86   16.90
 -11  -5   3  555.08   63.80
 -11   5   3  470.47   58.31
  11   5   3  590.03   76.50
  11   5   3  542.02   56.01
  11   5   4  230.92   48.84
 -11   5   4  216.74   43.58
 -11  -5   4  197.42   39.66
  11   5   4  251.52   37.40
  11   5   5  494.39   70.94
 -11  -5   5  436.39   61.73
  11   5   5  421.66   47.41
 -11   5   5  364.44   56.51
  11   5   6   -1.91   12.01
 -11   5   6   26.62   20.73
  11   5   6   35.84   14.04
  11   5   6   44.70   22.65
  11   5   7  156.75   28.10
 -11   5   7  104.48   34.98
 -11  -5   7  173.57   42.66
  11   5   7  207.07   48.50
  11   5   8   69.77   17.40
 -11  -5   8   57.07   24.63
  11   5   8    1.93    7.88
  11   5   8  106.47   36.49
  11   5   9  137.85   44.42
 -11  -5   9  100.53   32.30
  11   5   9    5.25    3.69
 -11  -5  10   -1.79   10.27
  11   5  10    9.39   13.93
 -11   6  -9    4.07   12.98
  11   6  -9   17.40   25.36
  11   6  -8   40.41   29.05
 -11   6  -8   19.25   15.13
 -11   6  -7    6.51    6.09
 -11  -6  -7    9.72   16.64
 -11   6  -7   21.78    9.37
 -11  -6  -6   75.39   29.19
 -11   6  -6   36.14   12.60
 -11   6  -6   67.21   20.09
  11   6  -6   67.74   37.21
 -11   6  -5   55.32   10.66
 -11  -6  -5   76.43   25.60
  11   6  -5   63.75   34.02
 -11   6  -5   57.90   19.16
 -11  -6  -5   -6.21   11.15
 -11   6  -4   56.54    8.79
 -11  -6  -4   41.10   19.42
 -11  -6  -4   -1.39    8.88
 -11   6  -4   52.67   18.33
 -11  -6  -3  201.92   38.42
 -11   6  -3  158.38   34.29
  11   6  -3  198.78   47.16
 -11  -6  -3  150.28   33.95
  11   6  -2  214.13   47.10
 -11  -6  -2  169.97   36.29
  11   6  -2  201.29   60.92
 -11  -6  -2  165.32   35.14
 -11   6  -1   11.43   10.64
 -11  -6  -1   15.60   12.35
  11   6  -1   14.29   12.19
 -11  -6  -1   10.21    9.10
  11   6  -1   25.19   15.05
 -11  -6   0  286.23   43.80
 -11  -6   0  284.19   40.70
  11   6   0  286.15   48.12
  11   6   0  238.16   57.92
 -11  -6   1    9.51    8.38
 -11  -6   1   12.55   10.90
  11   6   1   11.39    5.41
  11   6   1   18.98   10.49
 -11  -6   2  190.71   35.71
  11   6   2  194.43   46.33
 -11  -6   2  227.23   37.84
  11   6   2  210.26   37.76
  11   6   3  167.85   34.84
 -11  -6   3  144.71   32.79
  11   6   3  154.66   39.57
  11   6   4   58.74   26.32
 -11   6   4   66.85   22.84
 -11  -6   4   69.49   25.51
  11   6   4   66.43   19.69
  11   6   5   59.93   26.01
 -11   6   5   33.97   19.64
 -11  -6   5   -1.71    8.84
  11   6   5   59.03   20.57
  11   6   6  112.74   37.51
 -11   6   6   36.12   19.03
  11   6   6   70.90   20.27
 -11  -6   6   91.72   29.27
  11   6   7   -0.13   10.27
  11   6   7   12.80   25.75
  11   6   7   28.14   13.92
 -11  -6   7   20.19   16.70
  11   6   8   65.79   31.41
 -11  -6   8   39.88   16.74
  11   6   8    2.37   19.15
  11   6   8   50.19   17.86
  11   6   9    8.01    6.44
 -11  -6   9   -2.31    9.36
  11   6   9    1.40    4.91
 -11  -6  10   32.84   16.12
  11   6  10    1.80    5.21
 -11   7 -10   -2.05   14.66
 -11   7  -9    3.93   12.98
  11   7  -8   28.72   21.41
 -11   7  -8    1.82   10.66
 -11   7  -7  163.82   25.08
 -11   7  -7  128.51   28.56
  11   7  -7  213.92   66.32
 -11   7  -6   75.54   22.60
  11   7  -6   87.98   41.31
 -11  -7  -6   65.11   26.80
 -11  -7  -5  531.38   71.08
 -11   7  -5  485.41   56.20
  11   7  -5  636.70  102.02
 -11   7  -5  494.82   36.21
 -11   7  -4  237.40   40.37
  11   7  -4  289.02   62.12
 -11   7  -4  347.33   28.98
 -11  -7  -4  322.61   52.24
  11   7  -3  559.20   81.54
 -11   7  -3  516.99   37.29
 -11  -7  -3  583.12   67.83
 -11   7  -3  463.71   60.79
 -11  -7  -3  549.27   69.99
 -11  -7  -2  111.31   29.93
 -11  -7  -2  103.97   30.38
  11   7  -2  143.41   41.17
  11   7  -2   55.66   32.54
 -11   7  -2  118.44   19.16
 -11   7  -2   89.73   28.24
 -11  -7  -1  287.09   43.03
  11   7  -1  267.17   51.67
 -11  -7  -1  243.71   43.24
  11   7  -1  265.81   57.93
  11   7   0  238.61   45.98
 -11  -7   0  215.98   38.03
 -11  -7   0  238.89   40.14
  11   7   0  276.11   56.22
  11   7   1  308.07   50.03
 -11  -7   1  330.43   45.79
  11   7   1  287.86   57.62
 -11  -7   1  313.88   46.13
  11   7   2  132.60   32.98
  11   7   2  117.09   35.49
 -11  -7   2  104.94   26.53
  11   7   3  470.06   69.97
  11   7   3  446.56   58.03
 -11  -7   3  406.97   55.28
 -11  -7   3  406.98   50.45
  11   7   4  343.71   64.93
  11   7   4  348.35   50.62
 -11  -7   4  321.26   44.75
  11   7   5  540.06   85.18
 -11   7   5  377.16   62.26
  11   7   5  578.81   63.07
  11   7   6   63.36   20.43
 -11  -7   6   68.48   27.62
 -11  -7   6   71.46   21.22
  11   7   6   92.05   36.82
 -11   7   6   61.78   31.85
 -11  -7   7  222.61   38.88
  11   7   7  227.13   40.36
  11   7   7  312.02   64.61
 -11  -7   8   28.10   14.17
  11   7   8   28.57   14.21
 -11   7   8    4.39   15.29
  11   7   8   -6.18   22.19
  11   7   9   38.85   17.98
  11   7   9   61.41   36.50
  11   7   9   -5.34    7.34
 -11  -7   9   55.48   19.05
  11   7  10    6.69    5.26
 -11   8 -10    0.32   19.49
 -11   8  -9    0.17   12.01
  11   8  -8   38.90   37.03
 -11   8  -8   23.69   14.36
 -11   8  -7    1.72    2.54
 -11   8  -7    3.67    6.50
  11   8  -7   -5.97   26.13
 -11   8  -6  148.65   31.17
  11   8  -6  167.24   67.00
 -11   8  -6  116.02   25.08
  11   8  -5   53.99   36.68
 -11   8  -5   50.28   18.09
 -11   8  -5   52.90   14.13
 -11  -8  -5   61.37   25.40
 -11   8  -4  339.25   48.93
 -11  -8  -4  340.25   58.55
  11   8  -4  396.34   77.66
 -11   8  -3  165.03   25.07
  11   8  -3  184.87   52.14
 -11  -8  -3  147.27   36.52
 -11  -8  -3  115.48   33.55
  11   8  -3  127.61   43.27
 -11   8  -2    5.71    1.29
 -11   8  -2   11.89    6.32
  11   8  -2   10.48   12.69
 -11  -8  -2   13.61    8.64
  11   8  -2    0.98   17.44
 -11  -8  -2   17.11   15.97
 -11  -8  -1  210.68   39.87
  11   8  -1  123.67   50.46
 -11   8  -1  275.30   35.27
 -11  -8  -1  226.25   41.93
 -11  -8   0  226.19   40.35
  11   8   0  208.65   48.95
 -11   8   0  245.90   35.72
  11   8   0  260.30   49.87
  11   8   1  214.80   44.61
  11   8   1  185.12   50.96
 -11  -8   1  219.71   38.78
 -11  -8   2    1.78    4.21
 -11  -8   2   10.18    9.43
  11   8   2   21.22   12.10
  11   8   2   17.77   12.72
 -11  -8   3  175.04   33.25
  11   8   3  189.54   40.60
 -11  -8   3  183.11   38.17
  11   8   3  182.03   45.54
 -11  -8   4  336.16   52.81
  11   8   4  351.35   67.78
  11   8   4  372.16   54.23
 -11  -8   4  317.82   44.62
 -11  -8   5   63.31   26.27
  11   8   5   53.75   27.51
 -11  -8   6  161.10   32.68
 -11   8   6   83.81   33.81
  11   8   6  201.11   52.99
 -11   8   7    9.24   15.66
  11   8   7    1.97   10.66
 -11  -8   7   12.98    9.76
  11   8   7   23.25   14.94
  11   8   8   67.55   23.24
 -11   8   8   45.07   25.47
  11   8   8   77.80   34.39
  11   8   8    1.03   10.30
 -11  -8   8   66.70   20.89
  11   8   9   15.48   27.23
 -11  -8   9    2.34    4.61
  11   8   9   10.90   12.20
  11   8  10   25.60   15.48
 -11   9  -8    5.47   11.01
 -11   9  -7   26.61   20.02
  11   9  -7   70.76   46.76
 -11   9  -6    6.42    5.48
 -11   9  -6    2.92    5.06
  11   9  -6   -9.40   20.96
 -11   9  -5  135.81   31.01
 -11   9  -5  155.18   28.56
  11   9  -5  193.26   62.08
 -11  -9  -4   79.16   28.83
 -11   9  -4   47.88   20.06
  11   9  -4   65.30   35.00
 -11   9  -4  100.08   21.27
 -11   9  -3  187.85   30.97
  11   9  -3  167.48   52.16
 -11  -9  -3  116.87   35.28
 -11   9  -3  111.21   29.84
  11   9  -3   88.48   42.32
 -11   9  -2   14.15   15.04
 -11   9  -2   30.39   12.62
 -11  -9  -2   18.47   10.17
 -11  -9  -2   19.50   13.76
  11   9  -2   24.65   16.94
  11   9  -2   10.56   10.37
 -11   9  -1  236.59   35.28
  11   9  -1  262.94   55.54
 -11  -9  -1   78.31   25.10
  11   9  -1  219.55   57.36
  11   9   0   40.71   19.15
 -11  -9   0   61.56   21.72
 -11   9   0   48.66   16.90
 -11   9   1  252.98   43.27
 -11  -9   1  234.40   42.19
  11   9   1  175.82   53.40
  11   9   1  250.15   51.58
 -11   9   2   31.68   15.92
  11   9   2   20.45   15.88
 -11  -9   2   16.95   14.29
 -11  -9   2   19.95   10.86
  11   9   2    9.62   11.90
 -11   9   3  162.85   37.94
  11   9   3  166.59   43.87
 -11  -9   3  167.89   35.21
 -11  -9   3  202.95   39.50
  11   9   3  204.32   44.78
 -11   9   4   49.74   22.37
  11   9   4   61.76   28.90
 -11  -9   4   53.70   20.42
 -11  -9   4   34.22   19.63
  11   9   4   32.94   15.09
 -11  -9   5  171.35   34.26
  11   9   5  186.79   40.94
  11   9   5  210.67   57.84
 -11   9   5   95.35   34.76
 -11  -9   6   -2.50    5.17
  11   9   6   -0.96    4.88
  11   9   6   -8.88    7.32
 -11   9   6  -11.19   12.30
 -11  -9   7   87.77   23.09
  11   9   7   58.06   24.22
  11   9   7   60.28   27.30
 -11   9   7   31.90   20.60
  11   9   8   40.96   23.12
  11   9   8    8.54   23.92
 -11  -9   8   45.18   14.53
  11   9   9  -12.32   16.55
 -11  10  -8   14.95   19.72
 -11  10  -7    2.49    8.66
  11  10  -6   54.47   38.02
 -11  10  -6   57.31   23.01
 -11  10  -6   39.58   15.07
  11  10  -5   35.23   29.28
 -11  10  -5   16.56    9.19
 -11  10  -5   32.71   15.19
 -11  10  -4  131.69   30.25
  11  10  -4  173.92   55.19
  11  10  -3  109.20   43.19
 -11  10  -3   80.89   21.16
 -11  10  -3   47.98   20.06
  11  10  -3   51.09   29.79
 -11  10  -2  196.98   34.24
  11  10  -2  205.29   53.75
  11  10  -2   87.56   52.80
  11  10  -1   19.47   20.91
 -11 -10  -1    6.08    0.94
 -11  10  -1   14.01   11.05
 -11  10   0  171.68   33.46
  11  10   0  181.51   46.24
 -11 -10   0  145.83   35.37
  11  10   0   83.39   41.65
 -11  10   1    8.04    9.11
  11  10   1   17.02   16.02
 -11 -10   1    7.51   33.80
  11  10   1    9.98   17.50
 -11 -10   1    4.93   11.10
 -11  10   2  157.57   36.70
 -11 -10   2  185.20   40.99
 -11 -10   2  116.21   30.23
  11  10   2  192.12   46.22
  11  10   2  169.78   45.96
 -11  10   3   53.60   23.86
  11  10   3   90.04   29.32
  11  10   3   41.11   28.29
 -11 -10   3   79.18   26.13
 -11  10   4  116.50   36.39
  11  10   4  181.76   43.97
  11  10   4  163.65   51.20
 -11 -10   4  174.74   39.36
 -11  10   5   18.64   19.24
  11  10   5    8.55    6.90
  11  10   5   32.07   24.83
 -11 -10   5   30.94   15.39
  11  10   6   62.03   24.64
  11  10   6   56.95   28.39
 -11 -10   6   61.58   19.58
 -11  10   7    3.71    8.13
  11  10   7   27.12   15.89
  11  10   8   54.14   23.85
  11  10   9  -12.70   18.00
 -11  11  -8    4.94   13.54
 -11  11  -6    7.44   13.96
 -11  11  -6    4.00    3.12
 -11  11  -5   15.47   13.39
 -11  11  -5   39.94   22.03
  11  11  -5   53.72   37.91
 -11  11  -4   30.25   16.79
 -11  11  -4   24.57   15.68
  11  11  -3   86.27   40.13
 -11  11  -3   90.50   25.88
 -11  11  -3   39.06   20.26
  11  11  -3   69.67   40.83
  11  11  -2   28.27   24.47
  11  11  -2    9.93   14.82
 -11  11  -2   25.76   16.34
  11  11  -1   91.15   35.72
  11  11  -1   58.73   41.47
 -11  11  -1  132.88   30.33
  11  11   0   74.98   31.45
  11  11   0   51.59   28.65
  11  11   1  163.32   47.92
 -11  11   1  142.02   32.83
  11  11   1   87.57   43.11
  11  11   2   14.03   15.04
  11  11   2   16.30   15.87
 -11  11   2   13.32   12.43
  11  11   3   84.78   36.93
  11  11   3   70.30   27.42
 -11  11   3   62.68   26.83
  11  11   4   36.23   25.67
  11  11   4   49.46   26.43
 -11  11   4   13.42   11.31
  11  11   5   61.07   36.85
  11  11   5   37.00   21.62
  11  11   6   17.09    1.68
 -11  11   6    0.16   15.09
  11  11   8   19.72   13.00
  11  11   9   -7.94   13.16
 -11  12  -7   -0.86   11.27
 -11  12  -6   -3.69    8.37
 -11  12  -5    8.26    7.37
  11  12  -4  106.26   43.81
 -11  12  -4   65.51   23.86
  11  12  -3   26.08   24.67
 -11  12  -3   21.45    5.71
  11  12  -3   28.94   22.44
 -11  12  -2  119.72   33.34
  11  12  -2  122.37   52.25
 -11  12  -1   55.50   21.16
  11  12  -1   23.29   24.56
  11  12   0  254.26   61.94
 -11  12   0  189.50   41.94
  11  12   0  110.63   50.09
 -11  12   1   22.59   11.55
  11  12   1   19.98   14.67
  11  12   2   97.57   43.87
  11  12   2  155.92   45.02
 -11  12   2  117.38   38.91
 -11  12   3   25.96   17.62
  11  12   4  151.97   51.97
 -11  12   5    0.29   13.29
  11  12   5   29.25   14.91
  11  12   6   25.28   17.04
 -11  13  -6    6.22   17.28
 -11  13  -5   35.17   29.67
 -11  13  -4    2.14   11.77
 -11  13  -4   26.59   22.36
 -11  13  -3   14.30   19.64
  11  13  -3   12.76   20.27
 -11  13  -3   20.62   14.45
 -11  13  -2  -11.79   13.91
  11  13  -2    4.41   12.88
 -11  13  -1   37.49   19.19
  11  13  -1    9.36   20.61
  11  13  -1   38.21   25.91
 -11  13   0    5.23    9.44
  11  13   0   -4.84    3.20
  11  13   0   11.64    6.95
 -11  13   1    8.83    6.99
  11  13   1   27.08   25.23
  11  13   1   36.83   29.54
  11  13   2   27.77   20.71
 -11  13   2    3.89    6.82
  11  13   2   12.39   15.87
  11  13   3   -5.78   10.08
  11  13   3    2.43    7.30
 -11  13   3   24.15   19.52
 -11  14  -5    1.96   15.33
 -11  14  -4   44.21   28.64
  11  14  -3    4.24   24.42
 -11  14  -3   28.53   23.03
  11  14  -2   27.01   35.67
 -11  14  -2   -6.49   15.90
 -11  14  -1   14.57    9.01
  11  14  -1    6.87   16.94
 -11  14   1    8.31   15.19
  11  14   1    9.81    6.40
 -11  14   2   42.51   26.66
 -11  15  -4   34.40   37.03
 -11  15  -3   -1.89   22.17
  11  15  -2  -47.74   39.98
 -11  15  -2   -7.58   11.42
 -11  15  -2    8.03   21.17
 -11  15  -1  -12.99   16.60
  11  15   0   -0.58   17.15
 -12   0  -8   28.69   20.14
 -12   0  -7  383.55   50.58
 -12   0  -7  419.51   62.56
 -12   0  -6  194.52   32.87
 -12   0  -6  201.53   40.27
 -12   0  -5  392.68   39.58
 -12   0  -5  403.79   54.60
 -12   0  -4   12.88    6.77
 -12   0  -4   12.78    8.17
 -12   0  -3 1266.08   61.00
 -12   0  -3 1286.80  100.58
 -12   0  -2  143.16   23.61
 -12   0  -1 2471.36  110.75
 -12   0   0    0.46    1.97
 -12   0   1 1963.65  115.29
 -12   0   2  127.38   31.08
 -12   0   2  181.34   52.19
  12   0   2  121.64   39.71
  12   0   3 1245.45  123.00
 -12   0   3 1189.73  101.68
 -12   0   4   18.63   21.70
 -12   0   4    8.37    8.40
  12   0   4   30.94   20.00
 -12   0   5  414.69   65.06
  12   0   5  471.95   75.82
 -12   0   5  439.83   97.00
 -12   0   6   -5.99    9.57
  12   0   6  265.75   58.04
 -12   0   7    3.56   11.77
  12   0   7  464.13   81.41
  12   0   9  579.31   98.18
  12   0  10   16.47    3.76
  12   0  11  200.28   73.28
  12   0  12    3.33   35.60
 -12  -1  -8   15.90   13.27
 -12   1  -8   12.73   11.81
 -12  -1  -7    4.16    2.64
 -12   1  -7   13.02    7.96
 -12   1  -7    4.65    8.70
 -12  -1  -7   -0.92    6.73
 -12   1  -6    9.19    9.91
 -12  -1  -6   12.34    9.53
 -12  -1  -6   15.57   11.18
 -12   1  -6   11.59    7.61
  12   1  -5  191.12   51.82
 -12   1  -5  170.13   35.37
 -12  -1  -5  134.22   33.25
 -12  -1  -5  147.52   24.69
 -12   1  -5  141.53   20.34
 -12  -1  -4    4.65    6.81
 -12   1  -4    7.46    4.92
 -12  -1  -4    3.32    4.23
 -12   1  -4    3.76    2.91
  12   1  -4   -1.80    8.29
 -12  -1  -3   63.13   14.61
 -12  -1  -3   64.84   22.56
 -12   1  -3   60.85   12.26
  12   1  -3  107.41   33.94
 -12  -1  -2   20.20   13.47
 -12  -1  -2   30.17   11.31
 -12   1  -2   22.95    8.48
  12   1  -2   34.22   19.10
 -12  -1  -1   77.95   19.81
 -12   1  -1   94.39   21.93
  12   1  -1  111.51   29.60
 -12  -1   0  104.52   24.62
 -12   1   0  103.63   26.02
  12   1   0  133.58   32.77
 -12   1   1   99.04   27.18
 -12  -1   1  102.40   26.91
 -12   1   1  111.53   38.20
  12   1   1   57.68   26.41
 -12  -1   2   16.97   13.26
 -12  -1   2   33.07   21.60
 -12   1   2   11.97    9.90
  12   1   2   17.45   14.83
 -12   1   2   25.85   17.08
 -12  -1   3   83.10   37.28
  12   1   3   82.51   30.83
 -12  -1   3   81.09   26.85
  12  -1   3   65.21   29.55
 -12   1   3   85.29   41.03
  12   1   4    8.86   10.61
 -12   1   4    5.56    9.13
 -12  -1   4    6.67    8.82
 -12  -1   4    2.44    1.67
  12  -1   4   11.10   10.50
  12   1   5  143.73   41.08
 -12  -1   5  133.81   37.87
 -12   1   5  162.10   43.24
  12  -1   5  156.40   43.83
 -12  -1   5  191.96   62.91
 -12  -1   6   -2.08    7.33
  12  -1   6   -0.14    6.97
  12   1   6    9.52   14.60
 -12   1   6   12.46   15.59
 -12  -1   6   -1.16   17.12
 -12  -1   7    4.47    9.54
  12  -1   7   10.65   11.87
 -12   1   7    1.98   13.32
 -12  -1   7    3.49    6.17
  12   1   8   22.57   23.97
  12  -1   8   -2.00    9.60
 -12  -1   8   23.41   23.20
  12   1   9  -13.34   18.06
  12  -1   9   -5.45   14.30
 -12  -1   9    1.51   18.43
  12   1  10   -6.03   13.35
  12  -1  10    6.60    7.36
 -12  -1  10  -16.64   33.96
  12   1  11   20.09   24.17
  12  -1  11    2.97   15.76
  12   1  12   -2.88   30.64
  12  -1  12  -24.45   36.95
  12   2  -8   23.78   27.80
 -12   2  -8   44.48   20.81
 -12  -2  -8   20.02   14.04
 -12  -2  -7  936.41   97.71
 -12   2  -7  841.41   80.31
 -12  -2  -7  661.10   75.52
 -12   2  -6   30.09   13.95
 -12  -2  -6   40.93   16.84
 -12   2  -6   19.46    8.52
 -12  -2  -6   41.04   20.36
  12   2  -6   29.11   20.31
 -12  -2  -5  483.17   50.19
 -12   2  -5  569.17   36.09
 -12  -2  -5  578.35   67.41
  12   2  -5  602.95   84.67
 -12   2  -5  546.65   62.24
 -12  -2  -4  124.07   22.52
  12   2  -4  124.06   35.37
 -12   2  -4  145.88   32.84
 -12  -2  -4  131.95   32.15
 -12   2  -4  134.88   14.21
 -12  -2  -3 2154.76  128.41
  12   2  -3 2209.27  137.80
 -12  -2  -3 2093.25   91.13
 -12  -2  -2   42.64   14.06
  12   2  -2   32.44   16.82
 -12   2  -2   67.44   15.36
 -12  -2  -2   45.86   19.27
 -12   2  -1 1938.92   89.65
  12   2  -1 1673.45  106.46
 -12  -2  -1 1973.78  127.66
 -12  -2  -1 1761.52   93.11
 -12   2   0   47.59   15.05
 -12  -2   0   49.02   20.36
  12   2   0   31.96   26.20
 -12  -2   0   50.52   17.50
  12   2   1 1882.31  155.78
 -12   2   1 1809.95  161.08
 -12  -2   1 1769.43  108.42
 -12   2   1 1658.54   98.74
 -12   2   2   29.97   13.48
  12   2   2    9.89    6.32
 -12   2   2   32.42   23.43
  12   2   2   53.39   24.78
 -12  -2   2   43.68   26.06
  12   2   3 2104.01  152.80
 -12  -2   3 2265.22  138.84
 -12   2   4  107.00   29.55
 -12  -2   4  150.39   38.38
 -12  -2   4  148.80   50.25
  12   2   4  155.37   41.93
  12   2   5  628.56   84.39
 -12  -2   5  622.07   99.08
  12  -2   5  454.39   86.95
 -12   2   5  432.15   63.80
 -12  -2   5  589.03   78.77
 -12   2   6   25.72   12.91
 -12  -2   6   22.50   23.54
  12  -2   6   26.14   20.41
 -12  -2   6   -0.48    3.60
  12  -2   7 1025.82  122.86
 -12  -2   7  906.95  119.54
 -12  -2   7  885.68  104.80
 -12   2   7  789.55  100.74
  12   2   7  847.63  104.46
 -12  -2   8   29.94   25.77
  12  -2   8   23.42    8.68
  12   2   8   21.48   12.71
  12  -2   9  346.35   77.68
  12   2   9  310.74   67.48
  12  -2  10   14.23   11.87
  12   2  10    9.50    6.71
 -12  -2  11   40.17   24.56
  12  -2  11   97.22   58.01
  12   3 -10   28.22   21.31
  12   3  -8   81.82   41.82
 -12   3  -8   63.10   22.91
 -12  -3  -8   45.66   18.87
  12   3  -7   16.40   18.93
 -12  -3  -7   30.83   16.22
 -12  -3  -7   34.65   20.85
 -12   3  -7   11.90   11.00
 -12  -3  -6  216.89   41.79
  12   3  -6  218.20   54.06
 -12  -3  -6  231.62   47.96
 -12   3  -6  224.71   39.96
 -12  -3  -5    2.06    1.90
  12   3  -5    5.49    7.21
 -12  -3  -5    7.31    7.89
 -12   3  -5    7.56   10.83
  12   3  -4   50.50   22.68
 -12  -3  -4   30.22   13.24
 -12  -3  -4   28.66   15.52
  12   3  -3  167.87   40.43
 -12  -3  -3  166.69   35.28
 -12  -3  -3  124.86   24.31
 -12  -3  -2  255.98   35.95
  12   3  -2  268.84   46.62
 -12  -3  -2  264.18   45.51
 -12  -3  -1  141.66   33.19
 -12  -3  -1  119.62   24.59
 -12   3  -1  156.13   25.05
  12   3  -1  115.10   29.42
  12   3  -1   62.45   37.15
  12   3   0  130.79   31.28
 -12  -3   0  142.59   34.75
 -12  -3   0  152.38   28.71
 -12   3   0  136.23   24.84
  12   3   0   90.03   36.75
 -12   3   0   84.18   33.59
 -12   3   1  120.34   26.14
 -12  -3   1  146.89   34.32
  12   3   1  159.18   30.14
  12   3   1  152.75   47.19
 -12   3   1  138.18   42.78
 -12  -3   2  246.60   50.38
  12   3   2  258.91   55.68
  12   3   2  206.09   32.12
 -12   3   2  211.07   34.49
 -12  -3   2  289.60   47.53
 -12  -3   3  162.16   42.54
  12   3   3  124.23   37.29
 -12  -3   3  127.09   31.55
  12   3   3  104.87   19.68
 -12   3   3  122.35   28.22
  12   3   4   18.36   12.90
 -12  -3   4   18.19   10.94
 -12  -3   4   35.80   19.67
  12   3   4    7.57    6.36
 -12   3   4   25.57   14.77
  12   3   4    0.50    3.37
  12   3   5    5.78    4.08
 -12  -3   5    6.78    4.75
 -12  -3   5    4.83   11.46
 -12   3   5    3.21    7.74
 -12  -3   6  265.71   56.93
  12   3   6  248.01   52.93
 -12   3   6  164.42   40.19
 -12  -3   7   17.20   15.79
  12   3   7   20.30   17.63
 -12  -3   7   31.83   20.02
 -12   3   7   29.00   22.02
 -12  -3   8   44.73   25.69
  12   3   8   56.03   28.77
 -12  -3   9   11.16   14.06
  12   3   9   -1.94    8.73
  12   3  10   20.21   15.97
 -12  -3  10   -0.28   22.45
  12   3  11   45.49   26.54
  12   4  -9  200.17   70.27
 -12   4  -8    5.90    4.41
  12   4  -8    9.96   18.91
 -12  -4  -7  310.71   62.38
 -12  -4  -7  424.77   70.34
 -12   4  -7  388.00   50.90
  12   4  -7  331.83   72.92
 -12  -4  -6   59.73   21.57
  12   4  -6   16.14   11.71
 -12   4  -6   23.96   12.91
 -12  -4  -6   19.25   11.71
 -12  -4  -5  768.64   72.71
 -12  -4  -5  734.28   81.19
 -12   4  -5  163.07   18.04
 -12   4  -5  170.83   14.01
 -12  -4  -4   36.06   14.74
 -12  -4  -4   39.42   20.11
  12   4  -4   54.86   26.31
 -12  -4  -3  469.37   49.88
 -12  -4  -3  435.33   59.05
  12   4  -3  465.38   68.64
  12   4  -2   47.44   22.68
[truncated: 142,895 more chars]
